# Supplementary material for: Bioactivity descriptors for uncharacterized chemical compounds
Source: Nat Commun. 2021 Jun 24;12:3932. doi: 10.1038/s41467-021-24150-4 (PMC8225676; doi:10.1038/s41467-021-24150-4)
Supplement: Supplementary file 4 — Supplementary Data 1 [file 41467_2021_24150_MOESM4_ESM.xlsx]

## Sheet: Known DUB inhibitors
Compound	SMILES	Targets	Classification
WP1130 (Degrasyn)	CCCC(C1=CC=CC=C1)NC(=O)C(=CC2=NC(=CC=C2)Br)C#N	USP1-USP16	1
L434078	CC1=CC=C(C=C1)CN2C(C(=C(C2=O)O)C(=O)C3=CC=CS3)C4=CC=C(C=C4)C	USP2	1
C527	O=C1C2=C(N=C(C3=CC=C(F)C=C3)O2)C(C4=CC=CC=C41)=O	non selective	2
SJB3-019A	C1=CC=C2C(=C1)C(=O)C3=C(C2=O)OC(=N3)C4=CN=CC=C4	USP8, non-selective	2
PR-619	C1=C(C(=NC(=C1SC#N)N)N)SC#N	non-selective	2
HBX41108	C1=CC2=C(C=C1Cl)C(=O)C3=NC(=C(N=C23)C#N)C#N	USP7, USP8, non-selective	2
8-Mercapto-N-[(tetrahydro-3-furanyl)methyl]-4-quinolinecarboxamide	C1COCC1CNC(=O)C2=C3C=CC=C(C3=NC=C2)S	PSMD14	3
LDN-57444	CC(=O)ON=C1C2=C(C=CC(=C2)Cl)N(C1=O)CC3=C(C=CC(=C3)Cl)Cl	UCHL1	3
VLX1570	C=CC(=O)N1CCC(=CC2=CC(=C(C=C2)F)[N+](=O)[O-])C(=O)C(=CC3=CC(=C(C=C3)F)[N+](=O)[O-])C1	UCHL5, USP14	3
ML323	CC1=CN=C(N=C1NCC2=CC=C(C=C2)N3C=CN=N3)C4=CC=CC=C4C(C)C	USP1	3
ML364	CC1=CC=C(C=C1)S(=O)(=O)NC2=C(C=CC(=C2)C(F)(F)F)C(=O)NC3=NC(=CS3)C4=CC=CC=C4	USP2	3
Vialinin A	C1=CC=C(C=C1)CC(=O)OC2=C(C(=C(C(=C2C3=CC=C(C=C3)O)O)O)C4=CC=C(C=C4)O)OC(=O)CC5=CC=CC=C5	USP4	3
ADC-01		USP7	3
ADC-03		USP7	3
HBX19818	CN(CCCNC(=O)C1=CC2=C(C=C1)N=C3CCCCC3=C2Cl)CC4=CC=CC=C4	USP7	3
P-5091	CC(=O)C1=CC(=C(S1)SC2=C(C(=CC=C2)Cl)Cl)[N+](=O)[O-]	USP7	3
P22077	CC(=O)C1=CC(=C(S1)SC2=C(C=C(C=C2)F)F)[N+](=O)[O-]	USP7, USP47	3
9-(Ethoxyimino)-9H-indeno[1,2-b]pyrazine-2,3-dicarbonitrile	CCON=C1C2=CC=CC=C2C3=NC(=C(N=C31)C#N)C#N	USP8	3
WP1130 - aka degrasyn	CCCC(C1=CC=CC=C1)NC(=O)C(=CC2=NC(=CC=C2)Br)C#N	USP9X	3
Spautin 1	C1=CC(=CC=C1CNC2=NC=NC3=C2C=C(C=C3)F)F	USP10, USP13	3
Mitoxantrone	C1=CC(=C2C(=C1NCCNCCO)C(=O)C3=C(C=CC(=C3C2=O)O)O)NCCNCCO	USP11	3
IU1	CC1=CC(=C(N1C2=CC=C(C=C2)F)C)C(=O)CN3CCCC3	USP14	3
GSK2643943A	C1=CC(=CC(=C1)F)C=CC2=CC3=C(C=C2)C(=C(N3)N)C#N	USP20	3
15-oxospiramilactone	CC12CCCC3(C1CC(C45C3CC(CC4)C(=C)C5=O)O)C(=O)COCC2	USP30	3
Compound 16	C1=CC=C(C=C1)CON=C2C3=CC=CC=C3C4=NC(=C(N=C42)C#N)C#N	USP36, USP2	3
NSC697923	CC1=CC=C(C=C1)S(=O)(=O)C2=CC=C(O2)[N+](=O)[O-]	USP7	3
Pimozide	C1CN(CCC1N2C3=CC=CC=C3NC2=O)CCCC(C4=CC=C(C=C4)F)C5=CC=C(C=C5)F	USP1, VCPIP	3
BAY 11-7082	CC1=CC=C(C=C1)S(=O)(=O)C=CC#N	USP7	3
TCID	C1C(=O)C2=C(C1=O)C(=C(C(=C2Cl)Cl)Cl)Cl	UCHL3	3
FT671	C1CN(CCC1(CN2C=NC3=C(C2=O)C=NN3C4=CC=C(C=C4)F)O)C(=O)CC(C(F)F)N5C=CC(=N5)F	UPS7	3
FT827	CN1C2=C(C=N1)C(=O)N(C=N2)CC3(CCN(CC3)C(=O)C4=CC=C(C=C4)C5=CC=CC=C5NS(=O)(=O)C=C)O	UPS7	3
BC-1471	C1CC(OC1)CNC(=O)CSC2=NC3=C(C=C(C=C3)N4CCOCC4)C(=O)N2CCC5=CC=CC=C5	STAMBP	3
Compound 19	C(CC1=CC(=C(C=C1)Cl)Cl)N2C(C(C(C2=O)O[H])C(=O)C)C3=CC=C(C=C3)Br	USP7	3
Compound 22	CS(=O)(=O)C1=CC=C(C=C1)NC(=O)C2=CC(=C(S2)SC3=C(C=NC=C3Cl)Cl)C#N	USP7, USP47	3
Spongiacidin C	C1CNC(=O)C2=C(C1=C3C(=O)NC(=O)N3)C=CN2	USP7	3
Compound 25	CC(CC1=CC=CC=C1)C(=O)N2CCC(CC2)(CN3C=NC4=CC=CC=C4C3=O)O	USP7	3
Compound 26	CCON=C1C2=CC=CC=C2C3=NC(=C(N=C31)C#N)C#N	USP7, USP8	3
Compound 27	C1=CC=C2C(=C1)C3=NC(=C(N=C3C2=O)C#N)C#N	USP7, USP8	3
Compound 28	C=CCON=C1C2=CC=CC=C2C3=NC(=C(N=C31)C#N)C#N	USP7, USP8	3
EOAI3402143	CCCC(C1=CC=C(C=C1)OCCN2CCOCC2)NC(=O)C(=CC3=C(C=CC(=N3)Cl)Cl)C#N	USP9x	3
b-AP15	C=CC(=O)N1CC(=CC2=CC=C(C=C2)[N+](=O)[O-])C(=O)C(=CC3=CC=C(C=C3)[N+](=O)[O-])C1	USP14, UCHL5	3
IU1-33	CC1=CC(=C(N1C2=CC=C(C=C2)Cl)C)C(=O)CN3CCCC3	USP14	3
IU1-37	CC1=CC(=C(N1C2=CC=CC=C2Cl)C)C(=O)CN3CCCC3	USP14	3
Compound 44	CC1=C(C=NN1C2=CC=C(C=C2)Cl)C(=O)CN3CCCCC3	USP14	3
Compound 45	CC1=C(C2=C(N1C3=CC=C(C=C3)C#N)C=CC=N2)C(=O)CN4CCCCC4	USP14	3
Compound 46	CC1=C(C2=C(N1C3=CC=C(C=C3)C#N)C=CC(=C2)C#N)C(=O)CN4CCCCC4	USP14	3
Compound 53	CC(=O)ON=C1C2=C(C=CC(=C2)Cl)N(C1=O)CC3=C(C=CC(=C3)Cl)Cl	UCHL1	3
Δ12-PGJ2	CCCCCC(CC=C1C(C=CC1=O)CC=CCCCC(=O)O)O	UCHL1	3
Compound 55	C1=CC=C(C=C1)C(=O)C2=C(C3=C(S2)NC(=O)C(=C3)C(=O)O)N	UCHL1	3
Compound 56	CCC1=CC=C(C=C1)S(=O)(=O)NC2=CC=C(C=C2)C3=CC=C(C=C3)NS(=O)(=O)C4=CC=C(C=C4)CC	UCHL1	3

## Sheet: DUB ranking siRNA screening
DUB	Rank			Rank acoording to percentage of inhibition
TRABID	1			1: >60%; 2: 50-60%; 3: 40-50%; 4: <40%
USP27X	1
MPND	1			Lambies, G., Miceli, M., Martínez-Guillamon, C., Olivera-Salguero, R., Peña, R., Frías, C.P., Calderón, I., Atanassov, B.S., Dent, S.Y.R., Arribas, J., García de Herreros, A., and Díaz ,V.M. (2019).
YOD1	1			TGFβ-Activated USP27X Deubiquitinase Regulates Cell Migration and Chemoresistance via Stabilization of Snail1.
USPL1	1			Cancer Res. 79, 33-46
OTUD7A	1
VCPIP1	2
USP15	2
USP54	2
DUB3	2
USP51	2
USP37	2
OTUD7B	2
JOSD1	2
USP9Y	2
USP53	2
USP17	2
UEVLD	3
USP52	3
USP50	3
USP26	3
USP9X	3
ZA20D1	3
USP49	3
USP35	3
OTUD4	3
USP8	3
USP21	3
USP5	3
USP18	3
USP36	3
BAP1	4
COPS5	4
CXORF53	4
CYLD	4
DUB1A	4
MJD	4
MYSM1	4
OTUB1	4
OTUB2	4
OTUD1	4
OTUD5	4
OTUD6B	4
PARP11	4
PRPF8	4
PSMD14	4
SBBI54	4
SENP2	4
STAMBP	4
STAMBPL1	4
TNFAIP3	4
UBL3	4
UBL4	4
UBL5	4
UBR1	4
DC-UBP	4
UCHL1	4
UCHL3	4
UCHL5	4
UMPK	4
UFD1L	4
USP1	4
USP10	4
USP11	4
USP12	4
USP13	4
USP14	4
USP16	4
USP19	4
USP2	4
USP20	4
USP22	4
USP24	4
USP25	4
USP28	4
USP29	4
USP3	4
USP30	4
USP31	4
USP32	4
USP33	4
USP34	4
USP38	4
USP39	4
USP4	4
USP40	4
USP41	4
USP42	4
USP43	4
USP44	4
USP45	4
USP46	4
USP47	4
USP48	4
USP6	4
USP7	4

## Sheet: SNAI1-related CC signatures
sig_id	priority	source	pert_type	pert	up_genes	dw_genes
geo_GSE58252_BWD	4	geo	snai1	None	FXYD3,TRIM16,PLK2,SMARCD2,NQO1,LASP1,FBP1,ATP9A,S100A11,S100A13,CDK2AP1,LDOC1,SPINT2,CERS2,PPP2R4,TUFT1,ESRP2,RNF114,ANXA2P2,LAMA5,COX8A,CDH3,FAM174B,IFITM3,IFITM2,TSPAN13,SLC38A2,CTSD,ATP1B1,PIK3C2B,BAMBI,PEX11B,SSH3,RPL12,SH3BGRL,DBI,USP32,THOC7,GATA3,PTTG1IP,UBE4A,NELFCD,PTMA,CNN2,ARPC1B,NPY1R,TGFBI,SFN,SUPT4H1,GRB2,GFRA1,KPNA2,TUBB4B,MYO5C,LXN,ACTB,H2AFJ,ZNF217,HMGN2,HMGN1,SERINC5,PABPC3,TRIM…	UBL5,TM2D3,PMAIP1,HSPA5,CKB,DARS,ISL1,SRP9,OAT,MID1IP1,LRRC47,MROH7,VBP1,GNL3,LBR,KIAA0907,EIF3A,EIF3D,SUSD5,RFC4,MANF,RPLP2,GOT2,GLO1,NACA,HEY1,PFAS,ANKRD46,DDIT4,TSNAX,SOD1,RPL14,IMPA1,RPL17,RPL10,PHGDH,GNPAT,NXN,RPL19,DNAJA3,FBL,SNRPD2,SNRPD1,ATP5J,PTGES3,CCDC86,RAI14,ROBO1,FAT1,GOLGA8H,BST2,TMEM47,CSRP2,YBX1,RPS2,MEA1,PGM1,HMGN3,UQCRH,COPS3,RPL27A,RPL3,HSP90B1,DEK,ST13,PNMAL1,GABBR1,ACADM,PIT…
sh_OTUD7A_A375_0_FWD	1	lincs	sh	OTUD7A	FGFR3,STEAP1,EPCAM,MYB,SNAP25,RASGRP1,MEF2C,SELL,TSC22D3,PECR,AIFM1,UCHL1,ALDH6A1,C5,ID2,NPR3,CDH3,EGR1,PEX11A,NRAS,KIF5C,C2CD2,CABYR,ELAVL4,SYNE2,FGGY,ENOSF1,GATA2,SENP2,SLC17A7,RPGRIP1L,PRKCQ,CYP2C8,MAMLD1,ESR1,MED6,RSBN1,IFNG,CFHR4,RAB27A,TRAT1,IFT74,LYN,KLHL12,SLC17A2,NFKBIB,SSBP2,MYCBP2,EHHADH,KRT19,CYP3A43,THRA,GABRA1,CFLAR,ZNF318,TMEM120B,MARCH8,ACSM3,NFKB2,ZBTB39,PRCC,ARHGEF12,HPS4,PZP,NM…	LMNA,SLC20A1,TIPARP,CTGF,UNC93B1,LAMA4,CHPT1,F5,EFHD2,FNDC3B,DCPS,REXO2,C11orf21,CEP250,ITPR3,GNG11,CNP,ANXA2P2,CLIC4,PDIA6,UCK2,POLR3D,GEM,CAMK2N1,FXYD2,REEP5,SOX10,ENDOG,SNTB1,UBE2A,C19orf53,S100P,CANX,EIF4EBP1,ABHD2,MICALL1,SERPINB5,NNMT,DPYSL2,PYROXD1,BCL6,SSFA2,CEP170,RPL6,ECE1,OTUD4,TNC,HOXA10,PHLDA1,SERPINE2,TOR1A,NUSAP1,SOBP,RSAD1,PRR4,KDM3A,LONP1,PNKP,AHNAK,LIMA1,ADGRE5,TRIM9,PYGL,CTTN,Z…
sh_OTUD7A_HA1E_0_FWD	1	lincs	sh	OTUD7A	TF,HP,STEAP1,CES1,CSTA,GPR88,SFTPA2,DHRS2,SYK,CYB561,PIGB,USP7,SNAP25,ERI2,ZNF177,MAGEA6,SFTPB,CLUAP1,DHDDS,THNSL2,RAP1GAP,TCFL5,MUC4,DUSP22,CASP2,ALDOC,PYCARD,PRKCH,ZDHHC4,MXI1,ITFG1,HIRIP3,TAF1C,PTPN6,CCNA1,PRKCQ,ROGDI,CASP1,GATA2,ANKRD49,C11orf71,IQCE,MST1,FAXDC2,MECP2,HPS1,VPS11,RANBP10,ZNF688,GOLGA1,PTCD2,PDLIM3,SULT4A1,ST3GAL5,BOLA1,HLA-DMA,WRAP73,TMEM147-AS1,IFT27,COBLL1,SYP,CXCR4,PEX11A,G…	SERPINE2,ARHGEF2,LRFN4,FTSJ1,TWF2,SEPT11,SNX6,CARM1,ASCC3,PRSS23,RRAS2,MAK16,MRPL52,CLINT1,HBEGF,GOLT1B,CCT3,SEC61G,RPS19,MAPK6,SSR3,LASP1,PIAS3,JMJD6,RPN1,CSRP1,PRDX4,RPS27A,SND1,EIF4A1,CCNI,MARCKS,NOTCH2,TACC3,ALDH3B1,FNDC3B,SLC25A37,GPX3,RPL36AL,UTP3,UTP11L,SAR1A,C14orf166,PHLDA2,ANXA2P2,TGM2,MAP7D1,PUM3,RBM14,RNPS1,PTDSS1,SLC20A1,BAZ1A,GMFB,NAV3,EMP3,ASAP1,SMS,FXYD2,GRN,TRIM28,AFG3L2,VAPA,TNF…
geo_GSE53994_FWD	4	geo	snai1	None	TAP2,TMOD2,SALL2,MEN1,LYRM4,TMEM177,PPM1H,SQLE,SESN1,GNL3,BYSL,DENND2D,PAICS,NFRKB,WNT10B,CCDC88C,METTL18,ZNF573,SPTLC3,METTL13,MYC,DUS2,ZNF667,BRCA1,ZNF202,PEX26,CSTF1,COG5,SLC15A2,AKAP7,ADCY1,KCTD14,SYK,HYAL2,RFX3,NFS1,F2R,ELMO2,SEH1L,SLC7A2,ICE2,POLR1B,EP400,RBBP4,CYP2U1,FNBP1L,MKL2,BICC1,LRRTM4,NBEA,TMEM186,PLPPR1,SIRT5,NUDT6,MMACHC,PAK1IP1,RPUSD2,FZD4,PHF20,EPOR,PREPL,PCNX4,MOGS,B4GAT1,ERVME…	HIST1H4A,PMAIP1,HSPA6,LASP1,MTRF1,MICB,MAP3K8,DENND2A,GADD45A,GADD45B,FAM46A,GADD45G,OAS1,SLC47A1,TAGLN3,DAZL,DDIT4,GPX2,ZNF682,CREB5,BAMBI,MYLIP,KLK6,DLX5,LY96,ABHD3,KITLG,CXCL8,PLEKHA4,GALR2,VIP,ANGPTL4,ULBP2,UBC,MAL,CCL2,STMN4,MMP10,RRAD,CDKN1A,SLC7A5,LAMA2,ANO1,NPTX2,PHLDA1,SERPINE2,CRYBA4,PLAC1,HSPH1,CPA2,EGR1,JUN,ZFP36,NR5A2,ANGPT2,CCL20,GDF15,GEM,CLCF1,FLRT3,TSPYL2,FOS,MRPL18,ULBP1,HSPA4L,…
KKZJGLLVHKMTCM-UHFFFAOYSA-N_NPC.TAK_0_FWD	2	lincs	cp	KKZJGLLVHKMTCM-UHFFFAOYSA-N	PTK2B,PHKG2,NFKBIE,CFD,MEF2C,LSR,PAK1,TICAM1,CLIC3,C2CD2L,CALM3,TERT,SYK,LCN2,NR1H2,NFKB2,IL1B,LYN,FCHO1,ICAM5,NFKBIB,PRKCQ,SQRDL,GHR,TIMP2,NARFL,IFNAR1,CBR1,ICAM1,WDR7,RBP4,PAK6,STXBP2,GRIN1,TRPV5,ATP2C1,PSMF1,STAP2,TGFB3,PECR,RFX1,TBXA2R,HLA-DMA,DFFB,AVPR2,PPP1R13B,NOS3,MVP,NFATC4,CCNA1,LINC00652,HOMER2,PTPRC,VAV3,CASP10,PLP2,GNA15,GATA2,APOE,IL25,FRMPD4,LINC01260,CEBPD,MTFR1,PRRG3,SAMD4B,E2F2,…	PAN2,CEP192,RIT1,RHOT1,MED1,SPDL1,BLM,USP22,DYNC1H1,COG2,FAM208B,CCT3,ANK2,TRIO,LSM8,MGA,AARS,GSTA4,SCAF8,KIF1B,ECI2,LOC730101,DAG1,RRAGA,GSPT2,EBP,RAN,FBXO7,SS18L2,ATF7IP,CHTOP,ADO,STUB1,TUBB6,ARHGEF2,SNW1,TMSB15A,KCTD2,KMT5B,NACAP1,BRD3,EXOSC10,PRDX1,ESF1,CENPF,OTUD4,FN3KRP,CLASP1,RBM26,INPP1,SMAD3,TATDN2,AFG3L2,NOP56,SUV39H1,CLIC4,CHEK2,RBBP4,HSF2,HK1,COL4A1,CRY1,PIK3C2B,BIRC2,SF3B1,MALT1,ANXA…
geo_GSE53107_FWD	4	geo	snai1	None	TRAPPC2L,NOP56,PFDN1,RPS26,NDUFB7,NDUFB6,NDUFB5,YBX3,PRPF8,TPI1,CHMP2A,DCTPP1,UQCRH,S100A11,PMM1,UQCRB,SPINT2,EIF3K,ATP6V0C,ACIN1,STUB1,EIF3A,RABAC1,EIF3D,PPP1R8,HSP90AB1,GSTA4,PHC1,NSFL1C,IFITM2,BSG,ATP6V0D1,MAGOH,LUC7L3,TIMM13,IFITM3,LARP1,ATP5E,TRIM28,HSPB1,PRMT1,LEFTY1,RPS17,APRT,RPL10,RPL11,RPL12,RPA3,RPL18,RPL19,BRD2,DBI,SHFM1,ATIC,SNRPD2,SNRPD1,CNN2,COX5A,HIGD2A,PRMT5,H2AFY,SLC2A1,UBA52,SN…	RPN1,EGR1,LRRC40,ANP32E,RARS2,DHX15,GNL3,GPS1,LBR,EIF3F,EIF3G,IMPDH2,RARS,CBFB,CUL1,IREB2,CCNL1,ZMYM1,PRPSAP1,FNTA,HK2,ASNSD1,SP3,NUP93,ATP1B3,RAP1B,RPL14,RPL15,IFRD1,ACOT9,HNRNPDL,GHITM,DNAJA1,AKIRIN1,PTGES3,RBBP7,PPP2CA,KPNA2,SNHG3,PGK1,UQCRC2,NUP88,RPL9,COPS2,FUBP3,RPL5,RPL3,YTHDF1,DEK,NCKAP1,XPO1,SRSF7,SRSF6,PGRMC1,F2R,CCT2,TUBA1B,TUBA1A,CCNE1,CCT5,PCBP1,KXD1,L1TD1,DDX1,EIF3I,DSTN,RSL1D1,UBA2…
KKZJGLLVHKMTCM-UHFFFAOYSA-N_A549_0_FWD	2	lincs	cp	KKZJGLLVHKMTCM-UHFFFAOYSA-N	PMAIP1,CXCR4,GADD45A,INPP1,TXNIP,TIMM22,FOXO4,CDKN1A,P4HA2,DUSP6,C2CD2L,CASP3,BLCAP,PLOD3,CPSF4,POLR1C,DUSP11,S100A13,TERF2IP,ICAM1,LRPAP1,RALGDS,TSC22D3,LPAR2,SESN1,CUL9,EGR1,PDX1,NR5A1,PLA2G15,EDN2,CDIP1,RNF122,RRP8,LSR,CHRNA10,TRPV5,ZXDB,SLC18A3,OPRD1,GPATCH4,NXPH4,TOR1A,POLR2K,ADAM30,GALNT8,CRHR1,PRLH,ROBO3,TAF1C,GATA2,AVPR1A,C3orf36,C2orf83,ADRB2,OXCT1,NHLH2,DMWD,ZNF79,CARD9,DIS3,NR1H2,ZNF81…	ANP32E,JADE1,ALDH18A1,TEFM,JTB,KIF15,SKIV2L,CNOT1,XPOT,PRRC2C,SPC25,SRM,SRSF3,NFKBIA,TM9SF3,MPRIP,MNAT1,PTOV1,FAM222B,FLOT2,ANKRD17,PARP2,RAD54B,RBBP4,KDELR2,CDK1,DICER1,FKBP3,SPDL1,MAP3K4,SSRP1,BLM,TBC1D5,SHCBP1,MBNL1,ERH,VAPB,IMPA2,CRLF3,KIF18A,UBR4,KPNA3,AKT1,GOLPH3,MYO1E,BCL7B,PSIP1,CNDP2,DHX15,COG5,NUDCD3,UCHL1,CHCHD3,NCAPH,SMOX,BAZ1B,TESC,GRWD1,GDI2,PWP1,TPM1,TIA1,KPNB1,NUP43,HNRNPR,YLPM1,C…
DOEWDSDBFRHVAP-KRXBUXKQSA-N_SW620_0_FWD	2	lincs	cp	DOEWDSDBFRHVAP-KRXBUXKQSA-N	SELL,GNAI1,TNFAIP3,LTF,SERPINA3,HMOX1,FBXO11,UGDH,SQRDL,FZD7,TNFRSF1B,LEPR,USP46,TSKU,TXNRD1,ST3GAL5,PFKL,TBX2,PLCB3,SBNO1,GPR137B,PRKCH,CPVL,PLEKHB2,SLC4A4,RNF141,NQO1,SLC16A6,NXPE3,PHACTR1,REST,TRRAP,ATP6V0E1,F8,ATP1A1,PIK3R1,RPL26L1,CD302,ATP5H,SF3A1,PIAS2,UROS,PTX3,KDM2A,GSR,CRYL1,C1orf174,SUSD6,ABCC4,PPP2R2A,WHSC1,KAT7,HMGA2,COX7B,IL6ST,TOMM20,MACROD1,NEK4,HSDL2,PDZD8,GSS,MYL5,PEX10,LGMN,PCN…	EXOG,KIF13A,QPCTL,OSBPL10,PARP6,CDKL2,PGM5,ST8SIA2,PPT2,AVPR1B,ATP1A3,MFI2,NAIP,SMIM14,LINC00894,FOXA2,PPIL2,KCTD14,FEZF2,KCNN1,ZBTB44,SPATA6L,SRPK3,ALLC,TRANK1,NLK,IL19,PRELP,LRRC37A3,ST6GALNAC5,RANBP1,ZNF224,CSDC2,GUCA1A,SPINK4,TTC22,TBC1D22B,HLA-DOA,GATC,RHOT2,PCDHB6,IL4,KCNJ3,CEP152,SERPING1,RASL12,FBXL2,DAPK2,SLC6A16,FGD6,HDC,PROX1,ADAM29,TMEM246,C16orf59,ADCY2,ART3,CYSLTR2,MGAT5,TEX40,CBFA2…
oe_USP15_A375_0_BWD	1	lincs	oe	USP15	ZEB1,NEBL,STAG2,FBLN5,ATG2A,POM121L9P,PI15,CXorf56,DLG5,GDPD5,SFRP4,ZNF239,ASGR2,HIBCH,ERI2,ADRA2C,MT4,ZNF696,ALDH7A1,MSMB,MYCBP2,ATF2,FAM175B,INPP1,INSM1,TP73-AS1,VPS54,MOB4,ABCC1,TMEM156,ZNF551,MAPKAPK3,SH3BGR,ADRB2,SERPINA7,TBC1D30,ZNF33B,HINFP,PBXIP1,ZNF16,BMS1,PKP4,ARID3B,RAPGEF5,LRRC49,STAG3,VPS11,GTF2A1,STAT5A,FST,PPP4R2,WWC1,ARHGAP33,ARHGEF7,ZNF574,METTL1,STEAP4,FAM193A,DPEP3,C17orf75,PRK…	TLR4,ST6GALNAC2,GATA2,UBQLN2,ABHD6,ST3GAL5,AGR2,CASP7,CERK,ZNF131,WIPF2,KCNK1,CRIP1,ASAH1,SNAP25,FCHO1,TMEM2,OSBPL11,M6PR,FAM3C,RIN2,PHLDA3,BHLHE40,COL4A1,HLA-DMA,ST3GAL4,SPAG4,EPHB2,BAMBI,CASP3,ADGRG2,SET,AKAP7,ABCA1,ARPC5,JAKMIP2,ALG6,LIMA1,BASP1,SLC30A5,KBTBD11,STX1A,GM2A,THOC7,TMEM30A,BZW2,CAB39,PPP2R4,HLA-DRA,PRNP,SUCLG2,EDEM1,SLC22A18,SEC24A,S100A11,STAT1,SHROOM2,ERBB3,C9orf78,ETV1,C5orf15,…
sh_OTUD7A_MCF7_0_FWD	1	lincs	sh	OTUD7A	CPVL,RGS2,HOXA10,TSPAN6,ZNF451,GNPDA1,HDAC6,TSPAN3,PIGB,KIF5C,TCEA2,RAB11FIP2,KDM5A,AASS,PAN2,TMEM208,IMPA1,HERC6,CAND2,ATP6V0A1,PEX12,GNB5,BORCS6,LGMN,SNX2,CDK10,ZNF14,EDEM1,NPEPL1,PDK2,ZDHHC4,MAN2B1,CCT6B,PNMAL1,CRYL1,BET1,ID2,CCDC25,NDUFA5,CLN5,CCND3,MAGEF1,C2CD2,TM2D1,ATP6V0B,GCFC2,IFIT1,BDH2,ABHD10,TNKS,CCDC28A,EAPP,NNT,RRP8,PLA1A,SNUPN,RWDD2A,B4GAT1,MPI,DHRS12,SLC1A4,SLC46A3,SYF2,PIGV,GOLGA…	RHOC,TRIM16,EGR3,PPDPF,SEC16A,CYP4B1,JCHAIN,SERPINA5,SRPK1,PRPF3,LDLR,PTMS,CYP1A1,MALL,SNTB2,KDM1A,ABCG2,CDH19,IL18,PLTP,TPD52L1,SEMA3C,SLC31A1,CALML5,EHBP1L1,PAICS,SEPT9,TM4SF1,TRAF3IP2,IER5,MLXIP,NETO2,HSPG2,EPN3,S100A7,YWHAQ,SLC16A5,AGFG1,TUBB3,POU2AF1,CHST15,SMPD2,BPIFA1,IFNAR2,GAREM1,COMT,ANXA2P2,CDK2AP1,PRODH,PLEKHS1,ANOS1,KRAS,SLC25A5,LMCD1,BCL3,ZC3H12A,PYGB,ADIRF,TKT,LRRFIP1,LRBA,TSPAN13,…
DOEWDSDBFRHVAP-KRXBUXKQSA-N_THP1_0_FWD	2	lincs	cp	DOEWDSDBFRHVAP-KRXBUXKQSA-N	HMOX1,STAP2,RBKS,TLR4,MCOLN1,APOE,TXNDC9,KLHL9,MMP2,HOOK2,TXNL4B,SERPINA3,HOXA5,KAT6B,RAB21,MNAT1,WIF1,MAPKAPK2,TPD52L2,SRC,ITGAE,SNX10,FBLN1,SNX11,RANBP2,AP5M1,QTRT1,PLAA,BAG3,NEMF,CERK,BAK1,ARPC3,LPGAT1,ATG3,CCR1,OSBPL8,MAP4K4,CUX1,PSMA3,GRWD1,NPY1R,HSPA13,NPL,GADD45B,FRG1,UFM1,TM9SF3,SPRED2,IGSF1,ZNF131,PDXK,NPM3,TMEM183A,PARP2,TMEM147-AS1,CDH2,FAHD2A,PSMA6,SNX7,HIST1H2BK,CTSB,PPIP5K1,SMCO4,MY…	FOLR3,ZNF721,SPN,WDR62,AGAP2,CEP295,PKP2,LMF2,TRAK1,BOK,UBASH3A,RDX,CABP1,RSG1,AGAP1,CRLF1,NPR2,CST6,KLK6,SEMA6C,TSPAN32,ZNF688,PGK1,GOLGA2P5,APH1B,GPR39,TRIM28,CEP162,DNMBP,RAP2A,DMD,PRDM8,HLA-DRB1,WHSC1,TSKU,SNAPC4,HIVEP2,MOAP1,TP53BP2,POF1B,KDELR1,CD46,FOXN1,NLRP2,ZDHHC13,SEC14L4,WIZ,TUBB4B,UBE2E3,SLC28A3,CAMK1D,SPTBN2,PTK2B,SPEF1,SLC2A3,NCK2,LARGE,TRNAU1AP,HAUS2,IGFBP2,PAK4,KRT4,LGR4,PYY,SRSF…
DOEWDSDBFRHVAP-KRXBUXKQSA-N_DV90_0_FWD	2	lincs	cp	DOEWDSDBFRHVAP-KRXBUXKQSA-N	HMOX1,CRELD2,CES1,CHAC1,ADRB2,GADD45B,FZD7,RAB31,ST6GALNAC2,KIAA0355,CRIP1,TF,RGS2,PIK3R4,TREM1,C5,IL5RA,KLHL9,STXBP2,PAF1,ZFP36,HSPA6,HOMER3,UBE2J1,TRIB3,CD93,RAMP2,TEK,MSRA,KIAA1462,ARC,HOXA5,CTGF,LILRB2,ADCY8,ITGA8,TFDP1,PTPRB,WASF3,TFAP2A,BAG3,DDIT3,ADGRL4,PPP1R10,RNF219,CDH5,ASPN,SNAI1,ABHD6,LILRA2,CACNG4,CD74,EMCN,TCTN1,ASAP2,RGS20,CALCRL,RARB,LILRA1,ADAT1,CSF2RB,C1orf54,SLC5A2,FZD4,SOX18,R…	RPL39,DDOST,PIGO,RPS21,GMDS,SCAP,DNMT3B,EEF1B2,RPS13,TMED3,DCLK1,UBE2E1,LRP5L,MAP2K6,SEC11A,ELAC2,ATP9A,UBR4,IMP3,C14orf166,SEC23B,RPS25,CLTC,PFKP,POLR1D,SNX4,IMPAD1,FAM134C,PRELID3B,ATP6V0A1,H2AFY,KCNN4,NUP43,SCML2,CCT4,SMC4,IBTK,SAMM50,RRAS2,RPL14,IGF1R,LRBA,TPI1,CXCL14,TERF2IP,PDS5A,KDM5D,BMI1,GNAS,PITRM1,SEC24C,MED4,WDR1,CDIPT,LASP1,RPIA,RPL29,RPS27A,CASC3,CCNB1IP1,RPL21,DDAH1,TIAL1,B4GAT1,EN…
YVUQSNJEYSNKRX-UHFFFAOYSA-N_VCAP_0_FWD	2	lincs	cp	YVUQSNJEYSNKRX-UHFFFAOYSA-N	S100A2,NNT,DHRS2,GPX3,CCL18,SELL,SFN,NPR3,CXCL2,STAT5B,GATA3,HLA-DMA,KYNU,MYLK,HSPB1,DEFB1,RBKS,NFKBIB,BHLHE40,LTF,COL1A1,PRUNE,SATB1,NOS3,RAC2,PAX8,ERO1A,IKZF1,SPP1,DDB2,CASK,BTK,TNC,GNAI1,FOLR2,MUC1,SCP2,RASA1,RPL39L,KCTD5,ALDOC,S100A7,COL5A1,SPTLC2,DNM1,ICAM3,TGFBR2,NCBP2,UPK1B,VEGFC,COG4,ARHGEF2,ROR1,BNIP3L,PRB3,MYO10,EGR1,FZD7,EGFR,TICAM1,C2,TLR4,PCOLCE,PDIA5,MAP1A,FGL1,ADGRE1,MALT1,OLFML2B,…	NRCAM,ACPP,FADS3,USP13,ATG4B,GHITM,MRPL22,KLK3,ZC3H4,PLCB3,VGF,SNX7,NRSN2,CPSF6,PPFIA3,TOR1B,RTN1,BAG3,TUBB4B,MINPP1,PTPRE,ATIC,CREB1,ATP1A2,NUSAP1,MTA1,ZNF16,PKP2,PPP2R5E,HILPDA,PMM2,MDM1,RNMTL1,MTHFD2,PTP4A3,TBC1D15,CCT2,TEX10,PTEN,MCAT,TBX3,IPO13,PHKA1,THAP10,SYNJ2BP,GTF3C4,CRIP2,ZFP36L2,CRBN,COL8A2,DPP4,DYRK2,AAMP,TACC2,PIK3C2B,UBQLN2,POP7,ORC1,STAP2,COL9A2,TAX1BP1,TRMT12,DMPK,ING1,CNBP,NR2F6…
KKZJGLLVHKMTCM-UHFFFAOYSA-N_MNEU.E_0_FWD	2	lincs	cp	KKZJGLLVHKMTCM-UHFFFAOYSA-N	GNA15,IL7R,PRKCH,KRT13,ERAP2,CHI3L1,SQRDL,SMC4,MELK,KRT6A,RRS1,CBR1,UBE2C,ADI1,LYZ,CDK1,CTSD,SLC35F2,CTNNAL1,SMNDC1,MPC2,IQGAP1,EVPL,UGDH,MYCBP,ADAM9,SOX2,DPH2,PLS3,COPZ2,BAX,FTCD,RRM2,MEST,IFRD2,LSR,TJP1,RBP4,NFATC4,PYGL,MTFR1,ABCF1,GNAI1,YKT6,PPARG,PLOD3,DNAAF5,ALDH7A1,BACE2,PLS1,GPC1,FBP1,CAT,WDR46,PLAA,S100A10,GADD45A,KIF11,GMNN,ZW10,RHCG,ITGB5,TLR4,E2F2,DSG2,ICAM3,TPD52L2,MYO10,PLSCR1,TMEM10…	SMARCA4,FBXL12,ATP6V0B,DNM3,CNDP2,GNPAT,NDUFS3,NLGN4X,ALDOC,GALE,PWP1,WFDC2,WDFY3,BLMH,NUP62,FGF13,TCF20,RBBP4,SLC17A6,RBPJ,UPF3A,UQCR10,APEX1,GNPDA1,APC2,FUT9,GNB1,ATP6V0A1,IKBKAP,SLC25A14,RHOT1,DMTF1,UBE3C,SMIM8,DCTN2,PRKCB,AFG3L2,NDRG4,TP53BP1,TCAF1,RERE,CSNK2A1,DYNC1H1,FBXO21,XPO7,CLIP3,SACM1L,STMN1,RTN3,SLC25A36,ARHGEF2,ATP6V1B2,KMT5B,BCL2,NRIP1,ERC2,SV2B,RELN,PTPRN2,OLFM1,BIRC2,BSCL2,SOBP,M…
YVUQSNJEYSNKRX-UHFFFAOYSA-N_HCC15_0_FWD	2	lincs	cp	YVUQSNJEYSNKRX-UHFFFAOYSA-N	XIST,NFATC4,DHRS2,LOXL1,GNPDA1,MYLK,DMTF1,IGHMBP2,NR1H2,INSIG1,KLHL9,RNF24,KLHL21,ACAN,PHKG2,SLC2A6,HMGCS1,FGFR3,ZNF395,KPNA6,ANKRD10,FZD9,TUB,NXPH4,CDON,DDR2,CLCN6,SLC7A8,FOXJ1,ZNF219,IL1RAPL2,NPAP1,IL1B,PXDN,DNAH6,TAS2R1,METTL22,HSD17B14,SPDEF,KCNMB2,PMFBP1,KIRREL,MKNK1,THY1,ARHGAP32,FAM153A,PTP4A3,C11orf16,RAP1GAP,GALR3,PRDM11,LRRN2,ADAT1,RENBP,TPP2,OPN1SW,PTGS2,NTNG1,COL5A3,PDGFRL,CISD1,SERPI…	JADE1,HSPD1,ARF5,TMED3,ATP6V0B,LANCL1,CSE1L,USE1,PUS7,U2AF1,HSP90AA1,BACE1,SPOP,RPH3AL,PIGO,RAP1B,SLC30A9,CCND3,TIMM22,MCL1,PPP1R12A,TSC22D2,TRA2B,PSME4,ADO,SIX1,MEPCE,TTC19,MORF4L2,GSTM1,SFPQ,LIMA1,HDAC4,DCTN2,TSPAN31,FAM134C,FAM98A,DAG1,GCN1,MLX,PRKAG1,NELL1,PEBP1,COTL1,SERTAD2,CYHR1,PSMD3,ARPC2,TMEM109,RPL26L1,ARL6IP4,TMEM5,LSM4,ATP6V0E2,MRPL23,TMED2,TMEM62,NR2F2,RPL36,FSCN1,C16orf45,BLVRA,GAN…
YVUQSNJEYSNKRX-UHFFFAOYSA-N_SW948_0_FWD	2	lincs	cp	YVUQSNJEYSNKRX-UHFFFAOYSA-N	SNAP25,EDEM1,TXNDC9,RPA2,ST6GALNAC2,MAP7,TBX2,PECR,KCTD5,HP,HS2ST1,DDIT4,INSIG1,CHP1,NARF,GNB5,AARS,SSBP2,WASF3,RNPEPL1,LCN2,BNIP3L,AGR2,RAC2,GRB10,CCNA1,SKA1,MAP1B,DMTF1,SPEF1,SESN1,LPIN1,C9orf116,EVI5,ATRN,GP1BB,IGF2BP2,EIF4EBP1,HOXB9,DRC3,PPP1R26,HTR5A,KATNB1,CDKN2D,ALDOC,RPL39L,LZTFL1,MAST3,SV2C,NPC1,E2F5,SIRT2,PFKFB3,RNMT,AKTIP,APC2,DNAI1,FADS1,KDM3A,B3GNT3,PEX5,PKP2,STRAP,PHGDH,HDAC9,RFXAP,…	ALAS2,BDH2,GSTT1,PPM1A,EFEMP2,COPS2,ICMT,EMC8,NDUFA3,IMP3,DR1,CLDN15,ATRAID,ZMPSTE24,AUH,ZNF330,ATP6V0A2,MTX2,STK32B,FBXW12,HSPA4,RAD54L,TMBIM6,CLCA2,CXCL12,TXN2,RMI1,PAQR4,GSPT1,MPP1,TOE1,AMACR,SLC22A5,UXT,KIAA0101,DDX17,PEPD,JMJD7,DOPEY1,RABGGTA,EXOSC2,SFRP1,AURKAIP1,STARD13,CHEK2,HIST1H2BG,ZNF562,RCOR1,METTL7A,MRPL17,HMGN1,AHSP,NSL1,MYCBP,WIPF1,CSK,ABAT,PDE1A,HSPD1,GINS1,BMP2K,PRKCZ,SSBP1,FGFR…
KKZJGLLVHKMTCM-UHFFFAOYSA-N_HCC515_0_FWD	2	lincs	cp	KKZJGLLVHKMTCM-UHFFFAOYSA-N	PTGS2,CXCR4,PMAIP1,ICAM1,FBXL12,OXCT1,GADD45A,GADD45B,PSMB10,ZFP36,FOS,FOXO4,ATP6V0B,DHRS2,ATF3,MMP1,NENF,BAX,DYNLT3,GLA,PRCP,PRKCQ,DNAJC15,EGR1,OVGP1,LPAR2,ECM2,NXPH4,FKBP14,ADI1,MEF2C,CYB5R4,CD86,C2CD2L,FZD7,PILRA,CERK,ITGB2,C1orf54,NR4A1,IGF1R,RSU1,PGRMC1,HIST1H2BB,PAK1,TCTN1,MYBPH,MYF5,PTPN6,ENPEP,HOXC5,GPR182,THY1,NDUFA7,CIRBP,PPARG,KIT,ITGAE,FZD3,NR4A2,PRKCD,TPGS2,HSD17B10,PPM1E,ALDH7A1,GHR…	PWP1,SEC23IP,SRC,POGK,MTO1,SETD5,ATAD2B,CREBBP,DDX52,SOX4,PARP2,TAF5,TNPO1,NOL11,YTHDF2,DICER1,EIF5,VEZF1,C12orf43,MPHOSPH10,DHX30,GRWD1,RIF1,GLTSCR1L,RPRD2,PPP1CC,EIF3F,PATZ1,UBL4A,SF3B3,GOLPH3,KIF13B,RAB3GAP2,ZCCHC8,BICD2,ASPM,IST1,TRAF3,AQR,RBM14,GEMIN4,RBM15,WAPL,NPLOC4,MED13,UQCRFS1,SRSF3,KPNA2,KCTD2,METAP1,NFATC3,CYB561,DAG1,ZW10,PSME3,DUSP7,WAC,SCAF8,MRPS34,ANKRD17,HERPUD1,KIAA0232,SON,CSN…
geo_GSE14773_BWD	4	geo	snai1	None	TRMT112,SAC3D1,RPN2,FXYD5,DYNLL1,IFRD2,TIMP1,FKBP11,NDUFB5,MLEC,ERP29,ACADVL,UBAC1,S100A11,PRPF4,AXL,PEBP1,TPX2,SDF4,HSPA5,HYOU1,PPT1,RABAC1,DNMT1,KLK6,FLII,EIF3I,MANF,NACAP1,TMEM230,TAGLN2,MAPRE1,SUMO3,DDX41,HMGA1,AUP1,CTNNAL1,HSPB1,SOD1,P4HB,LPCAT1,MRPS2,RBP1,TOMM34,DNAJA1,PRF1,RPL12,YIF1A,UBR7,PA2G4,SNRPD2,NME4,RBBP8,NME1,PTGES3,ARPC1B,ARPC1A,CCDC86,ECHS1,TMSB10,POP7,POP5,TUBB4B,KDELR2,ACTB,EI…	SLC2A3,AGL,SRP9,NQO1,RPS4X,LYRM1,AFG3L2,UQCRH,DHX15,PDCD10,S100A10,ASS1,PAM,SPINT2,ADM,DDX39A,RAN,GADD45A,MMADHC,EIF3E,NAPG,ESRP1,HSP90AB1,IFITM3,IFITM2,DSP,DDIT4,SLC38A2,SLC25A3,KRT23,SLC25A6,CYB5B,SCAND1,RPL15,BAMBI,VDAC2,PSMD14,RPL19,DBI,SHFM1,SYK,MAGED1,RBBP7,SLC2A1,SFN,CCND1,CTR9,OAT,DBF4,LDHB,UBB,UBC,EIF5A2,PKM,CCNH,HSD17B10,SLC1A5,KRT5,RPL8,RPL9,SERINC5,GORASP2,RPL27A,SLC7A5,PCMT1,RPL3,HIF…
DOEWDSDBFRHVAP-KRXBUXKQSA-N_OV7_0_FWD	2	lincs	cp	DOEWDSDBFRHVAP-KRXBUXKQSA-N	KCTD5,E2F2,KDM5A,SERPINA3,HERC6,EGR1,DENND2D,XPO7,GATA3,IKZF1,NARFL,ARL4C,CHN1,GADD45B,MLLT11,TAP2,ME2,GABPB1,HSPA1A,MTF2,SFN,RFC5,PPP1R15A,ID2,HMOX1,NUP62,UBE2H,DNAJB1,DEDD,PTGS2,HHIPL2,CLSTN2,CNPY3,ID4,FOS,ATAD2B,DMTN,LPL,TMCC2,RAMP2,LILRA4,SPTA1,WSCD1,ELL,SCYL3,KCNA3,CDK5R1,ABCG2,HSPA6,RIOK3,CES1,CDH3,NMNAT2,BAHD1,FGFR4,FOSB,SPON1,CSRP1,YPEL5,GABRB3,SMNDC1,TAL1,AZIN1,THBD,RAB11FIP1,SNAP25,SCMH…	CALU,TMX4,PRPS2,BLMH,SERBP1,RPL15,AMDHD2,CST1,COMMD9,KIF2C,SEC61A1,DBR1,HSDL2,PLK1,ATP5J2,CDK2AP1,ZCCHC24,UTP11L,FH,ARHGAP19,NNT,CNIH1,COX7A2,INPP1,IMPDH2,ABCF3,EPRS,ADGRE5,SEC23IP,AKT1,UTP3,SOAT1,KDELR3,ARMCX6,ANKZF1,VOPP1,RSAD1,DAG1,TMEM123,TMED10,SNX7,SUV39H1,RAB4A,MRPS27,LSS,PSMD4,PPP1CA,MAP2K2,HDAC2,AKR7A2,URM1,NAB1,ZFYVE16,PARP4,CST2,ACO1,GUSB,MSH6,CBLB,HARS2,CIB1,SDHB,DCTD,CDC25B,SS18L2,UQ…
YVUQSNJEYSNKRX-UHFFFAOYSA-N_HCC515_0_FWD	2	lincs	cp	YVUQSNJEYSNKRX-UHFFFAOYSA-N	FDFT1,ANO10,MAP7,KIAA0355,CSTA,NPC1,ALDOC,HMGCR,AGL,GNPDA1,INSIG1,HSPA9,SQLE,GSTM2,HLA-DRA,GLRX,PRKX,CHEK1,CD74,DDX42,RAB6B,PPOX,ZNF117,GSTM1,CERS4,KDM3A,MSMO1,PAX6,NCF2,SQSTM1,BNIP3L,BNIP3,DHCR7,ULK1,MAP2K5,ACKR4,SC5D,GSTM4,WIPI1,TPM4,BPI,DDR1,KLHL24,SLCO4A1,CTSD,CHP1,ARID3B,WLS,ACVR2B-AS1,IDUA,ACHE,TMEFF1,LYZ,ZNF711,MNDA,FOXN3,TYROBP,ZNF426,ZNF665,MXI1,NDUFA4L2,FABP2,LSS,LHCGR,SLC38A2,CEACAM8,S…	UTP11L,SNAPC5,ASF1B,RPP30,ICAM3,AAGAB,ATP5G1,PPRC1,RPL15,RPL27,RPL17,CD151,TNPO1,CHAF1B,RPSA,DNAJC24,SPR,ALDH9A1,RAB11A,SLC35B1,BRCA1,CLK4,NDUFAF3,SEC61G,DAG1,COQ2,TIMM13,CLPB,POP5,CDK2,RPL12,RAMP1,WDR43,PRKAG1,TRAPPC3,MPZL1,RPL30,OXSM,C5orf15,RRP1B,COX8A,TMED3,VRK1,UBE2NL,RPL34,RAF1,EMC6,DDX46,RPL32,ACYP1,CENPA,NOLC1,CANT1,RPS27,GAD1,TMEM223,UTP6,TUBB6,RPL23A,NAT1,MRPS7,FANCC,RPLP2,PPP6R3,MKRN2,…
YVUQSNJEYSNKRX-UHFFFAOYSA-N_U937_0_FWD	2	lincs	cp	YVUQSNJEYSNKRX-UHFFFAOYSA-N	SYNE2,HES1,EPHB2,DHX29,INSIG1,HMGCS1,CDK6,EPN2,FGFR3,LCN2,PNKP,TSPAN4,AXIN1,EAPP,ID1,SQLE,SKIV2L2,REEP5,FBLN2,CTSD,RAB21,NUP107,MBNL2,CYP51A1,STAU2,RPL23AP32,CDKN1C,ADAT1,GIMAP6,CPNE3,MSMO1,BZW2,DPM1,HOXD3,RB1,NDUFA4,WIPF1,MVB12B,FAT4,HERC2,C2,TRIM24,SOS2,DEFA6,ANKRA2,MTSS1,PTGIS,TSG101,BNIP3L,CHST12,SMARCE1,HGSNAT,RGS3,RALGDS,GTF2IRD1,CDH6,CFH,SOD3,JUP,TRAT1,CLEC3B,ASS1,CCDC53,SSR4,TRIM8,RALGAPA…	ZNF516,MPP6,HPS5,KLHL7,TMPRSS15,POLR2H,SNHG20,LRCH1,URB1,PLEKHA1,ST3GAL4,PDCD6,CSNK1G1,DDX10,RPAP1,LANCL2,CDC37,CENPJ,TUBB3,MPP5,GCDH,SSRP1,MICAL1,SGSM3,TRMU,AQP4,TNFSF14,SLC26A6,SPAG1,METTL4,SLC44A4,AFF4,QSER1,TAF5,BLMH,GLG1,RHEB,SZRD1,USP39,SNAPC4,SNCB,SAMHD1,GALNT12,S100A13,SLC1A1,ASB9,TFE3,RERE,PARG,P2RY2,ARHGEF3,GABRA1,NACC2,EIF4G3,ABCG2,CORO1C,AKT2,NABP1,BZRAP1,JMJD7,NME8,GHR,ANKRD1,ORC1,SN…
YVUQSNJEYSNKRX-UHFFFAOYSA-N_A375_0_FWD	2	lincs	cp	YVUQSNJEYSNKRX-UHFFFAOYSA-N	TGFBR2,PTPRC,NOS3,CHEK2,CXCL2,PRKCH,NOTCH1,RAC2,GRB7,IKZF1,SNAP25,RBM34,SRC,STXBP2,HSPA8,ARPP19,MMP1,NPR3,ARHGEF12,RBM15B,KIF14,SERPINE1,STX1A,CLTB,METRN,CALY,CDKN1A,PAPD7,NIT1,PAFAH1B1,KIAA0196,FBXL6,NR1H2,PGAP3,LAP3,NOL3,RBM38,MAPKAPK3,ETNPPL,ASPM,EFCAB14,HTRA1,INPP5D,BLCAP,COL17A1,CSNK1E,TM6SF1,SSBP2,IGFBP6,CCNE2,GPR88,CST5,GAS2L1,POSTN,ABCC6,MCAT,FNBP1L,STARD3,PSG5,DAGLA,TINAGL1,PGP,ICAM5,ITG…	METAP2,COMMD10,RPS15A,OTUB2,PPP2R3C,DPY19L4,GSR,PARD3,PPIA,LSM1,RHCG,PPA2,RPL37A,ANXA7,ARL3,SOX5,MFN1,ATRAID,RPL17,UBE2W,NPC1,DHX15,MRPL33,RPL41,CSTF3,TMEM11,WDR33,TTC17,RPS18,VIPAS39,KLK13,EIF2B5,S100A9,ATXN1,RPL32,RPL10A,TRAF6,SRPRB,ANXA2,DHRS7,CLTA,TRIM2,WDR61,CPVL,POLR2C,BTRC,IL36G,S100A8,PPM1E,POLR3B,RMDN1,NUCB2,MFHAS1,PRCP,YTHDF2,RRAGA,SCP2,R3HCC1,ALDH2,CISD1,RPLP0,TARBP2,NUTF2,PRSS23,SIK3,…
KKZJGLLVHKMTCM-UHFFFAOYSA-N_MCF10A_0_FWD	2	lincs	cp	KKZJGLLVHKMTCM-UHFFFAOYSA-N	ZNF586,CDKN1A,SLC25A14,HMOX1,XIST,MTERF3,CCP110,ROCK2,USP14,ZNF134,ZNF136,PIK3CA,AXIN1,MZF1,ZNF337,PSMB10,ZNF551,CDK19,ZNF264,ZNF329,NRAS,TLK2,CD74,PLCB3,CTSD,YARS2,CAT,ABCF1,EPHB2,PFKM,TCEA2,MTFR1,KCTD13,ZNF274,RCBTB2,KLRB1,HSD11B2,ZSCAN9,ZNF135,ITGA4,UBE3B,RBM8A,LPAR6,COL11A1,HEATR6,CAMSAP2,CXCR4,ORC4,ACOT11,ISOC1,ATAD2B,CA11,ZNF133,DENND2D,METTL1,PPFIA2,TAF1C,NPEPL1,TRPM2,CENPBD1P1,STAM,MYCL,M…	LPAR1,HSPB11,CDH3,ALDH9A1,MPRIP,JTB,METRN,SPAG9,CTGF,FAM35A,USO1,HOXA5,DAG1,UBE2Z,SNRPD3,HINT1,MAB21L2,GRN,TMCO1,TBCA,JADE1,CDKN3,RRAGD,COMMD4,ADAR,CEP85,FADD,REEP5,ANP32B,PACSIN2,CCT7,BTBD3,SPC25,RPA3,NFATC1,PSMG2,C14orf166,RTCB,PABPC3,EPRS,TFDP1,TRPC4AP,PGRMC1,PHGDH,BECN1,CCND1,XPO1,TMBIM6,U2AF1,GOLGA5,RPS6,CHEK2,HNRNPAB,HOXC6,DSG2,ARPC4,RAB1B,CXXC1,SPDL1,EDF1,ARPC5L,PRDX1,SEC61B,PSAT1,PPA1,LAS…
KKZJGLLVHKMTCM-UHFFFAOYSA-N_SKL_0_FWD	2	lincs	cp	KKZJGLLVHKMTCM-UHFFFAOYSA-N	CDH1,VAV3,NFKBIE,NR1H2,IKZF1,LSR,PAK6,PAK1,SYK,GATA2,NFKBIB,ABHD6,TERT,SLC12A3,HYOU1,LPAR2,CLCNKB,C22orf24,LCN2,C2CD2L,CPSF4,RFPL3,PRKCQ,PMFBP1,ATXN8OS,ARHGAP33,PDLIM1,OCLM,USB1,EPCAM,APOL5,KCNC4,KCNQ3,ARHGAP22,IFNA17,AVPR2,ADAM30,SSBP3,SLC6A12,PTK2B,PHKG2,NEK2,ZFR2,CNPY3,CTNND1,ZNF710,ZNF280B,CRYBA4,TEX15,EFR3B,PVT1,GATA1,TRHR,PROZ,KCNJ1,PDE1B,GABRR2,DLK2,NOTCH1,CHST4,KRT32,CDK1,CCDC9,LHX3,NME8,…	BBIP1,ITGB1,DCTD,SAV1,AGT,MOAP1,NR3C1,PTPN12,TNFRSF10B,KIF5B,SNAPC1,PRPF18,IL6ST,TMEM184C,UTP11L,USP7,KAT8,JTB,CLK2,PBRM1,NNT,ITGB5,ATG3,TXLNA,SGCE,ARHGEF12,TOP2B,DCLK1,GSTA4,BNIP3,ATP6V0E1,GDI2,G3BP1,RPS27L,SCP2,MAP1LC3B,DICER1,MAP4K4,TMEM50B,MED28,SEPT2,CNDP2,TSPYL4,CREG1,SKIV2L,SSBP2,PTER,SCCPDH,LYRM1,POFUT1,CETN3,CD58,AP1S2,NFKBIA,PRDX1,SECISBP2L,HMGCS1,P3H1,SCRN1,MLEC,PITRM1,GPR137B,PMAIP1,Z…
KKZJGLLVHKMTCM-UHFFFAOYSA-N_PHH_0_FWD	2	lincs	cp	KKZJGLLVHKMTCM-UHFFFAOYSA-N	GSTM3,TKTL1,TUBB6,ST7,GADD45B,STX1A,RNF167,DDB2,PGK1,YWHAQ,NPR3,SYK,CENPA,TWF1,ADIPOR1,EPN2,SLC16A3,GUK1,PRR7,SPP1,DUSP1,HPRT1,C14orf79,IRF1,ZNF131,BACE2,PTGER1,ESR2,ILF3,SLC25A14,GP9,SLC52A2,PNP,NENF,MBD3,EBNA1BP2,RSU1,NDUFA4L2,CNBP,RNF11,SGCB,MED27,ANGPTL4,PPFIA3,ARIH2,TOMM34,EGR1,CIRBP,LIG4,MARCH2,TREM2,AMN,FCGR2C,S100A13,HOXA4,GDE1,LPAR2,ARPC1A,FLNC,KRAS,MDM2,FOSB,NAA10,NPFFR1,GNB2,DALRD3,FKB…	BUB3,TUBB4A,CA6,PPP2R1B,UBC,SLC33A1,MCM10,ZCCHC10,HSD17B7,GRAMD3,NCBP3,CHSY1,IL2,TBC1D17,FDFT1,MED7,MID1IP1,ADPRM,C3,ZNF146,COIL,UBQLN2,CRNKL1,SP140,TMF1,MTMR4,GPR171,DNAJA2,SLC27A2,MIS12,MAP7,SLC25A13,TRPC4AP,SEC23B,SETMAR,MAK16,PDXK,DHX38,SETDB1,CFHR5,LTA,CASC3,TACO1,TRIM27,RREB1,BIRC2,APOC3,GNAS,KNOP1,CTPS2,URGCP,ANGPTL8,S100P,TMEM186,SMC5,TF,BACH1,POU2AF1,TXNRD1,FOXO3,MTTP,CHMP6,BRD7,DDX19A,Z…
YVUQSNJEYSNKRX-UHFFFAOYSA-N_HA1E_0_FWD	2	lincs	cp	YVUQSNJEYSNKRX-UHFFFAOYSA-N	SPP1,ELOVL6,TIAM1,HMGCS1,GNPDA1,TMEM97,GLRX,ACAT2,INSIG1,SLC37A4,BMP4,NPC1,FBXO11,SQSTM1,HMGCR,CDK4,MSMO1,RAB31,MMP2,NARFL,HMOX1,EBP,LAMA3,TEX10,MSRA,SCD,IDI1,LSS,FDFT1,MVD,IGF2R,MBOAT7,DUSP4,KCTD5,SRC,OXSR1,CLCN7,CASP7,CSTA,MAP4K4,CDK19,LMF1,NGRN,CTSD,ELAVL1,ALDOC,PEX11A,CYB5B,G6PD,FDPS,NSDHL,SFTPB,MAPKAPK3,MVK,IDH1,HMGCL,HMGA2,DVL2,TM7SF2,FADS1,TGFBR2,THOC6,NEAT1,PLCB3,VAT1,AKR1A1,HEXB,GM2A,ST6…	STK17A,HPD,GADD45B,RTN2,PTS,GEMIN2,SH3YL1,MOB4,DENR,C21orf91,ABCF2,PITRM1,TCEB3,PNP,CHD3,TICAM1,PPP2CA,CCT5,U2SURP,THOC5,ZNF140,ADRM1,FBXL12,PBX3,CAST,SEPT7,KCTD20,CYHR1,SYNCRIP,ZCCHC8,DHRS7B,MTA1,SLC5A6,NDUFA10,RAB6A,BDH1,PIEZO1,ZNF148,TRPS1,GOLGA8H,MCL1,SLC17A9,PRRC2C,CSPG5,C5orf22,KAT2A,DPAGT1,SNAPC3,PPP2R4,SPTAN1,EMC7,GTPBP8,ZMYND11,WDR47,HOXA4,PMS2P3,SHBG,KLF7,RPL26,TMEM2,SRPRA,ITIH5,CTNND2,…
DOEWDSDBFRHVAP-KRXBUXKQSA-N_LOVO_0_FWD	2	lincs	cp	DOEWDSDBFRHVAP-KRXBUXKQSA-N	KYNU,HMOX1,GADD45B,RAB31,SPP1,SLC1A4,KLHL21,STAT3,FOSL1,HSPA1A,SGCB,RAB11FIP2,CSRP1,FOS,AGL,DNAJB1,MEF2C,MTF2,BAG3,HBB,HSPA6,SOCS3,RALGDS,PPP1R15A,RGS2,NRAS,RND1,TICAM1,HOMER2,DHX29,APOE,EDNRA,FN1,SFN,KCTD5,PPP1R3C,EDEM1,HIST1H2BG,CIAPIN1,AKR1C1,SMURF1,UNKL,IRF1,ATXN7,VPS28,DLC1,MARCH5,CACNA2D3,NUBP1,TACC2,NUDT9,GNAI2,GRIA2,TXNRD1,BTG2,TNFSF9,REEP1,PPM1D,FTL,MTL5,CARHSP1,AKR1C2,F11R,FOSB,FNDC4,CD…	NEIL1,COPZ1,IMMT,RCN1,ACP6,SPX,HNRNPUL1,HDAC1,MUTYH,ACYP1,TMEM106C,ZC4H2,PEBP1,MON2,USH1C,OXLD1,DAG1,COASY,C7orf49,MYO5C,COA1,PDIA5,RND3,FAM193B,TNFSF11,SCP2,MRPS16,TIMM9,AP5M1,MAT2B,IQGAP1,RPS27,LASP1,FLOT2,PGM1,EPS15,SLC1A1,THYN1,NSF,MRPL12,SON,SYNRG,ATP13A3,VGLL3,AATF,SLC27A5,SPG7,CD151,TOX,CYFIP2,DDT,NUP37,SLC7A1,AP1G2,MME,MCTP2,EXOSC4,NAB1,CCNL2,COMMD9,C21orf59,EXOSC10,PURA,APOL2,UMPS,AKR1A1…
KKZJGLLVHKMTCM-UHFFFAOYSA-N_NPC.CAS9_0_FWD	2	lincs	cp	KKZJGLLVHKMTCM-UHFFFAOYSA-N	PLP2,LGMN,EFCAB14,SH3BP5,MTFR1,IL4R,CSNK2A2,NFKBIE,IFNAR1,MMP1,C2CD2L,TERT,POLR1C,LSR,CBR1,ADH1B,TGFB3,LYN,LYZ,PACSIN3,RBP4,ADAT1,TBXA2R,DFFA,SOCS2,SYK,NOL3,CCNA1,SQRDL,NFKB2,NARFL,ABCF1,DFFB,PTK2B,ERN1,NR1H2,TICAM1,CAT,TESK1,PAX8,GRIN1,TRIB1,BUB1B,HIST2H2BE,LGALS8,IL1B,FGFR4,SH2D3A,GFOD1,CXorf36,RAC2,RFPL3,PRKCQ,CTNND1,IKBKB,THSD4,EGF,BET1L,DNMT3A,PRSS16,CEBPD,ARL4C,ART1,FRMPD4,DUSP11,TFAP2A,IMP…	RPS13,KDM1A,DUSP6,MICALL1,PPIA,SETD5,RIT1,TERF2IP,CLASP1,EIF5,SACS,ETV1,LAMTOR3,MALT1,ARGLU1,PTOV1,KDM3B,HMGN3,BRD8,TXNDC9,TIA1,NASP,BLVRA,USP48,PNISR,REST,FOXJ3,HNRNPU,UQCR10,RPL31,CDKN1A,ADNP,MCUR1,RHEB,MELK,ENOPH1,STAMBP,SHOC2,DDX42,RAB5A,ATP6V1D,IBTK,GRSF1,PARP2,TSPYL4,PATZ1,ELF2,BRD3,TBP,SPAG7,VDAC1,TBPL1,WDTC1,SCAND1,CHTOP,ING2,FKBP3,POLR2B,RPLP0,SYNRG,PCMT1,CYTH1,POLE2,CUEDC2,VAPA,TNKS,HNR…
KKZJGLLVHKMTCM-UHFFFAOYSA-N_ASC.C_0_FWD	2	lincs	cp	KKZJGLLVHKMTCM-UHFFFAOYSA-N	LSR,XIST,LCN2,WIF1,SLC12A3,EPCAM,MUC4,PAK1,CUBN,CDK1,KCNJ5,NCAPH2,VWA7,PQLC3,TMEM143,E2F1,DFFB,C22orf24,AQP2,ARMC4,POLR2K,TMEM74B,SLC5A2,APBA1,ITGAE,G6PC2,PCDHGA10,TMEM14B,PSPN,OVGP1,HOXC5,PAK6,TMEM110,INE1,LYN,ABHD6,CLCNKB,C1orf159,GBX1,DUSP9,NXPH4,C2CD2L,TRPV5,NAT8B,RFX1,OR10J1,HRH2,CTSV,TRPC2,APOL5,TRMT2B,SLC35A3,PDX1,ADRA2B,CEACAM4,C5orf45,BTNL3,ADM2,KIAA1614,PSG11,PAX1,PPFIA2,FANCA,ESR2,CHRN…	ZNF207,MRPL17,SLC4A1AP,FAM222B,UTP11L,KARS,PSMD12,CCT3,MSL2,PELO,BTG1,TXNDC9,RSRC2,AKAP10,PPP2R2A,TFG,RNMTL1,GNL2,MRFAP1L1,GNE,CEBPA,MAPK6,UAP1,UBE2I,MTMR4,LASP1,CAB39,RBM15,FAM53C,ARHGAP1,PIP4K2B,PTX3,FAM98A,ADNP,RAB5A,RPL36AL,RBM34,CCT4,MED8,HSPA5,HNRNPA1,KLHDC2,PHC2,ORAI3,VAPA,USP7,KIAA0232,PSMB7,SEPT9,CLIC4,CDC20,PDGFA,TOMM20,IGFBP4,DCTN2,TTC4,RNF220,PRKCDBP,SPRY2,EIF4B,TFB2M,RIOK2,TRIAP1,ACA…
KKZJGLLVHKMTCM-UHFFFAOYSA-N_LNCAP_0_FWD	2	lincs	cp	KKZJGLLVHKMTCM-UHFFFAOYSA-N	XIST,GADD45A,GADD45B,MLLT11,GFOD1,RBP4,TMEM2,SCRN1,P4HA2,CXCR4,STK10,DDB2,ICAM1,PLP2,NFKBIE,PTPN1,FOSL1,ELAC1,TERT,NFATC4,RAB31,KIAA0319,FUT1,MMP1,GPC1,NXPH4,RAB27A,GLI2,XCL1,IL1B,MSR1,PMAIP1,PCDH17,RAD51B,NENF,SDS,KCNMB4,TSPAN12,NOTCH1,HIGD1B,CXXC4,HOXB5,MRPL13,ZNF154,TREM2,MOSPD1,RELB,CRMP1,ARL4C,GNAI1,TEK,TUBB2B,ENY2,JUN,SPIN2A,KLHL1,ADRA2B,SYK,TIGAR,RAMP2,AVPR2,TRHDE,IQGAP1,DENND2A,RGCC,ADGRL…	CC2D2B,NUDCD3,KLHL21,CEP63,HNRNPUL2,TICAM1,NUP188,DEXI,SPTLC2,UAP1,RANBP6,ZC3H4,CUTC,ARL5A,ATF6,VPS4A,UBE2I,WAC,HACD3,CCNA2,BMS1,OTUD4,NPY,FLNB,MGAT2,IMPA2,AQR,NIPA2,ATP1A1,C2CD2,CNOT7,PNN,BAZ1A,DHX15,TCAF1,LMF1,RBBP4,POLDIP2,FAM57A,BLMH,PIK3CB,LPGAT1,CNP,SERINC3,BAG3,UCK2,NUP62,RBM25,METTL13,CALU,PSEN1,RPL4,EPRS,TSEN2,GCNT1,PRKAR2A,JMJD6,KIAA0368,PTPN12,CKAP5,WAPL,CDC25A,CYTH1,PIGH,RPL36AL,DNM1L…
YVUQSNJEYSNKRX-UHFFFAOYSA-N_NCIH596_0_FWD	2	lincs	cp	YVUQSNJEYSNKRX-UHFFFAOYSA-N	PECR,EDEM1,SLC1A4,HERC6,GSTZ1,PIGB,SQRDL,CAB39,HES1,MYCBP2,SLC35A3,KCNN3,NPRL2,ARHGEF12,GNPDA1,MYL3,DCAF10,PAF1,EPS8L1,SLC23A2,PBX3,FZD1,RPL39L,TTN,GRAMD1C,TNNT3,ATP2A1,HERPUD1,GIGYF2,RPL3L,APOBEC2,SYNPO2L,PLCB3,CADM1,IQCA1,ZFP36,DHX57,NXF2,DNAJB5,TNNI1,PDE7B,TNNC2,PTPRC,MYH7,IREB2,LCN1,EPN2,TNNT1,CKM,EPOR,MYLPF,SOAT2,C11orf71,MYL2,HRC,RPE,PSRC1,KLHL41,SNX13,HINFP,L3MBTL1,ADH7,MYOZ1,C22orf46,MYL9…	SLIRP,ACTR6,TIMM13,FGF9,TNFRSF25,MAPK1IP1L,ITGB3BP,TFB2M,EEF1E1,MGP,CHPT1,PUS1,QDPR,SEPT7,ENY2,ATP5G3,EGR3,PAICS,GSTM5,NAP1L1,SYNCRIP,TXN2,ZNF84,CNDP2,PRKACB,ABCF2,POP5,DNMT3B,KDSR,NELFA,PA2G4,LZTR1,LIMS1,VRK1,KRT10,KHDRBS1,GALNT10,MRPS30,SERPINB6,NPY,ARF3,SYPL1,UQCRH,ARL4A,DDB2,TXNL4A,KANK2,C14orf166,NDE1,SNRPD3,MSX1,ALG6,HOXB7,FAHD2A,SRSF3,DDX54,HGD,CYTH1,NFKBIA,PTPN12,LMF2,HPRT1,ITK,PIK3R1,DNM…
DOEWDSDBFRHVAP-KRXBUXKQSA-N_HT29_0_FWD	2	lincs	cp	DOEWDSDBFRHVAP-KRXBUXKQSA-N	FBXO11,SUV39H1,ADRB2,TIMM22,SSBP2,CBR3,SLC27A3,EPB41L2,NPRL2,DMTF1,CHMP6,PPP4R3B,C17orf75,SETMAR,PLSCR1,KLRC3,ENOX2,ETAA1,ADAT1,GALR3,RYR3,MED7,CERK,TIMM8A,TRAIP,C9orf116,FAM120C,ZNF8,PLCB3,VPRBP,KIRREL,PHF14,YEATS4,TERT,GPC5,CPB2,NDUFA9,NDUFAF7,SMPD2,IL7R,SUSD5,NRAS,N6AMT1,CRTAM,MEOX2,PDS5B,ZNF236,FBXO3,ADGRB2,MAP7D3,CCL2,MBL2,KRT84,ZNF329,CISD1,PPM1B,TAF5,FAM234B,CENPBD1P1,LIN7C,CEP83,KCND1,WRA…	ECE1,MID1IP1,SEC61A1,BACE1,IRF5,CLIP2,EIF2B2,XRCC1,ECD,ETS2,FKBP2,CIZ1,ACSL1,PSEN1,PIEZO2,RARB,ALAD,SYMPK,DHCR7,CSK,ZNF430,RPS6KA4,ESRRA,STT3A,SCAMP2,RPS2,HR,SUPT6H,SEMA4A,UBAP1,DIP2C,NRDC,RBM47,FZD7,RANBP10,ZC3H11A,SCAMP4,ACTB,MAB21L2,TMCO3,ARID1A,TERF2,MLXIPL,GIGYF2,PITPNM1,MYL6B,TRIM26,LILRB1,RBBP6,WAC,FBRS,MYO7A,CHP1,EFNA3,STX16,ANKLE2,SETD5,MAN2B1,KAT5,LMAN1,MYO15B,ASAP1,ELAVL3,HDHD3,COPB2,P…
geo_GSE17708_3_BWD	4	geo	snai1	None	LDLRAD4,ENO3,SLC30A1,FURIN,RARA,LMCD1,LINC00623,BHLHE40,GADD45B,SUSD6,NAV2,LBH,MAFB,ETS2,LARP6,ARHGEF18,DAAM1,ZNF362,C12orf49,KIAA1644,KHNYN,TUFT1,PRRG4,GRB10,ACSL1,RAI14,VIM,ANGPTL4,BMPR2,ADGRG1,MAF,PID1,YIPF5,EPHB2,VDR,NUAK1,SLC25A37,TRIB1,PNMA1,TNFRSF12A,SERPINE1,IL4R,LILRB1,JUN,NCOR2,SOBP,TNS1,ORAI2,SH2D4A,EDAR,UNC5B,MN1,C3orf52,MRAS,PMEPA1,TIPARP,CHST3,CSGALNACT2,GJA1,ABTB2,GJA5,TNFRSF1A,HMO…	HIF3A,KCNE4,SLC16A7,EPB41L4A,RAPGEF5,ZFAND5,GPR37,SPIDR,NR0B1,ZNF331,FAM46A,INHBB,PDE7B,PTP4A1,PPP1R16B,MTMR4,FGA,UNKL,AVPI1,LARP4,WNK1,RAB27B,PAPPA,EHF,PER2,CTH,KITLG,KRT36,RAB40B,NFAT5,CXCL3,CXCL5,CSF1,KIT,FOXA2,DGKD,LSAMP,TRIM31,ACTA2,LGR4,UGCG,HSD17B14,NOVA1,HOXC5,GRB14,IFIT1,ADORA2B,TREX2,HAUS7,MEIS2,LANCL1,CCL20,GDF15,LGALSL,CDC25B,EHBP1,RNF43,IGFBP3,IGFBP1,STC2,PMP22,LRIG1,VAV3,ST8SIA4,GPX…
geo_GSE17708_2_BWD	4	geo	snai1	None	MAFB,SLC30A1,RARA,ETS2,RARB,BHLHE40,GADD45B,FSTL3,GATA3,LARP6,TSC22D1,ZNF362,BAMBI,GATA6,GATA2,TUFT1,PRRG4,KCTD15,SNN,GRB10,VIM,ANGPTL4,ADGRG1,MAF,ID4,RASGRP1,NUAK1,SLC25A37,ARHGAP5,ARL4D,TNFRSF12A,SERPINE1,KANSL3,LILRB1,JUN,GAD1,H3F3B,JMJD1C,B4GALT1,TNS1,CLDN4,PLEK2,ORAI2,EDAR,TFEB,UNC5B,MN1,C3orf52,PMEPA1,FRMD8,CSGALNACT2,BCAR3,ABCG1,ABTB2,HMOX1,USP53,MAP3K2,CRIP2,KLHL24,TMC7,MYH14,SMAD7,DYRK3,…	HIST1H4A,KCNE4,PLK2,BDNF,MAFG,SPIDR,OR1A1,DHRS9,PTGER4,GADD45A,NR0B1,POF1B,FAM46A,CDH9,INHBB,MBNL1,MBNL2,NABP1,PCDH11X,DDIT3,LARP4,KIAA1551,PAPPA,EHF,HTR7,FLRT3,CCL20,PIK3C3,CXCL1,CXCL3,CXCL2,SOCS3,PTPN13,WDR59,AHR,SLC17A4,FOXA2,DKKL1,PRSS23,STC1,STC2,SLC19A2,UGCG,POU6F2,FAM13A,EXOSC7,AEN,KANSL3,PPM1B,BACH1,SOHLH2,GRAMD3,ELK1,NR5A2,CDC42EP2,FNDC3A,GDF15,ITPK1,RIC8B,GUCY1B2,AREG,AMMECR1,RNF43,SLC2…
geo_GSE17708_1_BWD	4	geo	snai1	None	PLK3,RCBTB2,MAFB,SLC30A1,FURIN,RARA,ADM,BHLHE40,GADD45B,FSTL3,TUFT1,FAM110D,DDIT4,ENTPD2,CRYBB2P1,CHFR,FGFR2,GATA3,KCTD15,VIM,ADGRG1,MAF,FST,NUAK1,RIT1,GPLD1,TRIB1,PNMA1,ARHGAP5,ARL4D,TNFRSF12A,SERPINE1,LILRB1,JUN,CTGF,CDC42EP3,B4GALT1,CLDN4,DLX2,DST,WFDC8,DDO,RHOD,ABCG1,GJA5,GNAS,DDR2,HMOX1,AZGP1P1,TIPARP,PROC,STX1A,FOSB,SMAD7,SPRY2,DYRK3,DYRK2,ZNF835,DNAAF1,OR2H1,KCNA3,GAS2L1,S1PR5,HOXA10,HBEGF…	GP1BB,SEMA6A,PLK2,PCSK6,RAPGEF5,ZFAND5,FBLN2,C6orf10,SPIDR,TRMT13,GAGE1,GADD45A,FAM46A,PIK3CG,DLGAP1,P3H2,GLP1R,MYC,RALGAPA1,NABP1,CD28,CENPI,IDH1,PRMT1,CD27,EHF,HTR7,TBL3,HTR6,TMEM176B,SERPINB1,PIK3C3,STK17B,CXCL3,CXCL2,CXCL8,NRXN2,ATP8B3,FOXA2,LSAMP,PRSS23,SCN3A,GHRHR,HSD17B14,DUOX1,NOX5,PHLDA1,MBL1P,TREX2,HAUS7,USP46,SCNN1D,HLA-DQB1,PIEZO2,GDF15,MC3R,ABCB11,CCDC7,PPP1R17,CR1,TMEM74B,GPX2,PDZD3…
geo_GSE17708_0_BWD	4	geo	snai1	None	HIF3A,SLC6A2,SFTPC,CDX2,SH3YL1,C8orf4,S100A10,GCM2,OTUD7B,NTNG1,ADAMTS2,BHLHE40,GADD45B,TUT1,IRX4,JAK3,ENTPD2,PEX26,NAIP,LDB3,BAMBI,TNFRSF25,CACNA2D3,SEC14L1P1,GH1,PLD1,SOCS3,GTSE1,CSHL1,VIM,ZBTB24,MMP14,CRP,ID2,DOCK4,SERPINE1,JADE1,MPHOSPH8,SRSF6,LILRB1,JUN,RIT1,H3F3B,JMJD1C,B4GALT1,GRM5,NPPC,FOXJ1,HOXB8,IAPP,KCNQ1,STAT3,ABCG1,CCNJ,HES1,MCPH1,ENOX1,MYOM1,FOSB,SMAD7,SPRY2,CYP1B1,SLC30A10,PCDHB11,…	CDKL3,RUBCN,N4BP2L1,ZFAND5,AJAP1,CHI3L1,CAPRIN1,SPIDR,SMG6,SMG1,RPF1,FNBP4,BCLAF1,CDH9,MAGI2,PCBP2,CAPN9,NABP1,RAB11FIP3,CD28,LARP4,PRMT1,HTR6,DGKB,DDX49,CXCL2,GH1,ZNF671,AP1G2,RUNX1,LSAMP,CFTR,ACTA2,HSD17B14,PCM1,RAB6A,CELF1,ACSBG2,ST18,KANSL3,LHCGR,SRSF3,TREX2,HAUS7,KCNMA1,MKL2,TFRC,PCLO,NR5A2,DLX5,TCF4,MC3R,KCNK10,ASTN1,CCDC7,PPP1R17,SART3,GART,PMP22,PSIP1,VASH1,MPL,ABCB11,GPX2,TTC37,CCDC88A,P…
geo_GSE17708_7_BWD	4	geo	snai1	None	TIMP3,NT5E,SCG5,SCG2,PODXL,CAPRIN2,ENO3,KLF7,MRC2,ADAMTS6,PPP1R3C,DSC2,BMP1,PIK3CD,INHBA,MICAL2,SIRPA,ARHGEF18,DAAM1,DOCK4,XYLT1,TSPAN2,KCNN4,MT1E,SNAI2,CXCL12,TUFT1,COL15A1,BMP2,FN1,CSPG5,GRB10,RAI14,PTPN14,RUNX2,F2R,RUNX1,BMPR2,MAF,STC1,RASGRP3,RASGRP1,ITGA2,KIF26B,PCDH1,NOX4,SLC29A1,GPR137B,TNFRSF12A,SERPINE1,SERPINE2,SMURF2,EGR2,GLIPR1,JUN,KCNMA1,QPCT,THBS1,ANGPTL4,ULBP2,TNS1,PLEK2,EPHB2,EPHB…	GSR,MLEC,CYP4F2,CYP4F3,ASS1,SPX,SMAGP,SELENBP1,NR0B1,CYP4F11,FAM46A,UPK1B,INHBB,SLC12A2,CDH1,PIR,FGA,FGB,NR5A2,IFITM3,IFITM2,AQP3,IFI35,EHF,MTUS1,TSPAN7,TSPAN4,SERPINB1,KITLG,GDF15,CXCL3,CXCL2,CXCL5,NPY1R,MYLK,PPFIBP2,KIT,AHR,ATP8B1,ENC1,LXN,TRIM31,ALDH3A1,SLC7A2,UNC93B1,FAM13A,GLDC,VIL1,LSR,CDC42BPA,CCL20,ANXA13,TM4SF20,PDLIM5,RNF43,TMEM97,CDK5RAP2,AGMAT,DDC,EPS8L3,ABCG2,ANG,SPDEF,TNFAIP2,GPX2,T…
geo_GSE17708_6_BWD	4	geo	snai1	None	TIMP3,NT5E,SCG5,PODXL,CAPRIN2,ENO3,MRC2,DHRS2,INPP4B,MICAL2,LARP6,ARHGEF18,DAAM1,XYLT1,KCNN4,EGOT,SNAI2,TUFT1,COL7A1,BMP2,CSPG5,GRB10,RAI14,RUNX2,SIM2,RUNX1,BMPR2,ADGRG1,MAF,STC1,TNS4,RASGRP3,ZFHX3,RASGRP1,NUAK1,ITGA2,DOCK4,SFXN3,SLC29A1,TNFRSF12A,SERPINE1,SERPINE2,ST3GAL6,SMURF2,JUN,QPCT,THBS1,ANGPTL4,MT1E,TNS1,KHDRBS3,PLEK2,EPHB2,EPHB1,FARP1,C3orf52,MRAS,TP53I3,SLC26A2,VEGFA,COL4A2,COL4A1,IGFBP…	PSG11,ACSM3,OAT,CYP4F2,CYP4F3,TSPAN8,SPX,SELENBP1,NR0B1,CYP4F11,FAM46A,UPK1B,RAB40B,INHBB,CDH1,PIR,FGG,FGA,FGB,MAPRE2,ERBB3,MUC1,EHF,MTUS1,TSPAN7,TSPAN4,KITLG,GDF15,CXCL1,CXCL3,CXCL2,CXCL5,NPY1R,GRB14,PPFIBP2,KIT,AHR,FOXA2,LXN,PSG3,G6PD,TRIM31,ALDH3A1,SLC7A2,MYLK,LMO7,SPTSSA,IFIT1,CCL20,ANXA13,CHEK2,TM4SF20,PDLIM5,FOS,CDC25B,STEAP1,IGFBP1,AGMAT,DDC,EPS8L3,ANG,VAV3,ST8SIA4,GPX2,TOX3,AREG,TMC5,NAMP…
geo_GSE17708_5_BWD	4	geo	snai1	None	TIMP3,SCG5,PODXL,CAPRIN2,SYNPO,ENO3,ZYX,KLF7,MRC2,DHRS2,FSTL3,CCDC93,MICAL2,NAV2,LARP6,ARHGEF18,DAAM1,KCNN4,ZFHX3,SNAI2,TUFT1,COL7A1,BMP2,CSPG5,GRB10,RAI14,RUNX2,F2R,ANGPTL4,BMPR2,ADGRG1,MAF,STC1,TNS4,RASGRP3,RASGRP1,ITGA2,PDGFB,KIF26B,SLC25A37,SFXN3,SLC29A1,TNFRSF12A,SERPINE1,SERPINE2,LTBP2,ZCCHC24,SMURF2,ELK3,JUN,QPCT,THBS1,RUNX1,FNDC3B,PLEK2,EPHB2,FARP1,C3orf52,MRAS,TP53I3,VEGFA,PMEPA1,COL4A1,…	PSG11,OAT,CYP4F3,SELENBP1,NR0B1,CYP4F11,FAM46A,EML4,INHBB,CDH1,FGG,METTL7A,FGB,MAPRE2,ERBB3,AQP3,EHF,MTUS1,TSPAN4,ANXA10,TSPAN8,GDF15,CXCL1,CXCL3,CXCL2,CXCL5,NPY1R,GRB14,KIT,TLR1,PSG3,SLC7A2,MYLK,CNTN1,AK4,SPTSSA,MEIS2,CCL20,ANXA13,TM4SF20,PDLIM5,IGFBP1,DDC,PMP22,DEPTOR,VAV3,ST8SIA4,MAOA,GPX2,TOX3,FGA,FOXC1,TMC5,NAMPT,SPRY1,ARRB2,ARRB1,AKR1C4,CTH,AKR1C1,TBC1D8,ADI1,CYP1B1,ALCAM,TBC1D2,NR2F2,CITED…
geo_GSE17708_4_BWD	4	geo	snai1	None	SYNPO,LDLRAD4,MAFB,SLC30A1,LMCD1,SGPL1,SLCO5A1,SEMA7A,GADD45B,DSC2,FSTL3,MICAL2,NAV2,LARP6,ARHGEF18,DAAM1,ALOX5,KCNN4,ORAI2,TUFT1,SOCS2,GRB10,OR7E14P,RAI14,ELK3,ANGPTL4,BMPR2,ADGRG1,MAF,PID1,CAPRIN2,TNS4,RASGRP3,RASGRP1,MMP10,ITGA2,RASSF2,DOCK4,SLC7A1,MATN2,SLC29A1,TNFRSF12A,SERPINE1,SMURF2,NEBL,LILRB1,F2R,HSPB1,JUN,QPCT,THBS1,LINC00623,TNS1,CLDN4,PLEK2,EPHB2,PDLIM7,C3orf52,MRAS,PMEPA1,ZCCHC24,IG…	MLEC,RAPGEF5,GPR37,NR0B1,THRB,FAM46A,EML4,INHBB,DLEU1,MTMR4,FGA,MAPRE2,PRMT5,EHF,PER2,MYLIP,KITLG,RAB40B,RAB27B,CXCL2,CXCL5,RBM47,GRB14,KIT,AHR,FOXA2,KLF9,LGR4,UGCG,TRIM31,SLC7A2,CSF1,NCALD,TREX2,SDPR,MEIS2,LANCL1,NR5A2,CCL20,GDF15,IGFBP3,IGFBP1,NECAB2,ABCG2,LRIG1,VWA5A,VAV3,ST8SIA4,MOK,MAOA,GPX2,TOX3,AGFG2,FOXC1,TMC5,RORC,NAMPT,SPRY1,PRKAR2B,ARRB2,ARRB1,DNAJB4,CTH,AKR1C1,TBC1D8,THSD7A,CYP1B1,MEC…
KKZJGLLVHKMTCM-UHFFFAOYSA-N_YAPC_0_FWD	2	lincs	cp	KKZJGLLVHKMTCM-UHFFFAOYSA-N	ARHGEF12,MYLK,MAL,ADRB2,GADD45B,CXCL2,FBXO11,LRRC16A,SFTPB,HIST2H2BE,HIST1H2BK,MMP1,GPX3,FAM63A,IL7R,SCP2,JAM2,PRKCD,SRC,RRS1,TXNL4B,OXCT1,C1orf159,MIF,PMAIP1,GFOD1,METRN,HIST2H2AA3,DHDDS,PIH1D1,ORM1,TLR4,ENOX2,SLC35F5,CTSD,MAPK9,TICAM1,CDKN1A,RNF122,GATA3,SGCB,MMP12,TMEM110,HOXC8,FOS,GPER1,ZNF528,FAM120C,CACNA1F,IKBKB,GSTM1,TMEM74B,TBXA2R,UBIAD1,PDIA5,SIX5,TRAF3IP1,PAF1,PRR36,GALR2,CHRNA2,AMDHD2…	DHRS7,PSMD14,RAC2,EIF2B2,EIF3B,RPS27,RPS3,DLST,AAGAB,SCYL3,CPSF6,CENPU,MRPS12,SLC25A32,CD44,KIAA0101,CLTA,BUB3,UBA2,SLC37A4,HK1,ANXA7,EIF2S2,MARCKS,BZW1,TMPO,CCT4,DIABLO,RPS10,SNX11,PSMD3,EIF4A1,PSMB1,CCT7,MAPRE1,IARS,MSRA,CKAP2,MLH1,PTTG1,AZGP1,EAPP,SPTLC2,POLR2J,CCT3,CCT2,EEF1D,SNRPE,NRIP1,PCTP,RALB,PSMB7,PRR13,CTBP2,SLBP,GDF15,POLD4,GTF2A2,UBE2S,SUPT16H,SPATS2L,RPS29,PSMD7,TPX2,PPP2CA,SEPT9,AK…
KKZJGLLVHKMTCM-UHFFFAOYSA-N_HUVEC_0_FWD	2	lincs	cp	KKZJGLLVHKMTCM-UHFFFAOYSA-N	RBP4,COL11A1,CALM3,MAL,LYZ,LPL,CEBPA,CADM1,IL1B,DFFB,PAK1,LSR,DSG2,PTK2B,CYCS,LCN2,EGF,C2CD2L,NFKB2,PECR,THRB,B4GALNT1,TRPV5,RAP1GAP,XYLB,ITFG1,IGFBP5,IGFBP3,OCLM,GPC1,TMEM143,RFX1,PRDM14,POLR1C,ARL4C,SLC12A8,UBQLN2,ERN1,LPAR2,HIST1H2BK,METRN,SLC6A12,MANBA,GABRB2,GABRR2,NXPH4,CNGA1,HERC6,TERT,SLC12A3,NFKBIE,ADRA2B,CD68,CEBPD,BDKRB1,STAP2,C22orf24,ADAM11,RAB11FIP1,PRR15L,FST,HSF2BP,ITIH2,GLI2,GPRC…	TNPO1,NPY,TMCO3,ACACA,EXOC7,PPP2R2A,TOP2B,HMG20B,ANKRD1,PITPNB,EIF4B,PTK2,FAM168B,RAB11FIP5,STK24,SUN2,STAB1,HK1,MRPL12,SNX6,HDAC2,SPTBN1,TOP2A,CEP170,DNMBP,SRRD,NR2F2,SACS,SYPL1,UBE2I,BNIP3,PRDX1,YME1L1,PTOV1,TSPYL4,USP48,ARF1,OXA1L,MMP1,PUM1,TFPI,WDR82,RCN1,NOL8,MAPKAPK2,RAPGEF2,TGFBRAP1,PTPRE,CAPRIN1,KDM3B,CYTH1,KAT7,PUM2,CNOT7,YTHDF2,CLASP1,TERF2IP,ZC3H4,PPP1R8,BIN1,IL6ST,RAE1,HSPG2,NCOA4,DPF…
YVUQSNJEYSNKRX-UHFFFAOYSA-N_SKMEL28_0_FWD	2	lincs	cp	YVUQSNJEYSNKRX-UHFFFAOYSA-N	KCTD5,MAMLD1,CASP10,PLCB3,RAB11FIP2,EPCAM,CRIP1,PFKL,NR3C1,KIF14,HOOK2,NUDT9,CTTN,ALDOC,BMP4,C5,IL13RA1,CCDC92,MTFR1,COL4A1,SNX13,FSD1,PAF1,UBE2L6,CYB561,TJP1,SERPINE1,LCN2,FOS,KAT6B,HMGCS1,MTHFSD,HMGCR,PTGS1,DUSP9,ABHD6,ACE,KIAA1462,SLC10A2,SLC7A9,NXPH3,GIP,CDK9,ARHGEF15,SEZ6L,CLEC10A,RRP1,PAFAH2,SYNJ1,HOXA3,TPD52L2,PLXNB2,PAXBP1,NR1H2,KLHL25,REG1B,ZMYM1,KCNJ16,HYI,CALCRL,CA5BP1,AKT1,TMEM104,INF…	TMBIM4,ATP6V0E2,PPP3CC,CFTR,B3GAT3,MED24,SDR39U1,RPL12,CCNB1IP1,NAMPT,SAE1,TMEM59,TM2D1,VWA8,FAM120A,PSIP1,ACBD3,TYMS,SLC25A46,CENPU,ASNSD1,UBE2NL,MPHOSPH10,LPGAT1,PPIE,ENDOD1,RAP1B,NISCH,KDELR3,DNAJC7,NUP107,UBA3,DLD,ADNP,TALDO1,JTB,POLR2G,RAN,ARPC1B,MLLT11,RPS19,ARHGAP15,DHX15,NGFR,ZNF783,LEMD3,REV1,BIRC5,HNRNPR,FKBP3,BTBD1,RPL21,PADI2,ACTR2,SRPK1,RPL34,GDI2,NCOR2,CHPT1,TMEM168,USP47,CHFR,YWHAB…
YVUQSNJEYSNKRX-UHFFFAOYSA-N_MCF7_0_FWD	2	lincs	cp	YVUQSNJEYSNKRX-UHFFFAOYSA-N	ARHGEF2,HMGCS1,INSIG1,TSC22D3,PHGDH,DDIT4,ALDOC,HMOX1,VAT1,HERPUD1,GRB10,RAP1GAP,DUSP4,ELOVL6,PCK2,RRP8,CDKN1A,ACAT2,EIF4EBP1,HOXA10,ANO10,ST6GALNAC2,ST3GAL5,AARS,XIST,COL11A1,LIPA,ADGRG1,FDFT1,TBXA2R,STAT3,FDPS,TIMP2,ADRB2,RELB,MTHFD2,MYC,GNPDA1,MAL,PRAF2,APOE,ME2,FOXO3,FHL2,ACLY,TMEM97,PTGS2,BTK,GRN,TRIB3,XBP1,MAP2K5,NPC1,FIS1,EBP,CDK6,RALGDS,WASF3,HMGCR,ZNF131,CNPY3,ABCC5,TCEA2,HS1BP3,RAB32,GA…	OTUD3,MDH1,NAALAD2,RBM4,EVL,TACC3,PRIM2,RPL21,SF1,MYBPC3,PHACTR2,BTD,POLQ,MRPS28,STMN1,CLPB,DERL2,ITGAL,HCFC1,LOXL1,ARL6IP1,WDR62,NOP56,PTDSS1,EPHA3,EIF2B1,TEX14,NACA,PPP2R1B,CENPA,ARHGAP1,LANCL2,RER1,UGDH,SGTA,RAD54B,HMMR,TMPRSS11E,PSMD1,KIFC1,NNAT,C7,NAA16,SLC27A3,DEPDC1,CHAF1A,SAMHD1,AMBRA1,IL2RB,ATP5G3,CYCS,ATP5B,PRPF19,TRPC2,PPP4C,YLPM1,ZDHHC6,CHRNG,WIPF2,MCM4,MALT1,SARS2,SNRNP70,ABCF3,TK1,C…
KKZJGLLVHKMTCM-UHFFFAOYSA-N_HA1E_0_FWD	2	lincs	cp	KKZJGLLVHKMTCM-UHFFFAOYSA-N	CDH1,TF,WIF1,CSTA,RBP4,ICAM5,NXPH4,FGF23,ADAM30,METRN,KCNJ5,STEAP1,GRIN1,RAB40AL,IDS,SPIN2A,GBX1,ADRA2B,SLC22A14,IQSEC2,MTERF4,ADAMTS7,PMFBP1,C22orf24,PDE1B,TREM2,LRPAP1,TRPV5,VWA7,GHR,RPAP2,MSR1,SOX2,CAMK1D,TRHR,RFX1,PLVAP,HYPM,KIAA0319,INE1,DGKQ,ADM2,AGFG2,KLHL1,LYN,DRD2,CLEC7A,DFFB,PRRG2,UBE2W,LINC00652,TMEM74B,CTSO,DNAH2,AVPR2,CFAP74,PDE4C,TERT,PNLIPRP1,PECR,HBQ1,PDX1,NOS3,PCDHB3,FPR3,RGSL1,N…	DERA,NIPA2,WAPL,STXBP1,BHLHE40,BRCA1,HEATR1,IGF2BP2,NPAT,KPNB1,STIL,RNMTL1,MRPL17,PPP2R2A,CENPF,METTL13,YKT6,SRRT,SCAND1,MED6,NCAPG2,TP53BP2,CASC3,RFC4,FEN1,EED,EIF3F,TDP1,NCOA6,RBM15,SACS,ACBD3,RANBP2,LBR,GGNBP2,RBM22,GRB10,AREL1,IBTK,CLTA,CTCF,TBP,SF3A1,MED1,MAPK6,EIF5,GTPBP8,PSMD11,PUM2,MAPKAPK2,MYO10,AURKB,XPO6,HNRNPA2B1,RAB4A,DNAJC9,SMNDC1,NOP56,NOTCH2,CDCA8,TTK,ARPC5L,CDV3,NUP88,TMPO,NRIP1,…
DOEWDSDBFRHVAP-KRXBUXKQSA-N_RKO_0_FWD	2	lincs	cp	DOEWDSDBFRHVAP-KRXBUXKQSA-N	TF,CES1,AKR1C3,POSTN,FIS1,PDLIM1,KLF9,LYN,FMO2,PEX11A,IGFBP5,GPX3,SMAD3,EVL,MELK,DENND2D,KRT6A,LAMA3,TBX2,TACSTD2,TMED10,MPC2,HDGFRP3,FZD1,RASGRP1,KLHL9,CHMP6,PDZK1,TFDP1,C5,GPATCH8,LPL,E2F2,DUSP4,KDM5A,GATA2,PPP1R9A,APOE,IGFBP3,ACADL,ZBTB20,BICD1,PTPRC,CEP83,WFS1,ZNF75D,CPB2,SPIDR,ALB,MAMLD1,PCDHGA10,CXorf21,DBF4B,STAP2,COBL,AKR1C2,LAP3,TRPC2,PRKX,SMC3,PAF1,PGC,MMACHC,HEATR1,MLLT4-AS1,ADAT1,WASF…	TMBIM6,SFMBT1,DDX54,PKN1,TBC1D10B,FAM160B2,USP7,EZH2,SEPT9,MFSD5,SORBS3,LPP,LSG1,AUP1,FUS,PLA2G15,DNAJC9,POLE3,DAG1,CCNE1,GEM,NPIPA1,ZMYM2,PLPPR2,MAZ,BUB3,CD82,SLC39A4,TXNRD1,MICALL1,NADK,COX10,RNPS1,GANAB,POLDIP2,UBE2Z,RAD17,PRKAG1,TMED3,RNF220,UAP1L1,NELFB,DLGAP4,SLC25A36,ZCCHC8,POFUT1,HLTF,POMT2,RPS11,FBXW2,TNFRSF12A,MRPL12,CSK,RNMT,LASP1,ZBTB40,C1GALT1,DUS1L,MPRIP,RPA1,PAK4,ASB6,KIF2C,AKT1,TY…
YVUQSNJEYSNKRX-UHFFFAOYSA-N_RMUGS_0_FWD	2	lincs	cp	YVUQSNJEYSNKRX-UHFFFAOYSA-N	SPP1,CLIC4,TF,STEAP1,OLFML2B,SELL,ECD,TSC22D3,SFRP4,ME2,NGRN,NR1H2,GNAI1,WDR7,RASL12,DUSP3,ZNF131,PACSIN3,DDIT4,GPM6B,PPP1R13B,PHKA1,MYCBP2,ORC1,CHD9,MAP6D1,CWH43,ALAS1,HTRA1,ACKR1,E2F5,MOG,TSEN2,RAMP2,LAS1L,HDAC9,CD2AP,SLC2A6,SPOCK3,TMEM204,PCK2,RELB,CPSF4,RCBTB1,TUBA4B,TMCC1,LDB3,CNTN1,HMGCS1,NXN,IGF2R,RGS5,FADS2,DPYSL3,SOX13,SH2D3A,C6,NACAD,TMC6,ARHGAP25,PFKFB2,EDNRA,HYOU1,SQLE,DNAAF5,C18orf8,…	TBC1D5,YAF2,TRIM52,BRD8,RER1,PDCD6IP,PLCB1,SLC39A9,RPL24,NCBP3,RPS19,BECN1,EFCAB11,URM1,PRRC2B,ZNHIT3,BZW2,FUBP3,ARPC3,PRKCSH,FAM134A,ATP5I,MRPL52,PIGK,RPL11,RPS21,TRA2A,STMN1,FAM50B,CPVL,SRPRB,HEATR1,THOC7,GPR107,MIA,ANAPC15,AHNAK,DIABLO,SMARCA2,PIGG,PAN2,HNRNPH1,ZBTB14,APLP2,PPA2,SEC11A,CDK19,KDELR2,LIG1,CHCHD7,POLR2A,HNRNPR,EEF1B2,CTNNB1,IMPAD1,TMA7,RPL7A,GAPVD1,HSPD1,RPL28,STK38,HDAC1,NR1D2,H…
KKZJGLLVHKMTCM-UHFFFAOYSA-N_A375_0_FWD	2	lincs	cp	KKZJGLLVHKMTCM-UHFFFAOYSA-N	PTPRC,PTPN6,MMP1,SPDEF,ABHD4,HIST2H2BE,MEF2C,GPER1,WDR7,PRKX,HIST1H2BK,MYL9,PTK2B,IKZF1,NFATC4,CCNA1,CHN1,TRIB1,CXCR4,COL11A1,STAP2,CCL2,NFKBIE,TSNAXIP1,VPS72,PPP1R13B,CYP2D6,ATP2C1,PLS1,GLI2,GADD45B,ADRA2B,ACKR2,HHLA1,PTGS1,RSU1,ST7L,PKD2L1,XIST,CHEK1,C5,PQLC3,CASP10,DRD5,SNX13,FAM149B1,PLVAP,CDX4,MOSPD1,CEP70,CEP162,MT4,LLGL1,GFOD1,ARL4C,DCLK2,TFAP2A,FGF23,HIF3A,CD84,CALM3,GLT8D2,TREM2,RGCC,FUT…	MCM3,SAV1,CDC123,TMX4,GSS,GRWD1,HOXC6,MLX,GGNBP2,BRD8,NRBF2,ARGLU1,SPTAN1,KLHL9,POLD4,DIABLO,PATZ1,NPEPPS,BUB3,FRAT2,RPL36AL,TRAM2,SNRPB2,POLR2H,SEC24B,SECISBP2L,PRKCD,CHD1,NUP62,TCN1,ASCC3,MKRN2,TAF5,DDX39A,CTR9,COG2,CSNK1E,MAP1S,PPP1CC,MAK16,ZCCHC24,TBC1D4,G3BP1,TEFM,AAR2,S100B,PPP1R8,CSE1L,TFB2M,ARPC5L,PRR7,DOLK,SACM1L,MBNL1,CYTH1,TRIAP1,MGAT2,U2SURP,TNFRSF10B,CHSY1,GNA11,TOP2B,CHMP6,YTHDF2,AR…
KKZJGLLVHKMTCM-UHFFFAOYSA-N_HT29_0_FWD	2	lincs	cp	KKZJGLLVHKMTCM-UHFFFAOYSA-N	GADD45B,PTPN6,CXCR4,SLC4A5,GBX1,PCDH12,HIST1H2BK,PAX1,CTSL,HIST2H2BE,INE1,RPAP2,HTR1A,KCNJ5,IKZF1,ADM2,PRDM1,ZNF154,OBSCN,GCK,ZNF671,IGFBP3,ZNF556,LINC00894,ERICH1,GNB3,KIAA0319,PTK2B,PRKCQ,IL1B,DMWD,GNAT1,NOS1,DNAH2,ADRA2B,GPR161,NXPH4,GPR45,PQLC3,PDX1,TFAP2A,PRKX,NEU3,ECE2,LINC01260,SLC6A7,LINC01565,ACVR2B-AS1,GPR162,KLHL1,FPR3,CACNG1,RBM41,CXorf36,LOC202181,CHRND,FGF23,PKDREJ,GPC1,TREML2,GPR18…	TOMM70A,TMEM33,CSE1L,GLOD4,PPARG,EXOSC4,SLC20A1,CUTC,SESN1,PLSCR1,IARS,PSME3,TMX4,UBAP2,TACC3,DBF4,PSMD4,SEC23IP,SLC25A46,HSPA14,CDC123,C20orf24,LSM8,KHDRBS1,ARL6IP1,CDCA3,EIF2S2,SLC52A2,BRPF1,SRRT,SYNRG,NUDCD3,SFPQ,MLX,HMOX1,TRAPPC3,PTOV1,EIF4B,CLINT1,TBP,TEFM,EIF4A1,EIF3F,ACD,MRPL17,HNRNPDL,GNAS,UBE2I,YIF1A,PTPN12,SPTLC1,PPP1R8,CAB39,BAG5,UBE3C,TAB2,NSDHL,RPS6KA1,POLR2H,EIF6,MPHOSPH10,HNRNPD,RB…
sh_OTUD7A_A549_0_FWD	1	lincs	sh	OTUD7A	MYB,HOXC10,TREM1,E2F2,HOOK1,MUC4,GHR,CDKN2A,MAPKAPK5,STEAP1,RGS1,AXIN1,PPBP,TMEM38B,TSEN2,EDAR,ARHGAP4,ELAVL4,SLC25A14,PEX11A,HOXA10,ADCK3,THNSL2,ERAP2,MSRA,MOCS2,SENP2,SERP1,ANKRD46,SLC7A8,MYH2,ZNF16,RBM6,THAP10,RAPGEFL1,FAM50B,FAM234B,GRK6,C2CD2L,KLF9,PITX2,KLHDC3,FMO2,TSPAN7,TMEM177,CCDC7,MRPL2,TRAIP,MYL1,NYNRIN,AUNIP,TENM4,EHHADH,TBCCD1,PAK7,ATAT1,TCFL5,ST6GALNAC2,PDE1A,WASF3,C2,ACAP2,MAP9,SL…	NCOR2,GUSB,EEF1D,SLPI,IL18,IGFBP6,RAN,CD70,SETD2,MCUR1,RPS9,RPS19,FSTL3,CTNND1,GPATCH8,MYDGF,PYGL,BMS1,UBE2G1,COPG1,DYNC1H1,DIMT1,CAP1,CDC25B,RDH14,PIAS3,RPS27L,MAPRE1,IGFBP1,RNMT,ZBTB38,IBTK,ANXA2P2,TRIM37,AFF1,NUP88,TGM2,ABCC2,USP3,TM4SF4,CPE,RPL12,S100A3,CALU,SPATA20,SGK1,HIGD2A,BHLHE40,TRAPPC4,KIF13B,GALE,CORO1C,BAZ1B,ALDH3B1,EMP3,KDM5A,LOXL2,ITGB4,ALCAM,GNL2,GALNT10,TRAPPC3,YLPM1,G6PD,WWC1,I…
DOEWDSDBFRHVAP-KRXBUXKQSA-N_ASC_0_FWD	2	lincs	cp	DOEWDSDBFRHVAP-KRXBUXKQSA-N	WIF1,TIAM1,MAMLD1,GPER1,SNAP25,BLMH,DUSP14,ICAM1,PLAC8,HOOK2,IRX5,STAMBP,ARID4B,PDIA5,RPP38,CBR1,PNP,ICMT,SPTLC2,FKBP14,SEP15,LIN7C,RB1,BATF,ALG8,TJP1,HACD1,BCL10,UXS1,ZIC1,MTERF3,TMEM2,ERO1A,BIRC2,PRSS21,SPP1,CDC123,BACE2,TIMM22,SLC35A3,LYRM1,ADGRE1,SERPINE1,EIF5B,NCBP2,COPB1,SLC1A4,GLOD4,RASA1,PRR7,HMGA2,PAICS,CWC25,CSNK1A1,RAB6A,CRIPT,SELL,TARBP1,SNRPG,EBNA1BP2,B2M,TMEM126B,NUP62,TRAF3,HSPA14,…	ZER1,DAAM1,NOX4,NQO2,DLX2,CACTIN,UGDH,BRAP,PICK1,KIF22,HLA-DRA,OLFML1,ZNF750,OGDH,ATG4A,ULK1,RTF1,TCAP,EMILIN1,LONP1,MAPKAPK2,ZFYVE26,MEIS2,CD58,FILIP1L,ACPP,CIB2,CALML3,MAPK10,RNF123,ZBTB17,KLRF1,TSPYL2,TSC22D3,NFRKB,TCTN1,DSC1,MB,TSR3,VGLL4,SHC1,ITGB1BP2,MARCKSL1,SGTA,BRCA2,ZNF76,UBAC1,BAP1,WIPI2,CALCOCO1,WFS1,TBC1D31,ANXA2,GPATCH2,MSANTD2,IRF9,FAM114A1,PLA2G4C,PHF1,TGFB1I1,AGK,PFKM,IFT88,USP20…
DOEWDSDBFRHVAP-KRXBUXKQSA-N_MCF7_0_FWD	2	lincs	cp	DOEWDSDBFRHVAP-KRXBUXKQSA-N	HMOX1,CNPY3,ABHD4,FSD1,MCOLN1,HMGCS1,TXNRD1,SUV39H1,EDEM1,GCLM,KIAA1033,HERC6,GFPT1,RAP1GAP,GPC1,HYOU1,NUCB2,UGDH,CBR1,DNAJB9,MYDGF,COL11A1,SEC24D,UXT,TSKU,SDF2L1,ACBD3,MX1,MAN2B1,CPVL,DDIT3,SLC1A4,BHMT2,SQSTM1,HSPA13,FKBP14,SLC35B1,SERPINB8,USO1,TSPYL2,KDELR2,EIF2AK3,ABCB6,UFM1,EMC3,ARAF,TBCC,BCL2L13,MRPL2,IL13RA1,MCM5,TRMT1,C1orf174,OPN3,HS3ST2,ZNF395,CDK14,PPARD,SLC47A1,COPA,MEA1,GHITM,RAD9A,B…	AKR7A2,OSBPL3,ESRP2,TCTN3,ORM1,TOPORS,STOML2,AREG,TAP1,BAMBI,CKAP5,CDX2,IL33,SETD2,CELSR2,IGFBP7,ANAPC1,PDHB,FERMT1,REV3L,VPS4A,TWISTNB,SOSTDC1,PTDSS2,PTGER3,HTR1F,NFATC3,TYR,AMT,DMD,SAE1,CBLC,ANKRD27,CYP11B2,ACTA2,RBP1,E2F5,S100A4,ZNF45,APOA2,FAT4,AASDHPPT,CA3,NAV3,PCP4,SBSPON,ZSCAN18,POU3F2,REEP1,SYNJ2,PVR,TRMT11,SCYL2,SKI,GLCE,SNAP91,PHF10,MMS19,POGZ,FAM208A,MFAP3L,GAD1,ATP7A,MLLT3,PARD6A,TBC1…
YVUQSNJEYSNKRX-UHFFFAOYSA-N_HELA_0_FWD	2	lincs	cp	YVUQSNJEYSNKRX-UHFFFAOYSA-N	MAPKAPK2,GRB7,CD40,IGHMBP2,CSNK2A2,PRKCQ,BMP4,FGG,APBB2,MAN2B1,TGFBR2,CASP10,MYLK,CXCL2,E2F2,EPCAM,PAFAH1B1,PAN2,EIF2D,GNAI1,SNX13,ME2,ORM1,PAPD7,MAPK9,SEL1L,WASF3,CD46,MBTPS1,PCK2,PON3,DNMT1,PTPRF,BRWD1,TMEM184B,TRPA1,AGL,FAM193B,ARFGEF1,CEP83,CD2AP,TCTN1,LIN28A,LRRC14,TGFB1,LIMD2,VASH1,MAGEC1,GFRA1,COBLL1,NHLRC2,MYO1D,PPOX,TESK1,PPP2R3A,GGA3,STEAP1B,NPEPL1,DNAJC15,CAPN1,RNF130,SPATA7,CA2,THAP10…	ENOPH1,EPRS,SLC25A15,FAM168B,RPSA,ATP5J2,TFG,PHB,GSTM3,PSMD11,STIL,EXOSC9,ARHGAP26,LY86,PLCG1,PPP2R2A,AKAP7,CKLF,EMC3,SNRPD3,LAMTOR3,TSPAN3,TIMM8B,GMPS,PFN2,MED28,CXorf40A,TESC,TNFRSF10B,NUDC,PLA1A,RNPS1,CAT,RPS18,IMPA2,ADD1,DCTN6,OAZ2,GNA11,CD99,DIO2,NME4,OSBPL9,EEF1A1,ZMYM4,CHCHD2,ELOVL6,UBE2E1,GSTM5,PTP4A1,RPN1,RPL23A,ORC4,HDDC2,ELP3,PRPS2,RPL41,GANAB,RPL37A,DNAJC7,ME3,RANBP6,HUS1,NDUFB1,SNRNP…
KKZJGLLVHKMTCM-UHFFFAOYSA-N_PC3_0_FWD	2	lincs	cp	KKZJGLLVHKMTCM-UHFFFAOYSA-N	PIK3R3,COL11A1,PMAIP1,UBE3B,KIAA0907,POLR1C,DNTTIP2,DPH2,BAMBI,ID2,MCOLN1,PRKCH,FZD7,ZNF274,CXCR4,DAXX,GADD45A,TXNL4B,RAE1,FOXO4,XIST,HIST1H2BK,CDKN1A,PTPN1,HIST2H2BE,TMEM2,PHKG2,CBX4,C2CD2L,ARID5B,GADD45B,KIAA1462,POLR2K,SFRP4,PPM1D,CHRNA10,DUSP14,RPS6KB1,AGO3,EXOSC4,TOPBP1,OXSR1,PIK3R4,TBP,PKDREJ,GLRX,ANO2,UBE2A,UCN,SMIM7,GNL2,KDM6B,TERF2IP,DKKL1,SUPV3L1,DBF4B,ADGRL4,NXPH4,ZFP36,CDK2,DIS3,PDE1B…	IMPDH1,SLC25A12,BLMH,LTBP3,FOXC1,PLSCR1,AK1,CSE1L,CENPF,PMEPA1,CDCA4,COASY,BCL7B,NSMCE4A,DNPH1,SRSF3,CTBP1,AGFG1,KIF20B,GMPPA,PEBP1,ITGA6,GSTP1,KIAA0368,C5orf28,NUCKS1,CAPNS1,MRPL23,TCN1,MGLL,LBR,VPS4A,LARP1,CDC42BPB,KIAA0100,FERMT1,FAM35A,SUV39H1,SOX4,GTF2E2,NCOR2,PSMD9,TDP1,ANAPC15,ARNTL2,VPS28,SEC16A,IQSEC1,PRSS3,RACK1,CCND1,R3HDM1,DVL1,PTPN12,KHDRBS1,VGLL4,TOP2A,UBQLN2,QDPR,ITPR3,TLK1,XPOT,TA…
sh_OTUD7A_HEPG2_0_FWD	1	lincs	sh	OTUD7A	LTF,RPL39L,AGR2,BCL2,DHX29,SFTPB,MUC1,SPTLC2,CBR3,PTGS2,EGR1,USP1,ENOSF1,BCL7B,OXCT1,INPP4B,RFC5,EPHB2,CBR1,C2CD2L,MID1,PSMD10,ALG6,ETV1,SYNE2,SATB1,EGF,TEX30,LYN,FBXO11,MAP3K4,BACE2,ADRB2,PENK,KCTD5,ZNF14,KIT,HLA-DMA,RGS2,ST6GALNAC2,RAD50,GSTM1,TIMM8A,ERAP2,HOXC13,GHR,RASA1,ICAM3,ARMCX5,BRCA1,ZNF586,BDNF,TGDS,MYNN,PRUNE,PAX9,ZNF571,USP19,PRKAG1,EXOSC4,DHODH,GSTM2,BCAS4,ULBP2,OGFOD2,ACTR6,C5orf28…	TMBIM1,MYH9,KLHL23,JUND,MAP4K3,SLC35D2,SDC2,ZMYND8,NELFE,MT2A,CPM,ASAP1,IGFBP1,TUBB3,STOML2,ITGA6,C2orf72,YWHAE,FKBP5,TXLNA,AGPS,TF,FBXW7,SAMD4A,MPRIP,COCH,HSP90AA1,PHACTR4,PCK2,ATXN1,LBR,ITCH,TRIB1,PARD3,SAP30BP,HLF,KRT1,PKD1P1,CDA,TSC1,LAMB1,PRKRA,MPST,TPM4,BRD3,TUBB4B,PEG3,CDKN1B,RPN2,CTSB,HSPG2,ACTB,CAMK2N1,MINK1,CALU,TNIP1,KIAA0368,FABP1,MSMO1,LDLR,MAP7D1,DDX42,PPIB,SCD,PPP1R7,ITPKA,EIF4EBP1…
DOEWDSDBFRHVAP-KRXBUXKQSA-N_EFO27_0_FWD	2	lincs	cp	DOEWDSDBFRHVAP-KRXBUXKQSA-N	KYNU,CNPY3,COL11A1,TF,AGR2,MAMLD1,UBQLN2,PRKCH,GATA3,RELB,AQP1,POSTN,IDE,SFTPB,SFTPA2,HOOK2,RGS2,ADGRG1,ARID5B,IKZF1,TMEM110,SH3BP5,ID4,TOE1,STEAP1,MCM7,RHO,HDAC9,GZMH,RFPL3,ADIRF,UPK3A,CCL2,NARFL,KIF17,RNF126,E2F2,TOR3A,NUDT11,CRB1,DPP4,GABRG3,BACE2,HLA-DRA,OR1D2,KRTAP1-1,CSN2,DMRT1,KCNC3,MAPK1IP1L,TAAR5,LINC00574,TULP2,PDE11A,FRMD1,SLC5A2,SEMA7A,MUTYH,MPL,ACTL7A,RAD51D,ANO2,ATXN8OS,FAM212B,TRMT…	NFAT5,YTHDC1,CBFB,PDSS2,UGCG,UBAP1,DHX15,XPO1,NDEL1,MBP,BUB1,PLTP,COX7B,MED1,SERINC3,LAGE3,ZNF146,EIF4A3,GID8,EMC3,THOC7,NME7,HMGCS1,TOP2A,SPTLC2,NEK7,MITF,ACACA,DHX40,MLH3,DDIT4,KAT6A,RRAGC,AMD1,OTUD4,NGFRAP1,COA3,CSNK1A1,PRDX3,COASY,MED6,SKP1,STX16,NPEPPS,MRPS33,PPAT,LPAR1,YTHDF3,BASP1,ADORA2B,PSMG2,HDDC2,JMJD6,SPTAN1,RPL11,ZC3H11A,NEMP1,GLT8D1,AMACR,TPST1,EFL1,B4GAT1,NUP58,PFN2,REV3L,DNAJB1,NC…
YVUQSNJEYSNKRX-UHFFFAOYSA-N_NEU_0_FWD	2	lincs	cp	YVUQSNJEYSNKRX-UHFFFAOYSA-N	CYP1B1,UBQLN2,MAP7,LAMA3,DSG2,STK10,DSP,DLD,S100A2,APOBEC3B,MELK,SELL,USP7,TFF1,EAPP,SLC25A13,LAMC2,EBP,TMEM97,GPR88,BAG3,SLC37A4,SLC26A2,PPBP,CYP51A1,MUC1,INSIG1,HMGCR,SGCB,DHCR7,HDGFRP3,IL15,NUDT2,ZCCHC2,SCD,SYNGR3,TRAPPC8,SPON1,CEP76,AARS,RAP2A,WASL,UGT8,RGS7,QPRT,TXNIP,TSEN2,EBI3,ATP6AP1,RBFOX1,RNF138,MYT1L,CAMK2B,MTHFD2,RDX,MAPKAPK5,ELK1,TMEM186,LSS,CBR3,POF1B,FAM53B,WDR44,FDFT1,GRB14,MINPP1…	ANXA11,ATP5B,SLC35E3,TMC5,UBE2K,PHF20L1,ADGRL4,HRK,ARFGEF1,ACADVL,RPL7,PSMD13,SERPINF2,GNA13,TMEM242,IRF3,BEND5,NQO2,KIF18B,ERBB3,OAS1,HLA-F,TBK1,MTFR1,UTP6,CS,UMPS,TRAF6,LONRF3,RALB,ZNF280A,RRS1,EFEMP2,FAM114A2,XYLB,STAM2,SLC13A3,LDHC,ANAPC1,RAB23,PIM2,TXNRD3,AHSA1,HABP2,MAGEA3,MYOC,CYR61,YBX3,IKBKB,IGFBP7,IFFO1,RANBP9,LAMTOR5,RIPK4,GLRX3,MRGBP,PTGS2,PSMD14,RGCC,TROAP,SP140L,CEP70,PACRG,CCNA2,PC…
YVUQSNJEYSNKRX-UHFFFAOYSA-N_HT29_0_FWD	2	lincs	cp	YVUQSNJEYSNKRX-UHFFFAOYSA-N	NUCB2,GFPT1,INSIG1,HERPUD1,TSC22D3,DDIT4,HMGCR,RAP1GAP,HMGCS1,GLRX,MMP1,FOXO4,AARS,TNFAIP3,UGDH,GALE,PCK2,ALDOC,TM9SF2,EDEM1,LIPA,KIAA0355,GARS,USO1,CDKN1A,SLC35B1,PHGDH,CALU,HYOU1,MBNL2,EBP,CARS,CRELD2,ARHGEF2,KDELR2,SCD,JUN,WIPI1,NFIL3,SLC2A6,SEC24D,TRAK2,RRAGC,CEBPD,DHDDS,MAP2K5,PYCR1,EIF4EBP1,SRC,MANF,GATA3,BNIP3L,AMDHD2,STXBP1,PGM3,DNAJB9,SEC31A,ACBD3,COPB2,GNPDA1,ATF4,ERBB3,HSD17B7,MSMO1,DD…	PKMYT1,SNRPA,CDCA3,UBE2C,UNG,POLA1,SDHAF3,HSPD1,HN1L,LARS2,BLM,BCS1L,DHRS11,CCNF,ARHGAP19,MTX2,MPHOSPH6,PDSS1,CENPM,HNRNPAB,BOP1,UCHL5,POP5,HACD3,TCF3,NOC2L,FANCG,UBTF,CSRP2,TDP1,PWP2,MSH2,PPM1G,CDT1,C1QBP,KIF4A,DHX9,EIF4H,FGF1,TUBG1,SMARCD2,USP39,NASP,COG2,RRM2,BYSL,FN3KRP,TACC3,ATP5J2,NDUFB6,MTPAP,NUP205,PLK1,KCNIP1,THOP1,C9orf40,MIS18A,CD320,NUP210,MRTO4,RRP8,KIF23,CENPN,SNRPD1,PSIP1,MCM7,GINS…
DOEWDSDBFRHVAP-KRXBUXKQSA-N_PC3_0_FWD	2	lincs	cp	DOEWDSDBFRHVAP-KRXBUXKQSA-N	HMOX1,UGDH,PRKAG2,TXNRD1,CRELD2,HSPA1A,EDEM1,SERPINA3,BAG3,KLHL21,NUCB2,DNAJB1,GFPT1,HYOU1,MANF,CNPY3,GPC1,RAD9A,HSPA5,KIAA0355,USP6NL,DNAJB9,HERPUD1,STAT3,CDKN1A,MAMLD1,TCFL5,JMJD6,HMGCS1,MYC,NPC1,HSP90B1,ANKRD28,XBP1,GCLM,ARHGEF2,NCOA3,GLRX,PYCR1,ABHD4,UGCG,ADCY3,AARS,WFS1,CTSL,LGALS8,SPCS3,DNAJC3,DENND2D,ST6GALNAC4,BZW2,UBE2A,CHEK2,JUN,HSPD1,CRLF3,SDF2L1,FKBP11,FAM102A,SFN,RAB1A,MCUR1,PLA2G15,…	PRY,DRP2,INPP4B,CD1A,POT1,MAP3K10,DDX11,C16orf59,SLC25A4,PADI1,MTMR11,NCAM1,CXCL11,RHPN1-AS1,CASP7,KLHL20,MRE11A,SAMD4B,ZNF783,GPRIN2,TFF2,ADO,CST8,GBP1,NHLH2,GJC2,EPHX2,SRSF11,HTR6,CROT,GSE1,PNMA3,IQCC,KCNQ1DN,CLCNKB,HSF2BP,COX8A,FGF17,TMEM132A,EIF2B1,TP53,SMYD3,AQP7,CCDC57,CAT,FAM153A,CCNB1,CDCA8,OR3A3,DARS2,DNAJC11,ACP6,PTBP2,NFKBIA,CD300C,IKZF4,VSNL1,XDH,HIST1H2AI,MUC2,KCNC2,CHRNA10,SLC7A10,N…
DOEWDSDBFRHVAP-KRXBUXKQSA-N_AGS_0_FWD	2	lincs	cp	DOEWDSDBFRHVAP-KRXBUXKQSA-N	UGDH,UBQLN2,SCRN1,ZNF586,EGR1,SATB1,FZD7,HOMER2,GFPT1,CBR3,RRS1,MAPK1IP1L,HMOX1,ABCC5,CBLB,TXNRD1,WASF3,CRELD2,RGS2,GRB10,WIPF2,TP53BP2,VCAM1,NOL3,CLPX,TNFRSF1A,HYOU1,KEAP1,QKI,ARFGAP3,NUCB2,EDEM1,FGD1,ARHGEF2,KCTD5,IGF1R,NQO1,OSBPL2,BET1,TVP23B,SPG20,SLC7A8,SRC,PITX3,SPI1,CHST15,FICD,RTN3,TMEM39A,GPC1,MTHFD2,R3HDM4,CELSR3,CHD7,SLC2A10,ANKRD12,TRIB1,EIF2AK3,SPCS3,CDH3,N4BP1,COPG1,DCAF16,ANKRD11,D…	OXSM,STOM,WDR12,ECHDC1,NELFE,TMEM186,PGC,SPAG7,URM1,TOP2A,ATPIF1,POLDIP2,MTX2,SF3B5,CFLAR,VCPKMT,OSGEPL1,MXD4,DAG1,TIMM9,RUVBL2,PPARGC1A,BAP1,PIGT,ATP1B1,DHCR24,PCBD1,CYP2W1,PIP5K1B,INVS,ANAPC1,CCT4,SEPP1,GLRX,DLAT,ARPC5L,C17orf62,IVD,EFNA4,REV3L,SLC25A12,PAXBP1,PDAP1,NUP188,MARCKSL1,TRPM3,SLC25A5,ADAMTS8,FBXL15,POP7,PPP2R5A,B4GAT1,RBM28,BOLA1,ANAPC2,NDC1,MAPK14,ECI2,PDGFA,F12,PEX3,MAB21L2,CSE1L,…
oe_USP15_HA1E_0_BWD	1	lincs	oe	USP15	N4BP1,CCHCR1,OCRL,FXYD3,ACOX2,CTNS,PIGV,ZFP36,RAB3GAP2,OSBPL3,SLC22A7,SLCO3A1,ROGDI,ORC3,DAAM1,PODNL1,MAF,CDK14,DIO1,DARS2,SYN1,CD40,USB1,MYO1B,CD74,UBE2L6,RAD51C,DCAF10,BRWD1,CPNE6,CBLC,MAST1,ZNF395,COQ9,DNASE1L2,TRMT1L,OTUB2,RIDA,PIGN,HIF3A,TMEM97,REM1,SLC18A2,MMP2,CAMSAP2,ZNF75D,CAPRIN2,KMT2D,GOLGA5,GALT,FILIP1L,HNRNPA3,MFSD12,PNMT,RAPGEF5,CCNB1,ZNF133,CRYBA4,AIDA,HELLS,FAM153A,MTO1,PGS1,MPHOS…	FGFR4,TF,HP,RPL39L,PRKCH,RRP8,MAP2K5,LAMA3,SUV39H1,SLC25A13,PRUNE,CPVL,EED,HLA-DMA,C2CD2L,DDX54,HOOK2,MAGEA6,SLC11A2,PAK1,MCUR1,EML3,AKAP8L,SRC,ARPP19,DDX42,RAB4A,PNKP,SELL,GNA11,RBM3,COBL,ANKRD10,RELN,REPIN1,RBM10,GTPBP8,SERPINA3,RARRES1,PSMG2,FAIM,OXSR1,MYO5C,R3HCC1,LPL,ITK,MEPCE,ACTR6,GATA2,ANO10,GAA,PLCE1,DET1,RBM28,RAF1,ZBTB39,CRIP1,CTDSP2,TRIM44,CPPED1,PLIN3,PLA1A,C1orf174,RBM48,ACAA1,RPRD2…
YVUQSNJEYSNKRX-UHFFFAOYSA-N_AGS_0_FWD	2	lincs	cp	YVUQSNJEYSNKRX-UHFFFAOYSA-N	RAB11FIP2,RNF167,CASP2,ADRB2,IKBKE,CCNA1,HOXA10,KLF9,CHP1,CTSL,HMGCS1,KDM5A,INSIG1,SATB1,MCOLN1,UFM1,KIAA0753,MSRA,SSR3,HNRNPL,ZW10,STXBP1,NFAT5,TXNIP,GSK3B,ZNF589,DNAJC3,USP1,HERPUD1,NUTF2,HIST1H2BD,MPHOSPH8,FDFT1,URGCP,ATP2B4,NFKBIB,EIF5A,PIK3R1,HIST1H2BH,AKAP11,INTS6,MSMO1,PPIC,PIP5K1A,FDPS,CD47,SUPT20H,RRP8,RBBP5,PRRC2A,KANK2,CHST10,TEAD1,N4BP2L2,ZC3H4,BBX,CTSB,IFNAR2,KDM3B,RABGAP1L,IRF8,NAPA…	POU3F4,DDAH1,NIN,FLT3LG,ELAC1,GDNF,PAX7,CLDN14,SPINK1,ADAMTS2,CCDC102B,HK2,IL3,BBOF1,MORC1,SNN,CNGB1,PDCD11,RPL3L,BTG4,CYLC2,TSSK2,NDE1,NFKBIA,LINC00939,NOTCH3,GLT8D2,LYZL6,APOLD1,CYCS,RAD51AP1,TAF7L,RAB38,TSKS,FAM205BP,FRK,ERCC8,ACADVL,GNAQ,CSF2RB,KCNA4,HOXC13,PDYN,CACNG5,SOX30,RBM17,LOC100130331,USP36,MROH9,ZNF155,NOTCH4,HSD17B2,RAD21L1,PTH,SLC4A7,PPP1R2P9,IFT140,DDB1,IL11RA,ORC3,LLPH,RRN3,MRPL…
YVUQSNJEYSNKRX-UHFFFAOYSA-N_CL34_0_FWD	2	lincs	cp	YVUQSNJEYSNKRX-UHFFFAOYSA-N	WASF3,CDK6,MICALL1,CCP110,TNFAIP3,KDM5A,DUSP22,TULP4,KIF22,PAF1,FGF21,GRB10,PLOD1,ADGRG1,GTF2IRD1,PPP4R2,UBE2I,MYL9,STX12,IL22RA1,FBN2,GTF3C1,CISD1,GOLGB1,RRAGA,PLXNA2,SIKE1,MCM7,C1orf116,GMIP,SOBP,ADCY9,FJX1,HCLS1,MAST2,EN1,RTFDC1,VWA1,RASA2,THNSL2,PLEKHG6,PKD1,SPARCL1,ANKRD36,TLE4,APOC2,RABEP2,CORO7,LHPP,MVK,CDH5,KRT23,CDC42EP2,RRBP1,FANCG,THOC6,GCN1,CD163,FOXN2,BMPR2,TMEM184B,CORO1A,GPATCH3,TA…	RNF121,PRDX3,ATP6AP2,NDUFA5,SPRY2,PTGES2,FAM134B,CLN5,PTER,DNAAF2,SAP18,PTGES,TGDS,ATG3,TSFM,COX7B,EMX2,HDHD3,C21orf33,CYC1,NOP16,FBXW2,PAICS,ARPC5L,LARP1,PPA2,B4GALT4,TNFAIP6,UGT8,NUDT6,DNAJB6,GSN,LACTB2,RAPGEF2,CCT8,DHRS11,C11orf58,KIF18A,UROS,TSPAN6,C1GALT1C1,FAM208A,BMPR1A,SLC31A2,DUSP3,HACD1,RBKS,CHEK2,USF2,PDCD6,ZNF45,ECHDC1,BORA,SCLY,CNIH1,LETM1,COPS8,NR0B1,FAM102A,COQ3,DAP,SEC11A,KIAA0232…
KKZJGLLVHKMTCM-UHFFFAOYSA-N_SKL.C_0_FWD	2	lincs	cp	KKZJGLLVHKMTCM-UHFFFAOYSA-N	CDH1,ADCK3,KDM5A,SUV39H1,TIAM1,LCN2,C2CD2,DSG2,BAD,ADAT1,EDEM1,TXNL4B,PLS1,STAP2,ST6GALNAC2,PLK1,GPER1,ARAF,HCCS,FOXM1,NEK2,ALKBH1,VAMP7,MAPK13,OVGP1,SLC1A4,MCMBP,PLP2,MAB21L2,ACLY,GSTZ1,CYB5R4,RSU1,KIF4A,THY1,PPP1R13L,CASR,UBQLN2,CDK1,UMOD,TPX2,GNAI1,BCL2L14,CASP10,DPM2,KCNJ15,KRT34,UBE2C,POGLUT1,ASF1B,FERMT1,EFHC2,SERPINB7,SMC2,NOTCH1,ESRRG,POLR2K,ZNF710,SLC5A2,DNAH6,AGR2,ATF6,CHRM3,PRC1,TPGS2,…	PLSCR1,LMO2,FAM13B,DERL2,RBM4B,GOLGA8A,SAV1,HSPE1,DNAJA1,NR4A2,ZC3H11A,SRSF11,SOX4,FUBP1,VEGFA,YRDC,SS18L1,HERC2,ARMCX6,SEC24A,TBC1D8,COQ7,WEE1,PANK3,IFNGR1,CBR3,FOSB,KBTBD4,MAP2K3,GSN,PLK2,GGNBP2,GDF15,MIS12,PRL,ATRN,YARS2,CEBPD,ZNF451,GNA11,PNN,TNFAIP3,IDI1,MCAM,ZNF84,ZNF189,DUSP2,SUCO,PNISR,UBR5,SRRD,TSC22D1,PDHX,FUT8,TUSC2,SUGP2,TTLL3,PLEKHA4,INSIG1,B4GALT5,SACS,BAZ2B,HOXA10,COIL,MFF,C1orf216…
YVUQSNJEYSNKRX-UHFFFAOYSA-N_FIBRNPC_0_FWD	2	lincs	cp	YVUQSNJEYSNKRX-UHFFFAOYSA-N	AGR2,MAST2,UBQLN2,ATP8A1,RASA1,CBLB,GPATCH8,PDGFA,HMGCS1,GSTA4,SPAG7,COMMD3,BATF3,SPP1,BHLHE40,FASTKD5,CASC3,STX4,TATDN2,PVR,SGCB,PAICS,IGFBP3,MYC,BNIP3,CXCL3,ZNF576,PSMD10,EZH2,NPR3,CDK6,CMTR1,TNFAIP2,PDK1,CLIP2,TIPIN,PPIC,NUP88,PLAC8,ATP6V1B2,NBAS,MED1,ENO1,PDHX,HMGCR,VAV3,MUC1,TRIP10,COX11,C1orf174,TMEM97,MAPKAP1,CLPP,SULT1C2,SLC16A3,RPL13A,SSNA1,STXBP1,OPA3,RBM14,PSMD9,ELAVL1,SMARCD2,TRIM16,P…	DHTKD1,ERG,BTF3,NR4A2,EDNRA,NUDT13,KIAA1462,B4GALT6,GCC2,RNF115,VIP,CRTAC1,FILIP1L,CTBP2,PABPC3,VAX2,LDLRAD4,DHX35,SORCS3,WDR60,S100G,GRIA1,NUDT9,HGFAC,CNBP,NIPSNAP3B,AGL,IFT52,ST14,ENTPD1,DAXX,SLC38A2,PRPF6,WNK1,FBXO40,MMP16,KCNJ16,AHCY,PZP,ASCC1,PTGER1,RGS7,MAGEB1,A2M,LCT,TMEFF1,ECM2,DLAT,USB1,LMO2,LOC283683,PPP2R5A,SLC37A4,ANGEL1,ELSPBP1,VGF,S1PR1,RMDN3,HMGXB3,EOGT,KCNF1,GLS2,AKAP1,FLT3LG,ZC2H…
DOEWDSDBFRHVAP-KRXBUXKQSA-N_SKMEL28_0_FWD	2	lincs	cp	DOEWDSDBFRHVAP-KRXBUXKQSA-N	MCOLN1,LCN2,CCL2,IKBKE,PPARG,PLCB3,HOXA10,IDO1,MEF2C,TERT,AXIN1,NXPH3,SLC15A3,KIAA1614,SYT12,GLI2,ZFR2,HLA-DRA,C2CD2L,DOK3,NOS3,GBX1,ADM2,RAB21,NRAS,RHOT2,INE1,PQLC3,HIST2H2BE,HTR1A,NFKB2,ADGRL4,RGSL1,SUV39H1,HIST1H2BD,C5,GALR3,GGTLC2,KIF17,ADAM11,ADAT1,IL4R,TAF1C,PAX1,ECEL1,UBR7,TUB,SPI1,SLC6A12,KCNJ9,CXorf36,PSMB10,CACNA1H,TOP3B,COL4A1,HS6ST1,CACNG1,KCNC4,ADAMTS13,PGP,SYK,FGF22,GADD45B,AGRP,PTC…	MAPK6,UBE2E1,PHLPP1,JMJD6,PGD,WBSCR22,GPM6B,PARN,NPC2,PRDX1,YTHDF2,PRPF18,TRIOBP,SLC30A1,POFUT1,MICALL1,RHEB,HLTF,PPP1R8,PSIP1,ACBD3,RFX5,TMCO1,DLG1,NQO1,ZFAND6,OAZ2,RAB27A,EDEM1,MIEF1,LSG1,GPATCH8,AFF1,ITGB5,VDAC1,AGFG1,MYH10,SPRY2,CRK,MPHOSPH9,ANKRD28,ALDH18A1,LZTFL1,PPP2CA,PARP2,RCAN1,TNKS,ATP1A1,NPTN,MELK,NAMPT,SLC25A44,TOP2A,SNX11,GGNBP2,SHOC2,PPP1R2,MED1,HSD17B12,DHX15,TCTN3,PFN2,TMED3,LIG1…
YVUQSNJEYSNKRX-UHFFFAOYSA-N_NCIH1836_0_FWD	2	lincs	cp	YVUQSNJEYSNKRX-UHFFFAOYSA-N	HP,LTF,TNC,HBB,RAB27A,STEAP1,RBP4,ANO1,EAPP,SLC35A3,EPN2,KCNK1,NOX4,SERPINA3,LAMA4,PYGL,EPB41L2,SPAG4,CDH3,SMAD1,ELK4,ENTPD1,ZNF354A,CCDC86,SHC1,SEMA3E,IL1R1,STON1,IL13RA1,MBTPS1,PXDC1,RHOQ,ANGPTL4,MCUR1,MAP6D1,AJAP1,COL4A1,TRIB1,TNFSF18,CDH13,RPS6KA2,MOCS1,DIEXF,KCMF1,F2,ACKR4,ZNF277,ERBB4,TRPV6,NUDT9,HOMER3,PPP2R2D,SULF1,TCF7L1,WSB1,ERP44,IFI16,GPR162,SQRDL,ZNF112,ZNF34,KNOP1,PRR15L,LBP,FRY,E2F…	COPG1,EIF4A3,MORF4L2,FSCN1,DNAJB1,ABCF3,AP2A2,CDK4,ALDOA,TSC22D2,TAC1,ACYP1,YKT6,SCRIB,HAND1,KRT10,FAM222B,MPZL1,STK25,AGPAT5,KANK2,HNRNPK,RPL35A,USP12,NT5DC2,NDUFA7,FAM46A,COMMD4,SPTBN1,RNASEH2A,COX15,YRDC,SLC35A2,DRAP1,EXOSC9,KAT7,BUB3,CDKN2D,TUBA4A,ACTR1A,PLCG1,COX6A1,KHDRBS1,RBBP7,WDR6,USP1,PTTG1,RALY,TSPAN13,WDR82,FUS,HSP90AA1,UBE2Z,ELF3,HNRNPH1,GOLPH3L,CD320,RQCD1,OAS3,CDC25B,ARL6IP5,RAB1A,…
DOEWDSDBFRHVAP-KRXBUXKQSA-N_H1299_0_FWD	2	lincs	cp	DOEWDSDBFRHVAP-KRXBUXKQSA-N	HMOX1,DDR1,KLHL21,TXNIP,COL11A1,CBLB,KDM5B,STAT3,KRT5,IRX5,GADD45B,SIK1,UGDH,KRT19,EPCAM,BAG3,THBD,RGS2,CADM1,HYOU1,ZNF586,ICMT,HSPH1,CBR3,DNAJB1,COL1A1,CDKN1A,ABHD4,HSPA6,TRIB1,AKR1C1,XBP1,SPRR3,DNAJB9,PTPN1,GSTZ1,ZFP36,TXNRD1,C5,CDC42,MLLT11,DNAJB4,KRT6A,OSER1,AKR1B10,KEAP1,RRP8,IER5,SERPINA3,RYBP,SFRP4,RAB21,YPEL5,HMGCS1,HCN2,DNAJC3,DUSP5,ZNF426,RBP4,PAFAH1B1,MOSPD1,DUSP1,TMEM57,TFDP1,SLC48A1,…	NUP107,OGG1,TCL1A,FAM184A,ZDHHC14,C17orf62,GZMK,TRAF3,TRMT11,CSGALNACT1,SDHC,POLA2,HMGA2,TPX2,TUFM,DDX54,SPIB,GRB14,AKTIP,IMP3,AGO1,ACSF2,CHCHD3,UBE2G2,ATP6V0E2,B2M,KIAA0586,TACC3,FUS,IDH3B,ADH5,PCCB,ST3GAL5,VRK1,FASTKD1,TRIM44,SDHAF3,SKIV2L2,RCC1,MECR,EREG,ORC2,NDUFB1,RRAGA,TLE1,LSG1,TSEN2,ASCC3,SNAPC5,NPM3,RALGDS,CDC25B,CASZ1,AKAP1,PAFAH1B3,CAV2,CDCA8,EPB41L2,INPPL1,COX11,CSTF3,MAGEA4,TDP1,ATP5…
YVUQSNJEYSNKRX-UHFFFAOYSA-N_SKB_0_FWD	2	lincs	cp	YVUQSNJEYSNKRX-UHFFFAOYSA-N	JADE2,AGR2,PLSCR1,PTGS2,NR3C1,MAP7,ICAM1,RAD9A,AMDHD2,CBLB,NUCB2,ELOVL6,SNAP25,SATB1,HERPUD1,BLVRA,KCTD5,HMGA2,SIRT3,STXBP2,ASTN2,HYOU1,ACAT2,SPAG4,ABCC4,ERO1A,ASB6,ENOX1,EDEM1,SYNGR3,SLC33A1,TNFRSF14,ACP2,PACSIN3,SMCO4,MANF,TXNDC15,PHC2,CORO1B,RB1,STT3A,PAK4,TIAM1,LTBR,C2CD2,DAXX,USP1,MIEF1,ZZZ3,PIGH,UAP1L1,SGCB,XPNPEP1,GFPT1,NR1H3,FAM13A,MTMR4,ZCCHC2,PDIA5,SND1,FOXC1,TXNL4B,LAGE3,HSPA5,NKX3-1,A…	SUMO4,PMVK,RFX7,ZNF536,TNNI2,TSN,CIDEC,CCL2,UBE2N,KLHL20,API5,TRIP13,GPM6B,HTATSF1,TBCE,C1orf106,SMG7,LOXL2,DMPK,HACD2,RPP14,PTK6,RAB3GAP1,PSMD11,GOLIM4,CFAP20,PDZRN3,SRGAP2,AKTIP,LGALS1,HIPK3,RTFDC1,LYVE1,ZNF592,THBS2,EPB41L3,CSRP2,EIF2S1,GPN2,PPP4R3A,RTCB,OPA1,AURKB,PHF8,WRN,CDC42BPA,C3orf14,GPSM2,PPFIBP1,GREM2,ADRA2A,PTPN21,YWHAH,NFYB,NCOA2,BTK,CSH1,LAS1L,MRPL15,SCP2,TNNC2,LRRC40,APEX2,ZDHHC6,…
YVUQSNJEYSNKRX-UHFFFAOYSA-N_A549_0_FWD	2	lincs	cp	YVUQSNJEYSNKRX-UHFFFAOYSA-N	ANO1,ARHGEF12,ABCC5,CPVL,FZD7,POSTN,IGF2BP2,DUSP6,NCKAP1,NRGN,MYB,EGF,UBR7,TIAM1,SLC35A3,TMED7,TLR4,WIF1,ACVR1,INSIG1,LY96,ERO1A,TMBIM1,SLFN12,N4BP1,EP300,GSTO1,SENP5,KCNJ2,ASB8,DCUN1D1,KMO,BLZF1,SEC22A,C5,AK5,PPT1,GATA2,GTF2E1,MSRA,MAP4K3,SEC24D,MEAF6,MS4A6A,TNFSF10,PDIA5,E2F6,RAP1A,DNAJC13,KPNA1,DSC3,FPGT,SGMS1,PDCD10,FURIN,TF,MAGEA4,RUFY1,CLEC4A,MED7,PUS3,PLEKHG6,GIMAP4,GABARAPL1,SERP1,PAK2,TI…	ABLIM1,COX10,NUTF2,CSTF3,LZTFL1,CSGALNACT1,PIGO,CEP250,SUPT16H,LUC7L3,HNRNPR,C12orf43,CD81,CLTC,ZNF8,CSNK1G3,PPP2R3C,LRP3,SLC39A9,MGST2,PRMT1,NRCAM,RETSAT,MMS19,ATP13A2,SRM,PNISR,PTDSS2,AFG3L2,PGM1,ZDHHC14,PDCD5,CCDC28B,CLDN15,ANXA2,FKBP3,UCN,CYTH1,PEX6,ZNF330,GCNT3,MUL1,PPP4R3A,BCCIP,TFPI2,MYRF,DCBLD2,PGRMC1,APPL2,DPM2,KIF5B,IL17B,URM1,ACACA,SLF2,CYP24A1,ARHGDIA,ARHGAP1,PMVK,TMEM222,ALDH18A1,TME…
YVUQSNJEYSNKRX-UHFFFAOYSA-N_NPC_0_FWD	2	lincs	cp	YVUQSNJEYSNKRX-UHFFFAOYSA-N	AKR1C2,STEAP1,LYN,DENND2D,AKR1C3,GATA3,HMOX1,PAX8,DDIT4,MEF2C,CSTA,PLS1,FMO2,HSPA1A,PEX11A,GHR,PRKCD,LSR,MUC1,C2CD2L,DNAJC15,SQRDL,SPR,NFKB2,TF,BAMBI,HLA-DMA,DCAF4,IKZF1,SLC22A18,PRKCQ,PDGFA,MAP7,CD84,PRSS16,FOS,CCDC186,OMD,ARHGAP22,STXBP2,GFOD1,PPP1R14D,NCK1,AKR1C1,ST6GALNAC2,CCZ1B,APOE,RFPL2,PTPRR,LGALS8,TBC1D8B,MON1B,PCK2,SLC29A3,P2RY6,SLC39A14,TLN2,SRGAP3,AP1M2,SPDEF,LRRC8E,MUC16,IL10RB,JADE2…	HN1,RNFT2,ACOT7,BUB1,FH,LRP4,SNRNP200,SEPT9,SNRNP40,FSTL1,CHMP6,PSMD9,RPL7A,RPS2,MFAP3,SF3A3,TIMM13,FZD7,EIF1AY,MTF2,PLCG1,RBM23,KIAA1033,GINS2,NCBP1,SNRPD1,RPS24,COPS6,EXOSC10,RPS26,HN1L,DYNLRB1,SUPT16H,KMT5A,PEBP1,DCXR,EDF1,DDX10,RUVBL2,ZNF24,NAE1,BARD1,CRK,HNRNPD,RPL31,GNB2,LAMC1,COA3,SKIV2L,UMPS,WSB2,HDAC1,RPS15,NUP188,TMSB15A,KMT2A,CSE1L,RPS14,RPS23,RASA1,ASNSD1,RPS10,PIK3C2B,POLR3K,RPLP0,AR…
DOEWDSDBFRHVAP-KRXBUXKQSA-N_SKLU1_0_FWD	2	lincs	cp	DOEWDSDBFRHVAP-KRXBUXKQSA-N	XIST,TBX2,HMOX1,EPCAM,NPR3,TSPAN8,TBXA2R,RALGDS,RAB11FIP1,KIAA0355,GPC3,COBL,UGDH,TBPL1,BHLHE40,DHRS2,GHR,LTF,DYRK3,SFTPB,AGR2,VAV3,HP,IL13RA1,ZAK,SNX3,LSM14A,MFSD12,STXBP2,CHST1,GFPT1,NDUFA4L2,SH2B3,RGS17,FZD10,CDKN1A,TGFB1,FBXL18,SFN,CIITA,PLEKHJ1,ARRB2,CEBPG,STC1,PCDH12,PTPRK,PTPRO,FAM20B,CERK,ENTPD5,C18orf8,DNAJB9,NTRK2,CFAP45,ZCCHC2,SHANK2,SLC22A4,GPSM3,RBBP6,TCF21,TMEM183A,ADH7,TMEM51,SYNGR…	GALT,PLS3,SDHAF3,P3H3,NEK9,CCDC53,SCEL,OAS1,NAGLU,TXN2,STRADA,AASS,LAMB2,HEPH,BMP1,TYMS,PGAM1,VIPAS39,TRIM22,IFITM2,MSH6,P3H1,GALE,DNMT3B,ATP5J2,IRS1,RFC2,PKIG,KIF1C,CRYL1,OSGEP,SMARCE1,ARHGAP19,PEX12,LOXL1,LCMT1,ISG15,RRS1,VOPP1,HDAC2,MVP,TSPYL4,OASL,LIG1,FSTL1,PJA1,ZMPSTE24,PCMTD2,C14orf159,PPP1R12A,ABHD14A,RAB11FIP3,DDX52,THYN1,IFI6,TTI1,GPN3,RSAD1,BRE,YEATS4,ALG6,BBS10,PSIP1,LANCL2,UPF3A,TBCD…
KKZJGLLVHKMTCM-UHFFFAOYSA-N_NPC_0_FWD	2	lincs	cp	KKZJGLLVHKMTCM-UHFFFAOYSA-N	CALM3,NFKBIE,DFFB,PTPRC,SYK,C22orf24,LYN,GRIN1,HLA-DMA,ABHD6,PTK2B,PRKCQ,CSNK2A2,LINC00652,CEACAM4,AVPR2,OPRK1,TIMP2,LYZ,PRAMEF10,ADAP1,LINC01260,PACSIN3,EMX1,ERN1,PHKG2,SH3BP5,POM121L2,MEF2C,MTFR1,PDE1B,THSD4,HOMER2,MIP,GRIN2A,GBX1,WNT2B,CBR1,IL1B,A1CF,RFX1,GFRA4,GPR50,MMP1,IFNAR1,SLC8A2,TLN2,C2CD2L,OR10J1,C1orf159,RIC3,EPHX2,CLCNKB,PPP1R13B,ARL4C,CXorf36,PMFBP1,CACNG3,AGPAT3,PAX8,ADH1B,RFPL3,AD…	SUCO,CRK,HN1,VCP,CLIC4,RPL35A,SETD5,RPLP0,SSBP2,MAPK6,SOX2,CHEK2,SMS,TP53BP1,SRP54,RPL31,PITRM1,ARL6IP1,RIF1,CCNT2,IBTK,BNIP3,IMP3,IST1,DNAJA1,CDK4,SDR39U1,ATP6V0B,BLMH,CEP170,CCP110,RPS13,BIRC2,BCLAF1,RPS15A,ARPP19,PTOV1,G3BP2,POP4,FAM134C,PRAF2,CEP192,VAPA,MALT1,ATP6V1G1,RNF4,CDKN1A,NUP54,AFG3L2,B4GAT1,NDUFB11,GDI2,SPDL1,PRDX1,NOTCH2,CDC123,PATZ1,PUM1,OTUD4,DNTTIP2,JARID2,USP48,ZMIZ1,RPL36AL,MI…
KKZJGLLVHKMTCM-UHFFFAOYSA-N_MDAMB231_0_FWD	2	lincs	cp	KKZJGLLVHKMTCM-UHFFFAOYSA-N	COL11A1,C1orf159,PQLC3,ATXN8OS,AVPR2,B4GALNT1,HHLA1,SLC22A14,TRHR,PRAMEF10,DRICH1,SEMA7A,PKDREJ,NEU3,TSNAXIP1,DSCR4,DGCR9,PRDM11,SAG,GP9,ARMC4,EFCAB6,CASR,GCGR,MLN,OR6A2,P2RX2,KIAA0319,PFKFB1,ADAM30,OR10H3,LOXL3,PDGFRA,C22orf24,CHST4,PCDHGA9,APOL5,HOXC11,AVPR1B,OPN1SW,PRKACG,PSG11,ASIP,RNASEL,THY1,PCDHB1,MTNR1B,NEUROD4,P2RY4,TFDP3,N4BP2L1,RGSL1,SLC22A13,LHX3,ACTL7A,OR1D2,OR10J1,MAML3,ZNF154,CCR4,…	MRFAP1L1,BAG5,OGFRL1,DDX42,CSTF1,PHC2,KIF2A,DARS,EIF5,CEBPZ,MELK,NFIL3,TTC19,PKM,PHLDA1,ARGLU1,AKAP8,SPOP,CLK4,IMPDH2,MAPK6,CAP1,SCAND1,HNRNPR,EEF1D,MAP7D1,ZNHIT6,TTC4,PSMD3,NELFB,PANK3,GAR1,LARP7,PPP3CA,BIN1,MRPS22,PLK2,SREK1,OSER1,AK1,UBE4A,SRSF3,BUB1,IBTK,MPHOSPH10,CLIC4,PUM1,MAX,PKN1,MRPL16,CDC5L,MSRA,NUP153,FZD7,CDKN1B,STX16,NUP54,TMEM11,PPP2CA,RRAGA,MSH6,PRSS23,RCOR1,SCRN1,PRMT5,ENOPH1,PCMT…
KKZJGLLVHKMTCM-UHFFFAOYSA-N_HUH7_0_FWD	2	lincs	cp	KKZJGLLVHKMTCM-UHFFFAOYSA-N	CXCR4,CDKN1A,TIMP2,GPM6A,IL1B,PRKCQ,LPAR2,MMP1,ZNF589,COL4A1,GFOD1,PLP2,PPBP,FGF23,PPP1R13B,SOX2,TGFB3,PRAMEF12,COL11A1,GLI2,PMAIP1,GPC1,G6PC2,KIR2DS4,FCHO1,NEUROD4,KCNJ5,INE1,ZNF154,CD300A,SPDEF,TREM1,ABHD6,GNA15,HTRA1,COL8A2,GUK1,NFATC4,NR1H2,TP53TG1,PDX1,GDPD5,ETS1,PSG11,FAM189A1,YIPF4,ECE2,HDGFRP3,PTK2B,AZGP1P1,ANGPTL2,MMP2,CCZ1B,MSR1,DNMT3A,KIR3DL1,DIS3,GALNT8,C3orf36,FAM76A,THRB,NXPH4,PCDH1…	HNRNPA2B1,PPP6C,CTCF,WIPF2,ANKRD10,DDX24,AGPS,RALA,NCOA4,ANKRD27,TCN1,BAZ1B,LARP1,MSL2,SYPL1,SART3,SON,LPP,GTPBP4,ZW10,CHEK2,USP47,FAM134C,ZBTB24,GAPVD1,RACGAP1,DYNC1H1,LSG1,PUM2,CENPN,ZBTB1,AATF,EDF1,CCDC86,RREB1,PCNA,PANK2,CDCA4,VAPB,COPB2,WAPL,RPP30,TRIM27,MELK,CAPN7,PHF3,TARS,ZC3H11A,NUP43,TAF5,MIEF1,ERBB2,AMD1,CCT5,MALT1,SPTAN1,PLAGL2,USP22,TLK1,AREL1,CLTA,KIN,PURA,KIAA0232,EED,TBL1X,PSME3,B…
KKZJGLLVHKMTCM-UHFFFAOYSA-N_HELA_0_FWD	2	lincs	cp	KKZJGLLVHKMTCM-UHFFFAOYSA-N	PRSS23,ITGAE,FOSL1,HIST1H2BK,BMP4,DUSP6,PAK1,RBKS,ERBB3,SFTPA2,CASP10,MAL,CDKN1A,LRRC16A,PMAIP1,CCND1,NUDT9,MMP12,ADGRE5,CTNNAL1,DNAJB2,CLPX,SPP1,DRAP1,RELB,ADRB2,NTS,DDB2,ERAP2,HES1,S100A13,CDC6,SFTPB,DUSP4,IER3,KLHL21,SLC2A6,HOXA5,TRIB1,FGFR4,CBR3,CCP110,YTHDF1,INPP1,BECN1,SFN,STAT1,UBE2A,YME1L1,NOTCH1,PSMB8,RNF167,USP1,TGFB3,MCOLN1,HEBP1,ADO,TMEM2,VAT1,PSMD2,MMP1,PLEKHJ1,PSMB9,FBXL12,PSMC3IP,P…	PLPPR2,ABCB7,PJA2,SERBP1,MAP3K13,LSM2,INTS1,UXT,UBE2D2,PICALM,SHTN1,NDUFA10,PTPN11,SYTL2,TRMT12,GUSBP3,KDELC1,TTC1,ROR2,RSL24D1,TNFRSF11B,UGT2B15,GPHN,LANCL1,IQGAP1,CD200,USP24,CCNC,SMARCA4,APBB2,TNKS2,DDR2,PCMT1,GRB14,SRP72,ESD,HMOX1,PODXL2,SMARCD3,HNRNPUL2,MRPL12,STAB1,TTC37,TBC1D4,GLUD2,KIF11,CNOT8,FUBP1,TSC22D3,CUEDC2,IARS2,NKRF,ID2,RMND1,CHMP6,FAM127A,MAT2A,CNIH1,XPO7,RPL13A,ZNF207,DDX10,NF1…
DOEWDSDBFRHVAP-KRXBUXKQSA-N_PL21_0_FWD	2	lincs	cp	DOEWDSDBFRHVAP-KRXBUXKQSA-N	HMOX1,CXCL2,XIST,ABHD4,ADAM10,CAPN1,BAG3,CCND1,HOOK2,CBR1,MAL,DHRS2,CCNA1,SLC35F2,KDELR2,PPIC,KIAA0753,HERPUD1,UGDH,FOXO4,AKR1C2,CDK2AP2,SLC35B1,JMJD6,TXNRD1,CYP1A1,NQO1,SRC,FOSL1,REEP5,SLC30A5,GLYR1,FAS,NAMPT,MRPL49,MYDGF,TALDO1,COX8A,KIAA0355,DNAJB9,SLC26A2,MBNL2,FXR2,ATHL1,DYNLRB1,RGS2,HSPA5,KIAA0232,HSPA1A,SQSTM1,NUCB2,ELF2,SMCO4,DHRS7,UBE2Z,GAB2,NOTCH3,GSR,KCTD9,ANXA7,MLEC,NT5C2,ELMO2,APPBP2…	LHX2,PDE8B,PTCD3,DVL1,ROS1,PSORS1C2,DSC1,BTBD3,CACNB2,CD180,RIMS3,HPS4,LYPLA2,KRT33B,PQLC1,CD84,WDR4,TCF3,FERMT1,HSD11B1,BMP2,TMEM109,RNMTL1,SFT2D2,GPR20,SDC1,FASTKD2,RGS16,STK25,VARS,PARD6B,LDHAL6B,FGD2,VPS52,EXOC1,PDK3,FAM90A1,MAP4K1,ECT2,THEG,SCO2,BCL2L14,KRT9,MTNR1A,SH2D3C,CRYBB2,NOP2,HLA-B,AGXT,HCP5,NCAPH2,CNTN1,SCN5A,C1orf68,CD160,HSPB6,ZFP36L2,PTPRZ1,PPIL2,VILL,FHIT,FOXM1,HLA-C,PLCL2,TIMEL…
YVUQSNJEYSNKRX-UHFFFAOYSA-N_TYKNU_0_FWD	2	lincs	cp	YVUQSNJEYSNKRX-UHFFFAOYSA-N	CREG1,PFKL,MAFB,FAS,TGFBR2,TXNIP,GPX3,SUV39H1,HMGCS1,PRR15L,PWP2,RRP1,C2CD5,SERPINA3,PNKP,KCNK1,MYO5C,EPAS1,MCOLN1,PTPRC,MAP2K5,LCN1,C21orf33,NPHS1,KRT8,SLC1A7,DNAJC13,PML,SIX6,FZD8,WDR62,POLG,KRT18,PTPN14,SLC25A22,THOP1,TRAPPC10,POMC,FOXA2,DGKQ,PLXNA2,CD320,MMP17,DHRS2,CADM3,IPO9,ZBTB7B,IFIH1,CHD5,DIO3,RNF186,KIAA0753,PTPRB,NT5DC3,FAM198B,KDM4B,FSHB,PRLH,CABIN1,EMCN,EPX,NUAK1,GTF2F1,RRP12,ASIC2,…	REST,DCAF8,ZNF813,SEPT2,TM2D3,DNA2,DDX42,OAZ2,PLEKHF1,C8orf4,CNP,ORC2,EBNA1BP2,ARL2,NUP43,NAB1,GALNT2,ATP1B3,ARIH2,MKS1,NDP,UBAP1,SLC35B1,AGTR1,CAST,CDK2AP1,PDZRN3,GSTP1,DECR1,ESRRA,NDUFS1,PER2,SNRNP200,RPRD2,CHEK2,SCARB1,ATP5A1,IRF4,QPCT,SORBS3,NDUFAF1,LRRC6,HEXB,BECN1,CUTC,ZNF551,EIF2B5,CIT,UQCRQ,USP6NL,MTF1,BAG1,NCK2,PSME1,RBM34,PRRC2B,HLA-DMA,LAMB2,AKAP7,UROS,SNAPC5,UGCG,KAZALD1,SDHB,USP7,PSM…
YVUQSNJEYSNKRX-UHFFFAOYSA-N_ASC_0_FWD	2	lincs	cp	YVUQSNJEYSNKRX-UHFFFAOYSA-N	HMGCS1,SQSTM1,EBP,AMDHD2,LCN2,UAP1L1,VAT1,CDK5R1,DDR1,TMEM97,IKZF1,FDFT1,SLC2A6,MAP7,CLPX,PCBD1,RAC2,GNPDA1,STK10,TSPAN6,STX1A,HMGCR,PLSCR1,NEU1,LSS,ACAT2,LYN,MGAT4B,DNTTIP2,KIF5C,DHX29,CASP10,TWF2,SORT1,ZW10,ACLY,ADH5,SRC,HMOX1,C14orf1,DHCR7,INSIG1,CYP51A1,FDPS,NUPR1,GOLGA4,CTSD,DHRS2,CCP110,CLGN,SYNGR3,NAGLU,MVD,PCYT2,TPP1,HSD17B14,ARHGEF2,ATF5,MSMO1,SQLE,NEAT1,STXBP1,RSL24D1,ATP6V1D,MYL5,PRCP,…	TRA2B,PLS1,TFB2M,GPN2,CCDC86,KRT5,MAPK13,MELK,C4BPA,GABRA2,SLC4A1,PGS1,PA2G4,BHMT,MAGEF1,RECQL4,CPE,PARM1,BRD4,DACH1,MEF2C,EBLN2,PYGL,FAXDC2,TOP2A,SERPINF2,NGFR,SLAMF1,ATG16L1,CELF1,SMG7,PDE8A,LAMB3,NASP,CNDP2,BTG3,FANCI,RFC3,SKA1,DDN,PIK3C2G,OVGP1,SMAGP,ITIH5,CYP4F2,SLBP,UMPS,NT5E,NR4A2,PADI3,THY1,TMEM45A,CRYM,SDHAF3,IDE,NCAPH2,NEMP1,NRP1,GINS1,DDX23,KDM1A,CANT1,CTLA4,AQP3,PLK1,ALPL,EHD4,FBXO5,A…
YVUQSNJEYSNKRX-UHFFFAOYSA-N_PC3_0_FWD	2	lincs	cp	YVUQSNJEYSNKRX-UHFFFAOYSA-N	INSIG1,HMGCS1,ABL1,NPC1,SQSTM1,MVP,KDM5B,MAP2K5,EDEM1,BZW2,ST6GALNAC2,EML3,MAL,DDIT4,KIAA0753,PAK1,GPATCH8,MVD,GLRX,LIPA,EBP,DUSP4,ACAT2,FSD1,NSDHL,NOTCH1,BNIP3L,MUC4,PRKCH,FTL,HMOX1,SCD,GNAI1,MSMO1,S100A4,CDK19,TNIP1,TXNRD1,ALDOC,SIPA1,SCRN1,SQLE,CTTN,ACAA1,HBP1,DHCR7,CYP51A1,IP6K1,SPAG4,ELF3,DRAM1,PDLIM1,SUV39H1,P4HTM,ERBB3,RAB5B,SEMA6C,APOE,USP6NL,ACSL3,PRSS8,SERPINA3,ORAI3,CGA,GPRC5C,CTSD,SRC…	IVL,PTS,HOXB7,TELO2,CCNA2,POGLUT1,MTDH,R3HDM1,RPA1,MAK16,CTPS1,PRNP,MAX,TUBGCP4,ADSL,PDHX,HRAS,HEATR3,ASIC1,OXCT1,RMDN1,LCMT2,DSG3,NAA50,HNRNPM,COQ3,DAAM1,CCKBR,CDC7,GTSE1,POLR2F,PRR7,PSMA7,SRRD,TMEM51,ZNF410,HNRNPA3,PODXL,PRSS1,IRF4,CIDEA,FASTKD1,MGP,HJURP,HACD2,MRPL19,CCNB2,MAPRE2,CREB1,ATP6V0D1,ARPP19,NOC2L,SYNJ2BP,SNRPC,ZBTB1,DHRS11,RRP1B,SSRP1,HGH1,HNRNPAB,UQCRC1,LARS2,URB2,NDUFAF4,MFSD12,FA…
DOEWDSDBFRHVAP-KRXBUXKQSA-N_VCAP_0_FWD	2	lincs	cp	DOEWDSDBFRHVAP-KRXBUXKQSA-N	HMOX1,TXNRD1,UGDH,HSPA1A,HERPUD1,HYOU1,HBB,SLC1A4,KLHL21,NUCB2,SATB1,WFS1,PCK2,EPRS,MTHFD2,CBR3,GCLM,CBR1,BAG3,KRT6A,SNX11,AARS,SPRR3,TXN,RAD9A,DNAJB9,EIF4EBP1,HSPA5,EDEM1,BZW2,TES,SLC35B1,GRB10,SDF2L1,XPOT,GARS,HSP90B1,ST6GALNAC2,BMP6,AXIN1,ARHGEF2,ASNS,ATF4,SLC7A11,YARS,JMJD6,SLC48A1,SQSTM1,NQO2,KEAP1,IARS,GFPT1,PIR,SEC61B,ATP6V0A2,PYCR1,KDELR2,XBP1,MANF,MAP7,SLC1A5,AKR1C1,ME1,MARS,FKBP11,ZDHHC…	SEPT6,FARP1,RFC4,CIB1,CAT,ACTR10,CLEC16A,TYMS,PATZ1,FGGY,TUBGCP3,APBA2,SRPX2,TUG1,METTL17,ACOX2,CSRP1,LRIG1,MAPK9,TBC1D9B,MAP6D1,LOC155060,LRRC17,ENO2,MRPL33,TRIM68,ESD,ZNF76,CHN2,CLASP1,NR2C1,NDUFA10,PIDD1,ANXA3,DHRS1,TMEM106C,GBAS,IPO9,MPP5,IFT74,PARP2,LAMB1,FHIT,RASGRF1,FANCA,DHX30,LIPT1,PRKCD,ICK,POLR2I,LRRC16A,DLG3,SNAPC3,SMCO4,CDC23,AOC3,PFDN1,SRPX,PTPRA,TRPV6,IRS1,MAP4K2,ATP6V1H,BUB1,PPP2R…
geo_GSE19679_BWD	4	geo	snai1	None	SFTPD,TRMT112,TOMM40,HMGCR,NDUFB8,S100A9,NUDC,NDUFB5,CAPN1,NDUFB3,UQCRQ,MYL6,TPI1,OAT,DCTPP1,S100A10,SLC25A23,SQLE,SLC25A10,SPINT2,CLDN8,TMBIM6,CALM3,FAM50A,COX7A2,CCDC109B,GSDMD,HCP5,HSP90AB1,ATP5J2,INHBB,TFRC,MANF,CDH1,GLO1,LYN,GOT1,IMP3,HSPA8,SCNN1A,IMP4,SOD1,IDH2,IDH1,CEACAM6,SH3GLB1,SH3GLB2,RPL15,TNFRSF21,DNAJA1,TSPAN7,RPL12,SERPINB1,DHCR7,RAB40C,PDHB,PAFAH1B3,FKBP4,GHITM,PPP1R14B,PCCB,SNRPA…	MYH10,PLOD1,RPL35A,TIMP1,DARS,TMCO1,ERGIC3,MIF,GLG1,ZFAND5,ANP32B,CHMP1B,AKR1B1,CAV1,EIF3H,GNL1,EIF3K,MFGE8,COPS3,GADD45A,FAM46A,ANAPC13,SHMT2,MARCKS,TMEM59,DGCR6L,MYC,SAT1,RPP40,CTSL,MRPL33,SLC38A2,CLCN7,NDUFB2,RPL11,PHGDH,RPA3,RPL18,RPL19,SERPINB6,NME4,SEC11A,CNN3,CXCL8,CCND3,RAI14,GALR2,KPNA4,UBB,STC2,YBX3,SLC7A5,RPL8,PTOV1,RPL27A,RPL5,ATRAID,HSP90B1,NCSTN,SPECC1L,NOP10,MED6,IFNGR2,TRIB3,CYR61…
YVUQSNJEYSNKRX-UHFFFAOYSA-N_THP1_0_FWD	2	lincs	cp	YVUQSNJEYSNKRX-UHFFFAOYSA-N	CISD1,DDX42,ZNF586,MCOLN1,TJP1,NUDT9,RBP4,GATA3,C2CD2,OLFM1,CDK6,GNAI1,HMGCR,CYP51A1,S100A2,INSIG1,BAD,SPATS2L,SF3B2,DPAGT1,KRT19,HMGCS1,TRMT112,RELA,YIF1A,ZC3H15,VPS11,MAP2K5,UGDH,IDI1,STEAP1,CLDN15,GNPDA1,PIGB,AUP1,BAG3,NFIC,PNPLA3,HYOU1,REXO2,UBE2L6,MSMO1,TMBIM6,TPP1,SQLE,CMTR1,ST6GAL1,TNFRSF10B,ARCN1,FKBP2,DDX3Y,FDFT1,GANAB,KCTD5,NNAT,DUSP22,SATB1,UBXN1,APBB2,SLAMF1,SERPINB6,EBP,SC5D,TSEN34,T…	TBC1D22B,KDM7A,SMC5,VEZT,KIAA0753,ABI2,CEP135,CA2,VDAC3,RCAN3,GPATCH4,AGO2,GTF3C5,MAOB,SYNGR1,SORT1,PRB4,RAP1A,TPM3,FUCA1,KLHL12,FLRT1,MAP3K1,POU2AF1,DDI2,SORBS3,ADAM17,SMR3B,BMP2K,PDCD10,CASC1,GDF10,GAD1,MYH4,GREM2,RASGRF1,WSCD1,PDE9A,FZD10,GSTM2,ATP5F1,LAPTM5,NANOG,GJA1,FAM102A,TFDP1,ATXN3,SECISBP2,USP11,NPDC1,ASIP,ATN1,JPH2,EPB41L4B,ZNF43,KPNA4,STX17,SMG1,RPS6KA5,RAB36,ATG5,GNAQ,PDYN,TRIM10,NP…
sh_OTUD7A_PC3_0_FWD	1	lincs	sh	OTUD7A	RRP8,ABCB6,PAN2,CES1,ALDH6A1,FECH,HDAC6,AASS,CDK10,MCCC1,AAMP,TCEA2,ALDH4A1,NDUFS7,THNSL2,PEX12,ZNF451,SULT4A1,RFNG,ABCC5,TMEM208,BTD,NUDT9,MAGEF1,WASF3,RHBDD3,TTC31,PPP2R1B,SLC1A4,BORCS6,MAN1B1,RAD50,SARS2,ACP2,ATP6V0A1,CHRNA10,GMCL1,SMPD1,PDHX,NPEPL1,SPG7,MTOR,KIT,ZNF112,MARCH8,NDUFA7,GCDH,PPIP5K2,ETNK2,TKTL1,SUPT4H1,NXF2,KDM5A,TRO,ZNF227,MINPP1,SENP2,EXTL2,TMEM161A,B4GAT1,DZIP3,HTRA1,PEF1,SNX2…	STK3,SPRR1B,UBP1,PMAIP1,DSC2,MUC5AC,TPD52,CARD10,TFAP2C,DVL1,RALA,GOLT1B,SFTPA2,FUT2,FEZ2,IKBKAP,ARHGAP12,MICB,SCEL,DUSP7,FERMT1,MVP,AHNAK,MXRA7,NOTCH2,MPZL1,C3orf52,TFDP1,ADNP,CDA,TAB2,PRRX1,CAPN1,UBQLN2,PMEPA1,MBNL2,SEC31A,VEZF1,CCDC6,STX6,RTN4,PXN,ADGRA3,RHOC,C1orf106,AXL,ELK3,PHC2,ICMT,ITGB4,BICD2,ADGRG1,FXYD5,DNMBP,S100A6,TM9SF3,HMGA1,COG2,CLDN4,GPR87,GABPB1,CLIC4,SEPT9,RNH1,PRB1,MICALL1,LMN…
YVUQSNJEYSNKRX-UHFFFAOYSA-N_SW620_0_FWD	2	lincs	cp	YVUQSNJEYSNKRX-UHFFFAOYSA-N	ADAM10,TGFBR2,LTF,MAL,RAB31,NOTCH1,ABCC5,RRS1,SLC35A3,HMGCS1,FBXO11,PRKCH,GNPDA1,ST6GALNAC2,SNX11,KIAA0355,GDE1,ACTN1,LARP4B,TTC1,XPO6,UBN1,SNRPD2,COPE,RUVBL2,COX6B1,GLB1L2,PSMC4,NDUFS4,ATP6V1D,MYDGF,RPS29,RFXANK,RPS20,SCD,CKS2,BBC3,SEC24C,PGD,RRAGA,TCEB2,GIPC1,SF3B5,USP39,TRIM44,ADGRE1,NHP2,CASC3,CASP2,GNAS,PDLIM1,C14orf2,HSPG2,MZT2A,NEDD8,E2F6,MAPK14,UQCR11,PSEN1,FBL,CHMP2A,EDEM2,STX8,ATPIF1,AC…	TRPS1,MYH8,MYH3,ZNF304,TUFT1,BRD1,GLRB,LRRC40,GMEB1,MATN4,HIF1A,PCSK7,PSEN2,CDK9,TNP1,MAGEL2,RBM6,HNMT,SCNN1D,NRXN2,CPT2,MAGI2,ARL2BP,PRPF4,LPXN,ADIPOQ,GPNMB,TMEM35,ZNF551,ATP6V1G1,KLHL26,ST3GAL1,SST,MPP2,NRIP1,PLEKHA5,LIN7C,DNAJB14,TLN2,WDHD1,L1CAM,ITSN1,KAT2B,GPR65,BHLHB9,ATP8B2,SLC25A4,SCN3A,MT1M,FAM49B,PCID2,FAM110B,PPARGC1A,SDHA,SOCS3,RPS6,C11orf57,AKAP8,KLK3,TFAP2C,TEAD4,CDC5L,CPA2,LSP1,FTO…
DOEWDSDBFRHVAP-KRXBUXKQSA-N_U937_0_FWD	2	lincs	cp	DOEWDSDBFRHVAP-KRXBUXKQSA-N	HMOX1,ID1,RGS2,PPIC,XIST,EPCAM,TXNRD1,MAP7,NR3C1,KIF14,CDH3,CLIC3,CDKN1A,IER5,DHRS2,TXNL4B,HSPA6,DNAJB1,HSPA1A,RAB21,APOE,ZFP36,HERPUD1,SNX13,FZD1,ABHD4,KRT19,SLC2A10,NCAPD2,CDC42BPA,GNG11,CBLB,UGDH,ADAM9,GPC1,SOS1,PRCC,CASP3,RGS17,HMGCS1,SLC27A6,MBNL2,SOX13,IRF9,PMM2,TESK1,KCNJ2,ERBB2,SLC14A1,DEDD,TBC1D30,PERP,SHC1,UFD1L,GADD45A,DGCR8,FOXF2,IL20RA,NR2F1,FZD10,ATP2B1,KCTD12,SLC6A9,PAPSS2,UEVLD,SO…	DDX27,AARSD1,PRPF19,UBA3,FKBP2,MAPT,C5orf15,SCLY,NSUN5,RAB4A,POLE2,POLR2I,SYMPK,MRPL16,LIG1,ACACB,SLC25A40,TMEM109,POGLUT1,TTC4,STAT5B,RHOA,PFAS,EIF2B5,CD59,MDN1,CASZ1,SRSF1,DNAJC1,ATM,CNP,CAPRIN1,ZNF646,SPX,MPI,MRPS16,TRIM44,DPH5,CEPT1,TSPYL4,RPL7A,DECR2,TOPORS-AS1,PASK,TRIM66,PIGO,C14orf166,MED24,TMEM230,RPLP1,CYFIP1,RPS29,NUP188,SHQ1,PROS1,ENDOG,SERBP1,ADRB3,ADCK3,ICE2,CSNK1G2,BSPRY,NIPSNAP1,H…
DOEWDSDBFRHVAP-KRXBUXKQSA-N_NPC_0_FWD	2	lincs	cp	DOEWDSDBFRHVAP-KRXBUXKQSA-N	HSPA1A,HSPB1,HMOX1,PAK6,SPP1,AKR1C3,STEAP1,HIST1H2BK,RBP4,CYB561,MMP1,FOS,PRKCD,BCL7B,MUC1,STXBP2,PSMB8,GHR,HLA-DMA,STK10,RBKS,BAG3,ID2,SQRDL,BCL2,EGR1,BHLHE40,BLCAP,WDR7,TUBAL3,GAPDH,MS4A12,INSL5,HHLA2,AKAP9,SERPINE1,ZG16,EGFR,CA4,ENTPD5,IER5,LRRC19,LYN,NXPE4,RRS1,EBAG9,DUS4L,FTH1,UGT2A3,GUCA2B,TDP2,TYW1,IFT74,CDKN1A,TBX2,TEX11,ZFP36,AQP8,CNNM4,DDIT3,ZNF165,ADAT1,PEX1,ELF4,CDH8,R3HCC1L,AGL,GUCA2…	MPI,RAF1,MGST2,SEMA4D,POLR2G,TADA3,PCGF2,AURKAIP1,CNPY2,ELF2,GCAT,RCN2,CCNL2,PFAS,NETO2,CHSY1,ALCAM,MAP3K4,TCERG1,MAGED1,HADH,ANKRD40,DHCR24,RERE,PHF2,ABHD2,MTMR4,WDR41,SPCS3,TCF12,ACAT2,ATPIF1,TP73-AS1,GTF2A2,TFF3,FKBP10,MICALL1,MRPS35,STUB1,CIRBP,SLC25A15,FSTL1,DPY19L1,TFPI,FADS2,PLOD3,FAM64A,VBP1,XRCC5,TM2D1,ARL6IP4,TMED3,TMEM109,EXOC7,SIDT2,KDM1A,FADS1,URM1,POLR2C,RBBP4,P3H1,MTF2,TUBB,PHGDH,N…
KKZJGLLVHKMTCM-UHFFFAOYSA-N_MCF7_0_FWD	2	lincs	cp	KKZJGLLVHKMTCM-UHFFFAOYSA-N	KIAA0355,ICAM1,XIST,PSMB8,RGS2,COL1A1,CTSS,EPHA3,NUDT21,PIK3C3,HLA-DMA,APOE,GLI2,RNASEH2B,PTGS2,NCK1,ABHD6,NFKB2,ZNF318,SNCA,MALT1,IKZF1,EGFR,GUCY1B3,EPHB2,RSU1,KIAA1107,COL1A2,CEP70,LYN,GRM3,ITFG1,CASP3,OCA2,C5,NR3C1,SNAP25,NOX1,ZSCAN18,TKTL1,ETV1,PTPRC,ZNF415,ELAC1,DGKB,PRKX,HDAC9,DLGAP1,BMPR2,FGF14,UGP2,GNA15,TICAM1,MEF2C,DKK3,CALM3,SCARB2,DOK5,RCBTB2,TLR4,FOXO4,CACNB4,PSMB9,MDFIC,TRIM23,EXPH5…	DUS1L,TACC3,TDP1,AHSA1,VCP,APRT,RAE1,HAUS4,PSMD6,ATG2A,TNPO2,SETD1A,FLNA,MID1IP1,PPIA,RFX5,TBX2,RPSA,AGR2,CTSH,EZH2,PIP5K1A,SEC16A,FAM102A,FAM222B,MAZ,DKK1,ARPC4,HDAC1,THEM6,TSTA3,PKN1,PRPF19,EIF3B,SLC22A5,BRMS1,ATP5G2,TUBB,TBL1X,PPP2R2A,RPA1,PRMT1,KIAA1324,VAT1,ITGB1BP1,IST1,SRRT,ETFB,HARS2,HN1L,CANT1,EIF2B5,HSPA1A,CDC25A,IGFBP4,KEAP1,HMG20B,SEPT9,AREL1,PIAS3,CDK7,SNW1,UNC93B1,DDIT4,SKIV2L,CHMP7…
geo_GSE49073_BWD	4	geo	snai1	None	ADD2,CRLF1,SLC6A8,EPB41L4B,SPRED2,SIDT2,LDLRAD4,DFNB31,RASAL2,ASS1,IL1RL1,ADAMTS7,BHLHE40,GADD45A,APBB2,FAM114A1,INHBA,NAV2,FOXF2,TRPV4,C2orf54,NPR2,DDIT4,LAS1L,KRT20,RAMP1,CTSE,LRRC2,TNIP2,SEC24D,FAM69A,SERPINB1,RNF19B,HSDL2,CTSW,PRRG4,SLC41A3,PCYT1B,SGK1,BMP1,ALDH1L1,LECT2,RUNX1,ANGPTL2,AK1,PXDN,VDR,GAB2,ITGA5,PRG4,PRG2,PINK1,DHX32,SEPT6,SKI,EIF2AK3,STK17B,TNNT2,LRRK1,LAMB3,EGR2,PLIN2,WISP1,NT5…	ASB13,ADD3,SLCO1A2,SLC6A9,PPARGC1A,APOC2,CERS6,DLG4,C1RL,SELENBP1,ADAMTS9,MR1,FGB,ERBB3,ENTPD5,UAP1L1,PPP2R2B,NAMPT,NR1H4,FLRT3,GATA6,KHNYN,TSPAN8,FGFR2,MAN1A1,CENPQ,BMP4,CXCL6,PTPN13,LIMA1,INPP5J,RBM47,MYLK,FOXA2,GRB7,STC1,MEP1A,XPNPEP2,CRP,PDXK,DTL,ADORA1,SCEL,ALDH3A1,CELF2,GLUL,TST,IFIT3,IFIT2,JADE1,ATP7B,CCNE2,CTH,BACH1,MTCL1,FAM129A,ATR,DIO3,CX3CL1,CDC7,SULT1C2,SH2D4A,TSHZ2,VNN1,BLM,IGFBP5,E…
geo_GSE65005_FWD	4	geo	snai1	None	EIF3F,RPL12,EPHX1,LYPLA2,CDX2,GLG1,MOCS1,NARS,UQCRH,DHX15,ZYX,SPINT1,CALM3,BAG3,EIF3D,RNPEPL1,EML4,HSP90AB1,ESRP1,MARCKS,NDUFA10,TMEM59,CDH1,TAGLN2,HSPA9,TMEM51,HSPA8,SCAMP2,SCAMP1,P4HB,CENPB,ATP1B1,STK4,NMT1,TSPAN8,MUC13,PA2G4,BRD3,PTTG1IP,NME1,RPS6,PPP2CA,TUBB4B,RNF187,SLC2A1,GRB7,MAGED1,ACLY,UQCRC2,CPS1,OS9,FBP2,RPS27L,METAP1,CDKN1A,CAPRIN1,SCCPDH,YTHDF1,AKR1A1,FEN1,THAP11,ACADM,NCKAP1,APPBP2,…	TRAPPC2L,DYNLL1,CKB,GSTA4,NDUFB6,PRKAG2,NDUFB3,UFC1,SRP9,MIF,MYL6,MOCS2,B2M,OAT,APOC3,S100A11,S100A10,VDAC2,CDK2AP2,NDUFAB1,BHLHE40,COX6A1,PARK7,RAB4A,FAM173A,TCEB2,ATP5J2,KHK,GLO1,IFITM3,MRPL34,SOD2,MRPL33,TREH,CRYL1,KRT20,ZG16,OSTF1,APRT,CTSZ,GUK1,RAE1,GPT,SLC25A28,THOC7,PPP1R14D,TMBIM4,ATP5D,FKBP4,SHFM1,ACOT13,SNRPD3,SNRPD2,SNRPD1,PYCRL,HIGD2A,CLEC2D,LDHA,PRR13,POP5,UQCRC1,MRPL24,HSD17B10,MRPL…
KKZJGLLVHKMTCM-UHFFFAOYSA-N_BT20_0_FWD	2	lincs	cp	KKZJGLLVHKMTCM-UHFFFAOYSA-N	RBP4,TXNIP,PTCD2,ABCG4,MAMLD1,HAL,DDX42,DCHS2,SSX3,PAK6,NDST3,WT1-AS,APBA1,DHDDS,OGFOD2,CCDC15,BICD1,PDE11A,GSTM4,ATP2B2,CRHR1,FSCN3,PMAIP1,HYAL4,POM121,HPX,CDKL3,TSEN2,ASGR1,UPB1,ZFP2,PAK7,FGF21,CHRND,NEUROD2,RSPH6A,CCL16,F2,CACNB4,PFKFB1,NOVA2,ZSWIM1,HOXC8,PRSS53,IBA57,KIAA0319,PCDHGA10,METTL8,FNDC8,SERPIND1,BCL2L10,ACSM5,PLG,CDH22,GRIN1,TMCO6,HS6ST1,SOCS7,CYP2R1,ITIH2,SSTR3,TNR,MAP3K19,KCTD20,…	IARS2,HNRNPF,ARPC5,PHB,TMEM11,TUBB,TECR,HEATR1,S100A11,COA3,RPL12,CKS1B,CLTA,HN1,RPS15,RPL32,CBFB,MAPKAPK3,ATP5E,FLOT2,C14orf166,RPL22,RPS10,PEF1,SFN,TMCO1,ATP1A1,RBM34,EEF1D,NCK2,RPS26,TIMM9,COPG1,FBXO7,PLIN3,SYNGR2,NELFB,TIMM13,TSPO,TAB2,AMD1,NPDC1,STMN1,RPLP0,STUB1,GLB1,RPS12,TBL1XR1,STX16,ARL6IP1,VAPA,CUL2,RALB,UBE2I,MBNL2,ZDHHC7,TPX2,ATG3,SPG21,RPS29,RPL27A,U2AF1,RPS3,ZC3H13,COX4I1,PTPN12,SE…
YVUQSNJEYSNKRX-UHFFFAOYSA-N_YAPC_0_FWD	2	lincs	cp	YVUQSNJEYSNKRX-UHFFFAOYSA-N	CHEK1,CHMP6,TLR4,RRS1,MUC4,SPP1,PIK3R3,IL1B,DDX42,SGCB,DAXX,XIST,S100A7,PROS1,HIF1A,ETS1,CASP10,MAL,NUDT9,NTS,NFATC3,CPVL,C8orf4,SNAP25,OLFML2B,NMT1,PUS3,BSCL2,RBL1,C1GALT1,ORC5,MSANTD2,RTN3,FAM198B,PICALM,STT3A,PSAT1,JAM2,NUDT3,PEG3,CALB1,PDE1A,SHCBP1,DCBLD2,GTF2H5,SAP30,CDCA4,TRIM26,DBR1,GINS3,CUTA,TGOLN2,C11orf73,PRUNE2,GPN1,LANCL2,SNAPC1,ANXA10,CCDC15,DCPS,WDR46,TWISTNB,SDHD,HDLBP,TNPO2,HNRNP…	PHC1,C6orf15,ZC2HC1A,CCT2,KCNN1,MPPED2,CBFA2T2,PODNL1,C5orf45,CD200,CPT2,NUBP1,TIMM17A,GTPBP1,PPIL2,TUFM,ERI2,NDST2,SNTA1,SPSB3,ASXL1,DDN,MBTPS1,ACTR6,LINC00094,HAND1,DRG2,PFKM,ABCA5,RASL10A,TNKS,NAT6,SLC13A2,AKAP9,TRIO,RHOBTB2,EDC4,KRT5,PLPPR4,JADE3,DVL1,B4GALT7,MED16,TBC1D12,RNF208,HAPLN1,GNPTAB,VDR,RAPGEF2,INPP5B,TRIM3,DIO2,OPN3,BAIAP3,MTMR3,PLEKHA8P1,HLA-DOB,PEX16,JMJD4,INTS12,SRCAP,AP3B1,ST6…
DOEWDSDBFRHVAP-KRXBUXKQSA-N_SW948_0_FWD	2	lincs	cp	DOEWDSDBFRHVAP-KRXBUXKQSA-N	HMOX1,ID2,FGFR3,BAG3,PFKL,UGDH,KIF5C,EGR1,HOXA5,DHRS2,SFN,HSPA1A,DNAJB4,CBR3,HSPA6,GNAI1,FOS,MAL,CNOT4,TRIB1,TSPAN4,KDM5B,HERPUD1,KITLG,SORD,TRAPPC10,KYNU,BRWD1,GATA2,KRT5,CHMP6,JADE2,MYLK,IKZF1,HP,SYNC,FRS2,HIVEP1,APC,CBLB,NXF1,AKR1C1,RAB11FIP2,KRT6A,PCNT,MMP1,COL15A1,COL5A1,COL4A2,FER,PTCD2,DGKG,GCLM,SYNJ1,NPAT,EAPP,EEA1,COL6A2,KMT5A,POFUT2,GRB10,ABHD4,PWP2,ANKRD10,EIF5A2,IREB2,NQO1,ACOX1,IDI2-…	RFC3,CLSTN3,MAP2K2,C5orf15,CTDNEP1,SP3,PSMB3,MRPL17,AMIGO2,SUV39H1,EML3,SDHC,MAN2B1,TMEM248,MRPL16,CUTA,ATRAID,NDUFA5,CD164,TIMM13,NME1,PTPRA,FGF9,FAM60A,LSR,SF3B3,TFDP1,KIAA0930,CCNB2,TECR,VAT1,ICMT,CDIPT,CUEDC2,SMARCE1,ESPL1,ILK,RPIA,PDCD5,MPG,GTF3A,PSMD8,TUBB,NDUFAF3,SDC1,CNIH1,DPM3,COX5B,HCFC1R1,UNC50,NDUFS7,GMPR2,PNKP,MTCH2,BTBD3,TMEM176B,MRPS35,TSPAN15,ARFIP2,CLTA,ZC3H15,VDAC3,MYCBP,APRT,CA…
DOEWDSDBFRHVAP-KRXBUXKQSA-N_SNUC4_0_FWD	2	lincs	cp	DOEWDSDBFRHVAP-KRXBUXKQSA-N	HMOX1,XIST,MAL,CTNNAL1,KYNU,RAB31,GADD45B,CSGALNACT1,HP,MICALL1,MCOLN1,SPP1,CCL2,FYN,SYNE2,FOSL1,CBR3,HSPA6,CCP110,IER3,ZW10,PLD2,MS4A6A,RGS2,AXIN1,GATA2,CREB1,HSD17B7,FAH,SCN1B,CCL5,ELF3,C18orf8,NAA16,MARCO,MTF2,CD14,ALKBH1,CAPN1,ARL2BP,PICALM,DNAAF1,FCER1G,GSE1,CRISP3,CARS2,JMJD6,RDX,ZNF34,DEF8,FCN1,OPN3,SLC22A1,CARKD,EMP3,ZMYM2,E2F4,CES1,ZFP36,GCLM,CKAP2,AGO3,CD163,KLHL24,DNAJB4,AKR1C1,HRG,FUR…	NPAS3,RPS6KA3,PEX12,TNIP1,MLST8,MRPL46,RGS13,MT2A,GTF2H1,ATP8A2,APEX2,HTT,CBR4,B4GALT7,HK2,ERP29,NOP16,PGM1,SLC17A5,KRT20,RSU1,PDCD10,GMFB,NDN,WNK1,CDYL,WDR18,XYLT2,METTL13,IL2RG,FAM102A,ASH2L,SLC35D1,MT1H,HTR2B,KANK1,PLEKHB1,TMEM109,LEPROTL1,CSN3,ERO1A,RETSAT,OXSM,IL16,PPIH,GMFG,GPKOW,PIK3R3,VOPP1,ADNP,TNFRSF10C,DAD1,TIMM9,AIMP2,PCMT1,TMEM33,LIG1,FGFR1,CGRRF1,EMC1,HDC,NAP1L3,WRB,IL1R2,FCMR,ITPA,…
sh_USP15_VCAP_0_FWD	1	lincs	sh	USP15	VAT1,DEFB1,CRIP1,S100A7,BAMBI,CXCL12,SNX11,CASP2,MAN2B1,SLC1A4,ERAP2,DNAJB1,KLHL21,HSPA1A,CCL18,NIPSNAP1,S100A2,ABCC5,RUVBL1,KCTD5,FAS,SLC27A2,GNB5,PRAF2,CALU,LTF,GNL2,JADE1,MTMR4,SFN,KDM4A,GLDC,LIG1,OGG1,MAGED1,TBC1D5,NUDT9,CCND1,CTNNAL1,CHL1,CASK,NUP54,SYNE2,AFF1,C2CD2,CDKN2D,KRT10,FAM134A,HLTF,HSD17B11,USP7,S100PBP,MTHFD2,COQ10B,USP48,BRD8,MKRN2,PAPPA,TLK1,DUSP4,COIL,GGNBP2,SYF2,EMC1,TNC,UBR4,…	CDH15,SLC7A4,CRYBA2,CKAP4,MYH8,EDAR,CUL4A,RARG,TTYH1,PRKAB2,PLEKHA6,E2F4,NES,ARID3A,TAGLN3,CRYAA,SOX18,JMJD4,NTRK1,APOBEC2,PCSK6,KCTD14,ACTC1,SIGLEC9,PDGFRA,CDH12,OSGEP,MYL4,GLRX2,RUNX1,ADIPOQ,SLC8A1,OAZ1,CIDEC,ELMO3,NOL3,DENND1B,DAGLA,SLC2A4,LAMTOR5,MYOZ2,PLEKHO1,EIF5,STX4,PPY,MRPL19,AIDA,NID1,PSMA1,CACNG1,PRSS16,HSPB3,FUT3,KCNQ1DN,NXF1,MRPL15,CES2,RYR1,TMEM70,ABCD1,CD44,CASP1,FILIP1L,INS,KIAA05…
YVUQSNJEYSNKRX-UHFFFAOYSA-N_HT115_0_FWD	2	lincs	cp	YVUQSNJEYSNKRX-UHFFFAOYSA-N	AGL,PHGDH,DDIT4,CISD1,HERC6,C3AR1,TRIM13,HSPA13,IL4R,CNPY3,TBC1D8B,FZD1,FXYD6,ACOX2,SH3BP5,FILIP1L,RAB20,TSC22D3,SHMT2,HIST2H2BE,USP10,DOK5,GAB2,LY6H,FARP1,IKBKB,SEC24D,LAIR1,ALOX5,WFS1,NDUFS4,FNBP1L,FKBP14,LRP6,CUL4A,CEBPD,SHTN1,PTGS2,PEG10,DLK1,RAB6B,ACVR1,ILF2,INSIG1,MARS,CDC42BPA,PDE8A,NOL3,GFPT1,PDGFC,RAPGEF3,RYBP,ATG5,NR4A3,PRKX,ATF2,SQLE,TESK1,COQ9,ADAM9,CRABP2,NACAD,TYROBP,KIAA0355,TIMP1,…	LAT2,ITGAL,CXCL14,PPIA,USP12,ODAM,PCSK7,WBSCR22,RPL7A,SLC27A2,PLA2G15,XPA,PRPF19,PRF1,MSRB2,PRKCZ,CLK4,DBF4,HTRA2,RNF14,ITPR3,SRM,PES1,POLA2,SERPINB6,RPH3AL,TSR3,USP7,TSPAN3,SRSF3,KIF23,EPHB2,POLR2F,TRAPPC3,SPCS1,ZBTB38,SNU13,ARHGEF6,POLR3G,SACS,COX8A,VAPA,LBR,PDK3,HNRNPD,HSPD1,NXPE3,TIMM22,PUS3,HNRNPAB,LSG1,S100A6,DNMBP,TSPAN8,MIOS,RPS18,PMF1,GLRX5,RBM15,CENPM,GPD1L,NAT1,SNRPA1,RPL41,ING3,FERMT1…
YVUQSNJEYSNKRX-UHFFFAOYSA-N_OV7_0_FWD	2	lincs	cp	YVUQSNJEYSNKRX-UHFFFAOYSA-N	FAS,SESN1,MEF2C,SPP1,PPARG,GATA3,IKZF1,MUC4,FGFR4,CEBPZ,MRPS2,ABHD6,PLCB3,MCOLN1,KIAA0355,SNX11,SOCS2,SLC35A3,IRX5,KAT6B,ADAM10,WIF1,GLI2,SOSTDC1,LMO3,CALB2,CYP11A1,LDB2,STAR,VIPR1,CSRP1,PBX1,DPEP3,TCF21,YWHAH,RALGDS,AP1M2,PRKCQ,MLLT4,ALDH3B2,DTX4,BZW2,TBC1D22B,MAPK9,GDPD5,HS6ST1,AGL,NDST4,EDIL3,ANGPTL2,HTRA1,FCN3,CPA1,MS4A12,PRSS1,DDX58,GALNT3,STX8,INPP5E,FDXR,CCK,CA4,PHKA1,PTPN6,CLSTN2,NR1H2,CE…	NR1H3,KAZALD1,EGFR,CAD,RPL12,CDK6,ATRN,IGFBP3,XKR8,AHCYL1,MRPL12,GPATCH8,ATRX,ATAD3A,PRDX4,GMDS,BRPF1,TMEM223,LPGAT1,SMTN,SETBP1,SPATA20,LIPA,CCDC85B,SACM1L,CCDC53,CPS1,SERPINE1,ATOX1,DCP1A,FTSJ1,GSS,KLF12,CSNK1A1,HDAC7,UQCRC1,KCTD12,YLPM1,EHD1,CDKN2A,ETNK1,FAM134C,NUP85,GRN,DDRGK1,FAM193A,SNRPA,NDRG3,CTSL,NRF1,MRPS35,DYNC1LI1,AQR,IFRD2,DPP8,FKBP3,SPATS2,YIF1A,IK,TRIM68,BLVRA,FAM222B,WBSCR16,WDR7…
KKZJGLLVHKMTCM-UHFFFAOYSA-N_JURKAT_0_FWD	2	lincs	cp	KKZJGLLVHKMTCM-UHFFFAOYSA-N	PTPRF,JUN,RPA2,SMARCD2,IL13RA1,EXT1,TJP1,MEST,RAI14,RGS2,S100A13,DUSP11,TES,WFS1,FAM20B,PTPRK,PAN2,PMM2,CAV2,SOCS2,EPN2,AGL,CSNK2A2,GADD45A,CDK2,SNCA,TFAP2A,CCL5,PPOX,ATF5,PEX11A,RELB,FUT1,LPAR2,PTK2,CAST,TUBB6,CRKL,SPRED2,DCUN1D4,SUPV3L1,RFNG,KLHL9,PPBP,XIST,SPDEF,TRIM2,ERBB2,HOMER2,RAB31,TRIB3,ZNF395,CRELD2,NARFL,CHAC1,HERC6,THAP10,PECR,ITFG1,TBXA2R,ALAS1,NVL,PRR15L,KIAA0753,ZNF204P,NCOA3,RTN2,…	GRPEL1,PYCR1,JADE1,SNRNP25,AURKAIP1,SYNE2,SNX11,AFG3L2,PUDP,SMARCA5,DDX10,POLD2,HNRNPC,TMEM109,NFATC3,NDUFB11,MPRIP,PCID2,ZFP64,SSBP1,CDC20,UBAP2L,VCP,TIMM13,ABCE1,DICER1,LAT2,VTI1B,SAC3D1,PRKCQ,PSMB3,SACS,MRPS16,TUBA1C,SHQ1,ATP5A1,CCT6A,RAB4A,IRAK1,TXLNA,WDR82,DCPS,STK24,ALG3,MSN,TCERG1,CDK1,ADAR,RSU1,MED28,NPC2,CH25H,DYNLL1,PAXIP1,PIK3C2B,HN1,SRSF5,DLAT,SYNCRIP,ARHGDIB,TRAP1,ATMIN,NIPA2,PWP1,DL…
KKZJGLLVHKMTCM-UHFFFAOYSA-N_ASC_0_FWD	2	lincs	cp	KKZJGLLVHKMTCM-UHFFFAOYSA-N	CDH1,WIF1,SFTPB,CADM1,EPCAM,LCN2,ICAM1,AQP2,KCNJ5,SGCB,BACE2,OR7C2,NR1H2,HOXC5,NOTCH1,SLC12A3,CTSO,MUC4,BTNL3,LSR,TMEM14B,LAMP3,ZNF586,NCLN,RNF185,CST8,ITGAE,KCNJ1,ANO1,C1orf159,GPC1,SEMA4F,SLC2A9,PRR7,MAP3K19,PKD2L1,TOMM34,PROP1,CLCNKB,ARSB,CASR,MAN1B1,PLCB3,FAM153A,INE1,NXPH4,SDF4,CYB5B,VWA7,MAL,FIS1,PDE4C,HERC6,VPS52,RAB11FIP1,ITFG1,CD320,RNASEH2B,S100A2,RFPL3,SLC22A14,NENF,GRK6,CHEK2,TAZ,NHLH…	SNRK,COA3,MAP7D1,ARID5B,PSMB8,TOB2,PIK3R1,EED,KIF2A,JADE2,RHOG,WDR37,TAB2,JAK1,GTF2B,NUP43,MRPL18,NUP85,ZNHIT3,ZNF14,NOC3L,RPS4Y1,UTP3,PHF3,FBL,ZFAND5,TMEM11,PSMD4,AAR2,ZNF12,HSPA6,UBC,COASY,DYRK1A,ELMO2,PCNA,MIEF1,CTR9,MAP3K4,WEE1,TRIM68,TSPYL5,PHC2,PALB2,PRUNE2,CASC3,BRPF1,COIL,RNF220,ZNF7,CSTF2T,EIF4ENIF1,POLDIP3,TPR,SLC4A1AP,ATP1B1,GSPT2,ZNF267,IDH1,POLD4,KAT8,COPB2,TBPL1,HNRNPA1,SEPHS2,RBM23…
KKZJGLLVHKMTCM-UHFFFAOYSA-N_HEPG2_0_FWD	2	lincs	cp	KKZJGLLVHKMTCM-UHFFFAOYSA-N	FOS,CXCR4,ID4,PMAIP1,PTPN6,HIST1H2BK,DYRK3,FZD7,TSC22D3,SOX2,PIK3R3,GPC1,NOTCH1,SLC15A3,BAMBI,MCOLN1,SYK,IL1B,IGFBP3,PLA2G15,PTPRC,TXNL4B,HIST2H2BE,COL4A1,PPBP,PRKCQ,FZD1,BTG2,MMP2,NTRK2,CXXC4,CDH3,EDN1,HIST1H2BD,FAM127B,DENND2D,RGS2,TCTN1,SNCA,DUSP4,ARL4C,NFKBIE,MSR1,SOCS2,GPR18,CXorf21,NCF1C,SGCB,TARS2,LPAR2,MED9,GADD45B,PLP2,MS4A4A,FAM76A,SLC7A4,G6PC2,XCL1,EDN2,P4HTM,THAP10,IGSF6,TREM1,PTGER4,…	NUP85,PTDSS1,COG2,PPIA,NNT,MED4,BRD7,CNOT7,PHF11,SF3B1,WDR12,SLC1A4,BRCA1,VPS26A,RPL9,MRPS35,BCLAF1,RPS20,CLINT1,RPS27,PIP4K2A,EXOSC7,TBC1D5,DLGAP5,TOMM20,CHD1L,YTHDF1,PRB1,C7orf49,PIP4K2B,RPL28,RALBP1,TNPO1,KLHDC2,ACACA,GNPAT,DDX21,RPL7A,BUB3,ANKRD28,MED1,PRKAR2A,NRDC,CARM1,ZC3H13,ME2,MKI67,KIF2A,PSAT1,NEMF,CASC3,NUP188,MTA1,PSMD1,CCT8,SRP72,RPS2,MAPK6,PSME3,PSMG2,TALDO1,PMS1,TATDN2,RAB2A,TCERG1…
KKZJGLLVHKMTCM-UHFFFAOYSA-N_SKBR3_0_FWD	2	lincs	cp	KKZJGLLVHKMTCM-UHFFFAOYSA-N	SERPINA3,FBXO11,CPED1,ZNF556,PAFAH1B2,MAP3K19,GLI1,LONRF3,AGPAT3,DFFB,GHR,BRAF,PECR,SGK2,GPR52,DCAKD,XYLB,TSPY1,PRKAG2,GABRR2,FSCN3,LYN,NEUROD2,BAG4,CCL16,NOX5,GNB5,DGCR9,PZP,MCC,PTCD2,ZBTB43,CD40LG,ACSM5,VPS53,MFSD13A,GNL1,DPF1,TTPA,MSRA,NRAS,SLC17A1,APOM,CTNNAL1,BAAT,TIMM50,CRTC1,PPARD,EDA,CYP3A43,HS6ST1,ID4,ATG12,APBA2,PRKACG,CETN1,GLRA2,NEUROD6,PRR3,NRL,METTL8,ICAM1,ZNF385D,NTSR1,CEP70,DSCAM,…	YTHDF2,RPL18,EIF4H,SEC23IP,SPR,B2M,MRPS30,ATP1A1,VPS4B,CCNI,SGPL1,EIF4EBP1,PSME1,ADNP,RABAC1,PPIP5K2,TMED3,NRDC,PDHX,RPL27A,P4HB,IARS,RPL4,JMJD6,EBP,ANP32B,CCT6A,GAR1,UBE2C,MKNK2,NUCKS1,C2CD5,RPS4X,RPS23,TSTA3,NAP1L1,ANKRD27,RPS15A,DNAJC9,MDH2,PSMB4,HNRNPR,RPLP1,HEATR1,RPSA,MRPS7,ZC3H11A,SREBF1,PTBP1,SLC7A1,CSE1L,IMP3,LSM5,RNF114,DYNLRB1,CD164,MRPS12,BLVRA,ARF4,RPL19,UBAP2,TBCB,CHERP,ATP6V1G1,TAR…
DOEWDSDBFRHVAP-KRXBUXKQSA-N_HA1E_0_FWD	2	lincs	cp	DOEWDSDBFRHVAP-KRXBUXKQSA-N	BZW2,DUSP6,HSPA1A,TGFBR2,SQRDL,CBLB,CTSL,HMGA2,CCND1,SPP1,IKZF1,PSMD2,LYN,STK10,RRP12,STAP2,CDC25A,SQSTM1,PTPRC,BAG3,NOTCH1,KYNU,CBR1,TEX10,PNP,TERF2IP,STX1A,GDPD5,CCNA1,HP,FOSL1,ALAS1,EIF2B4,MAP7,LAP3,DNAJB1,MYO1B,SMNDC1,ZNF589,RGS17,DUSP4,EML3,HIST1H2BK,GLRX,SERPINA3,RGS2,PECR,RBP4,ZNF586,ZNF562,CD44,NPC1,NCOA3,NT5E,RNFT1,HMOX1,FASLG,MICALL1,RFC5,CDK5R1,HSPA9,ARL4C,SAT1,SPR,PCDH12,GPR12,CSTA,ME…	UFSP2,MTMR4,ARMCX6,PMF1,P3H1,SCP2,METRN,PXMP2,VAPB,TPM2,HNRNPD,AARS,ATP5G2,EFEMP2,GADD45B,ADAM10,PFN2,WHSC1,ODAM,TARBP1,SEPHS1,CCDC28B,CHAF1B,ATXN1,PENK,RPS4Y1,ESPL1,PARP2,COMMD4,ANP32E,ZNF106,CDK1,KIAA0101,UQCRC2,GOLGA5,PIP4K2B,SEC13,KDELR3,FOXM1,ANXA6,CDK19,IFT52,NEDD8,NPEPPS,CTSH,OAZ2,RALY,TOP2B,CD58,CDCA8,DIP2C,RSU1,DCXR,PCNT,PSMB8,SRP54,SEC23A,CCDC53,PCGF2,DHFR,ARF5,SLC30A9,ASH2L,NAT1,C21orf…
YVUQSNJEYSNKRX-UHFFFAOYSA-N_HEPG2_0_FWD	2	lincs	cp	YVUQSNJEYSNKRX-UHFFFAOYSA-N	EGR1,CXCL2,HERPUD1,NFKBIA,DDIT4,HES1,ICAM1,CCNA1,FOS,GADD45B,SATB1,HSPA1A,RELB,GADD45A,NR4A1,JUNB,ZFP36,IGHMBP2,KDM5B,TBX2,FOSB,BHLHE40,TNFAIP3,ZC3H12A,NFIL3,CXCL3,IER3,ZNF131,MYO10,FOXO3,IER5,NFKBIE,NFE2L2,PPP1R15A,PNRC1,RRAD,IRF1,SMAD3,ZNF408,IER2,TERF2IP,CREB1,ATF3,ITPKC,EPN2,CCNL1,CASK,DDIT3,ARID4B,BGN,CYTH2,TPPP,SERPINE1,DTX2,SPSB1,KLF10,FDFT1,NFKB2,AXIN1,CLIP2,NOX5,KIAA0355,MYC,CXCL8,TJAP1,…	FKTN,PPP6C,SPTBN1,RECK,P4HB,MAGOH,SS18L2,ADRB2,MFAP1,PSMA5,EVL,RACGAP1,ZFYVE21,NT5DC2,RBBP4,DAZAP2,NUP210,MAPKAP1,PSMG1,TPGS2,TTC31,CTSL,ZWINT,NIT2,AGA,TUBB6,TACC3,SOD1,COMMD4,NPM1,ABCC5,HSP90AA1,P4HA2,EPRS,DIAPH1,CBR4,ARHGAP12,LASP1,PRDX1,COMMD10,AKR1A1,DPM1,HOXC6,SHMT1,EPB41L2,UBA7,GLT8D1,MET,DPH2,SPAG4,KCTD3,ITGB5,CD164,SLBP,SHQ1,SFI1,GNG10,NDUFA8,CDC20,TRIOBP,ORMDL2,OXLD1,NNT,TCTN3,RETSAT,LCM…
DOEWDSDBFRHVAP-KRXBUXKQSA-N_A375_0_FWD	2	lincs	cp	DOEWDSDBFRHVAP-KRXBUXKQSA-N	KRT19,TCTN1,CDH1,COL11A1,POSTN,TERT,NOL3,LSR,TRAPPC6A,VPS28,PTPRC,PLEKHJ1,WDR7,TIMP2,MYL9,LPAR2,PPP1R13B,NEUROD2,CA7,ZNRD1-AS1,GDAP2,APOL5,GATA3,SH3BP5,CES1,GRIN2B,RGSL1,ADAT1,C5,KCNA1,PRKCQ,ARMCX4,RAB21,NOTCH4,SYK,PRAMEF12,CXorf36,CADM3-AS1,TSC22D3,RAB27A,CACNG2,SNX13,FRMD1,RFPL3,PROZ,MMP1,DGCR9,GRIN2A,SLC6A5,TUB,ZFR2,EPB41L5,LINC00894,BRS3,CNGA1,GDPD5,PKDREJ,LGI2,ZNF816,ZNF415,PMFBP1,NRAS,SSBP2…	CDK6,TFDP1,GOLGA4,PRPF4,PSMA4,HNRNPAB,PSME4,PPP1CA,VAPB,PRDX1,SLC7A1,UBE2E1,SLK,SUZ12,RPS26,PSMB7,GFPT1,SRPRB,RBM42,DHX15,PRPF19,LAMB1,LAMC1,HLA-DMA,ASCC3,ACTB,KDM2A,TARS,EIF4B,POLA1,TRAPPC3,HSP90B1,LARP1,RPA3,SNRPF,PGM1,B4GAT1,UBP1,NME1,KPNB1,B4GALT5,UTP20,CD151,SERPINB3,RPA1,PTBP1,RNF220,CDC20,MRPS2,UBE2M,UAP1,TM9SF3,UBAP2L,CTR9,ARPP19,ACTN4,MAN2B1,KANK2,WIPF2,LASP1,BCL7B,CMTM6,S100A6,NNT,EHBP1…
KKZJGLLVHKMTCM-UHFFFAOYSA-N_HME1_0_FWD	2	lincs	cp	KKZJGLLVHKMTCM-UHFFFAOYSA-N	SFRP4,COL11A1,AQP1,ASPN,XIST,SOX2,TERT,SYK,DENND2D,CASP10,NFKBIE,TBXA2R,PPP1R13B,FSD1,C22orf24,CXorf36,EGF,PSMB10,DNMT3A,HOMER2,PRR15L,MTFR1,BMP4,IFNAR1,ADAT1,GPLD1,EDN1,RPS6KA6,DNAH6,MYL9,TAAR2,OR12D3,SLC6A12,OR10J1,LYN,OR2C1,VENTX,PDE6B,TMEM143,NEU3,CABP5,SSX7,HTR1E,TFDP3,TRHR,IFNA4,RIC3,FAIM,TAS2R13,GRIN2A,NOTCH4,KRT83,PRDM14,AVPR2,TEX15,ASCL3,FZD1,RFPL3,OR1G1,GRIN1,EMX1,APOL5,NPVF,PTPRO,ZNF58…	ARHGEF12,MT1X,RPL15,GTF2E1,GRSF1,MKNK2,ARL4A,NOTCH2NL,TOB2,CBX1,SLC25A46,SOCS3,IMP3,RNF4,CFLAR,MYLK,PYGL,TBL1X,PRUNE,IER2,PIAS3,HES1,MRPS30,TMCO3,CXCL2,VGLL4,PLIN3,SON,TSPAN3,FAM134C,FOXO3,MED6,DLG5,RGS2,AAR2,CASC3,ATP1B1,RRP1B,SLC20A1,ATMIN,NCOA6,PNN,RIT1,PLEC,TSC1,SPRY2,LAMB3,HDDC2,SHOC2,UBE2Z,SNX11,MYO10,DYRK1A,PNISR,NRBF2,ZBTB1,PRRC1,JUNB,VAT1,SEC16A,MAPK6,RHOT1,S100PBP,COIL,RSAD1,COASY,EIF4A…
DOEWDSDBFRHVAP-KRXBUXKQSA-N_HEPG2_0_FWD	2	lincs	cp	DOEWDSDBFRHVAP-KRXBUXKQSA-N	BAG3,CHEK2,CBR3,HMOX1,GATA2,HSPA1A,RGS2,SFN,SATB1,FZD7,FAIM,HERPUD1,CRELD2,DNAJB1,DYNLT3,PHKA1,AXIN1,EDEM1,OSER1,ADAT1,FOXO4,TBX2,DAXX,JMJD6,GADD45B,DHDDS,NXF1,RBM34,HSPA6,NAA16,PTGS2,RAB4A,CDKN1A,ZFP36,DDIT4,FOXD1,HEBP1,GBP2,FOSL1,TXNRD1,RNF114,DNAJB4,TXNIP,BMP8B,GSAP,SLC36A1,KDM3A,JAK2,MMP7,CPEB3,DDIT3,NCF4,MCTP1,HYOU1,ZBTB7A,PHF2,ZBTB11,FAM114A1,NMRK1,ATP6V1G1,TWF1,CRCT1,HSPA1L,KLHL21,MFSD1,SP…	DYNC1I2,MAT2B,NLE1,RRS1,EWSR1,FAM53B,SIRT5,BDH2,WDR4,TOR1A,DRG1,CDK10,DNMT1,PRPF19,CLUH,ATP5B,UBE2N,GATB,TFF3,DSPP,CHD8,AP3M2,TBC1D10B,PSME3,MORF4L1,CLCN7,SCAF8,HNRNPC,STUB1,ERAL1,GLOD4,UPK1B,DLST,METTL17,TERT,NUP85,ENPP2,AFG3L2,METAP2,COL4A5,MAPK9,FABP3,TUBG1,ZNF552,LGALS3BP,ACTR10,GPRC5B,PUF60,GGCT,NEDD8,ALS2CL,PGAM1,DOCK6,ASPA,SLIRP,ORC2,DNAJC15,SPDL1,HJURP,GFOD1,RBM28,RRAGA,FASTKD3,HLA-F-AS1,…
DOEWDSDBFRHVAP-KRXBUXKQSA-N_SKM1_0_FWD	2	lincs	cp	DOEWDSDBFRHVAP-KRXBUXKQSA-N	HMOX1,MBTPS1,RAB21,CDKN1A,FZD7,TXNRD1,ST6GALNAC2,CBLB,PPARG,GSTM2,RELB,C5,P4HA2,DDR1,MAMLD1,ABHD4,MVP,KDM5B,EAPP,MAST2,PLSCR3,TMEM2,HDGFRP3,DNAJC15,GSTM1,IQGAP1,MCOLN1,TSKU,APBB2,BAG3,BID,PTGS2,GNAI1,DDX42,JUN,SQSTM1,CRELD2,RNF167,STX1A,CLIC3,FTH1,UBE3B,USP10,AVPI1,NQO2,PACSIN3,PRPF4,TMEFF1,ATP1B1,ADIPOR1,BAD,NQO1,SSBP3,PNPLA2,BCL3,TFE3,ZFP36,FOSL1,GFPT1,MAPK1IP1L,UFD1L,LAPTM4A,PHLDA1,TMEM246,FGF…	NSUN6,SNX17,OSGEP,SNRK,C1orf123,NAE1,PDIA5,SRM,COPS6,LMO2,PPP1R7,XYLB,LACTB2,HSD17B10,SKP2,ATR,NDN,TCERG1,LRRFIP1,ZPR1,GORASP1,NAGLU,ABI1,UBA3,MRPL39,DPM3,HDAC2,LAT2,SMYD3,GNL2,PNN,ARHGAP15,PAFAH1B3,SLC50A1,PTPN6,MX2,GNPDA1,EMP1,UQCRC2,SRSF5,EIF6,THBS2,SHQ1,PNPO,TIMM22,TIMM9,DYNLRB1,NDUFA5,FDPS,SLA,TAGLN2,DLD,MST1,TSEN2,ADA,MLST8,PMPCB,PIK3C2B,RUFY2,KAT2A,POGK,RBM19,NFS1,STXBP3,ATF6,TMEM168,TTR,B…
KKZJGLLVHKMTCM-UHFFFAOYSA-N_HS578T_0_FWD	2	lincs	cp	KKZJGLLVHKMTCM-UHFFFAOYSA-N	EPCAM,CDH1,RBP4,MOB3B,KIF5C,GDAP2,ESRP2,E2F4,SIRT3,RSPH6A,PRKX,LGI2,TF,PPP2R5E,GABRR2,STAP2,APBA1,LCN2,SERPINA1,CASP3,MRPL2,AKT2,ZAK,CISD1,SPDEF,FICD,ICOSLG,LLGL1,PAX1,KREMEN2,NFATC3,FRS2,LYN,RPGRIP1,TEX11,SAG,TRIM13,PPP1R14D,RFX1,ZFR2,ITPKA,CNNM4,CA7,RHO,GNG13,GRIN2A,KCNA5,NEUROG1,DFFA,MRM1,PRDM14,SPTB,KCNA1,PRSS16,KANSL3,KCNH4,PSKH1,RNASEH2B,IL17RB,KLHL1,FOXJ1,CRYBB3,SYT12,HIGD1B,PRKACG,SLC9A3,…	CD151,RPL31,TRIOBP,CDKN1C,ITGB1BP1,RPL18,PLCG1,UBC,NPC2,ENO1,CDC20,QARS,SKIV2L,TXNRD1,CHMP7,NAGK,WDR82,ATP2C1,EIF2S2,MAGED1,CHMP2A,ARHGEF2,TTC19,FAM134C,RNMT,MAGED2,RPL30,PHGDH,SSFA2,BLVRA,RPL24,EEF1A1,RPL14,MALT1,RPH3AL,RPL36AL,ME2,TFG,BMI1,ELOVL1,ATP1B3,RPS13,RPS18,SHOC2,CD164,TUBB,UGCG,RPL37A,RNH1,PITRM1,CASK,RPS19,DYNLL1,TBC1D5,RTCB,PSMB7,PCM1,FBXO7,U2AF2,HSPA1A,SORBS3,RPL41,HNRNPDL,DYNLRB1,R…
KKZJGLLVHKMTCM-UHFFFAOYSA-N_VCAP_0_FWD	2	lincs	cp	KKZJGLLVHKMTCM-UHFFFAOYSA-N	GPR12,DHRS2,HSD11B2,UMOD,SLC12A3,KRT6A,NPHS2,IPO8,NHLH1,ZIM2,MAPK8,CDX1,FBXO38,ATRX,FOXH1,LALBA,RNF185,ARHGAP4,EPB41,REN,MYO15B,PDE7B,C1orf95,LCN2,APOL5,PROZ,SERPINB10,TAS2R1,PCDH12,KCNJ1,PCDHGB5,CEACAM4,SLC6A13,NUDT21,GNB3,PDLIM1,INSM1,AGFG2,SLC2A11,EPAS1,CFLAR,OCRL,CASR,GRIN1,CSRNP3,COL18A1,GPR157,RING1,DRD5,KRT83,ICOSLG,SLC34A1,DRD2,SAMD4B,CLCNKB,SLC5A2,HTR1E,PRODH2,OCA2,PDZD3,BAG6,TP53I3,RAPG…	FAM175B,RPL4,GRSF1,NEDD8,TAB2,NUP62,MED13,MPHOSPH10,CAMLG,FAM32A,UBE2Z,SECISBP2L,RPL21,CDK5RAP1,KRT10,SAR1B,WDR43,SDAD1,PSMC4,STARD7,PTPN12,UAP1,ICT1,AK2,XBP1,MBNL1,PSMG2,CLGN,USP7,RPS2,ORC5,NUP54,ALDH1A1,H2AFX,CTSH,ANXA5,DCTN3,RPS20,CHSY1,RPS8,FAM57A,PUF60,HADH,BMS1,CHCHD2,H3F3B,EZH2,BIN1,PRDX1,CRK,NKX3-1,SDR39U1,RRP8,RAPGEF2,HN1,CFL1,NFIL3,POMP,UBC,BTBD1,LTN1,TERF2IP,AKR1A1,UBR4,UBE2C,MED23,SUP…
geo_GSE28569_0_BWD	4	geo	snai1	None	TRMT112,TAP1,EIF3B,TM4SF1,TM7SF3,TSPAN4,TIMP1,TBC1D13,DHCR7,FKBP5,PUF60,FKBP2,FDXR,S100A10,S100A13,SQLE,TIMP2,DCN,PEBP1,SDF4,HSPA5,NPC2,EIF3A,RABAC1,EIF3E,PYGB,CSNK1E,MANF,PKM,ZMPSTE24,IFITM2,IARS,GPI,PLAT,SOD1,CAV1,MUC1,NFIL3,ATP1B3,RPL14,FLRT3,KCNN4,ABLIM1,RPL11,IFRD2,GDF15,ARPC5,FDPS,INPP5D,NME1,TUBB4B,EEF1D,ACSL1,H2AFX,VIM,DSP,DDX5,ANGPTL4,TGM1,EIF4G2,PID1,HIST3H3,YBX1,CCNI,YBX3,ITGB1,COPS8,C…	PCK2,NDUFB8,GLRX5,SIVA1,MIF,TUBA4A,DCTPP1,UQCRH,ATPIF1,S100A14,SPINT2,NACA2,LBR,RAN,COMMD3,PRNP,SHMT2,TPSG1,CAPN2,RPS17,RAB9A,DDIT4,MRPS2,TSPAN1,PHGDH,DBI,UQCRQ,RPL19,COX6A2,CXCL1,CDH3,ATP5I,HCN2,RBBP7,HCN4,GALR3,MRPL41,ATP5H,POP7,OGFR,UBB,UBC,UQCRFS1,MRPL24,ATP6V1F,MRPL22,HLA-B,RPS27A,MGST3,ST14,TRIB3,UROD,TST,TIMM8B,TNNT1,TUBA1B,TUBA1A,CCT4,EN2,TIMM13,SRP14,COX6C,PDLIM4,MRPL16,ARPC3,DDT,DSTN,F1…
geo_GSE28569_1_BWD	4	geo	snai1	None	TRMT112,HSF1,TGM1,PABPC1,TPD52L1,MIF,PUF60,PKP3,EIF3H,FDXR,ATPIF1,S100A14,SPINT2,EIF3A,EIF3D,JUP,SLC25A6,SHMT2,DARS,MPST,PERP,LAD1,FGFBP1,CDH3,LIPA,RPLP0,PABPC3,TRIM29,ARHGEF16,CCDC51,MUC1,SLC25A5,ATP1B3,IFI30,RPL14,APRT,KCNN4,ABLIM1,RPL11,IFRD2,RPL13,RPL18,RPL19,NME1,FDPS,PPP1R14B,INPP5D,AKAP1,RPS6,EIF4G2,EEF1D,H2AFY,ADAM8,SFN,PPDPF,TRIP6,ATP5O,HIST3H3,YBX1,YBX3,UQCRC1,MRPL24,VDR,PPA1,RPL8,RPL9,…	UBL5,ACADVL,TIMP1,SIVA1,UQCRQ,MYL6,CHN1,S100A13,LEMD3,AKR1B1,PRPF6,DCN,TPX2,LBR,NPC2,PLAU,RABAC1,EFEMP1,GNG11,FSTL1,TPSG1,MARCKS,CAPN2,HEBP1,IFITM3,IFITM2,IFITM1,DDIT4,SOD1,P4HB,SCCPDH,CTSF,NDUFB2,RPL12,YIF1A,DBI,SERF2,SRGAP2,COX6A2,CXCL1,DNAJA1,FN1,ADCY3,MAGED1,HCN2,RBBP7,HCN4,VIM,GALR3,MRPL41,PTMS,KPNA2,UBB,TUBB4B,ACTB,COPB2,CCNI,RPL37A,HMGN2,HCFC1R1,HLA-C,HLA-B,QSOX1,HLA-G,COL8A1,MGST3,TMEM132…
geo_GSE28569_2_BWD	4	geo	snai1	None	TRMT112,TAP1,RPL12,TGM1,DARS,HSPA8,MIF,EFNB1,PKP3,UQCRH,FDXR,ATPIF1,ASS1,S100A14,SPINT2,PEBP1,NACA2,LBR,EIF3M,PAICS,RAN,PARK7,EIF3D,RUVBL2,SLC25A6,SHMT2,PYGB,PERP,LAD1,FAU,FGFBP1,MAOA,CDH3,HDGF,NME1,IFITM3,IFITM2,SSRP1,IARS,DDIT4,GPI,LAS1L,CCDC51,SLC25A3,MUC1,SNRPF,MRPS2,IFI30,RPL35A,RPL14,APRT,IMPA2,KCNN4,ABLIM1,RPL11,IFRD2,RPL13,RPL18,RPL19,AKAP1,DBI,INPP5D,SNRPD2,ADCY3,H2AFY,ECHS1,SLC25A5,TRIP…	TGM2,DYNLL1,TIMP2,DHCR7,MYL6,HPS6,S100A10,S100A13,THBS1,AKR1B1,UGP2,GSN,DCN,RABAC1,PRNP,EN2,FSTL1,INHBA,TPSG1,MARCKS,CAPN2,MANF,TAGLN2,CXCL1,LARP6,FDPS,ARHGEF18,CTSB,CYTH1,ATP1B1,SH2D2A,GUK1,YIF1A,TMEM184B,COX6A2,ARPC5,P4HA2,MYL12A,FN1,MAGED1,HCN2,HCN4,SLC29A1,VIM,GALR3,ANGPTL4,POP7,KPNA2,UBB,TUBB4B,ACTB,TNS4,CCNI,ITGB1,QSOX1,MGST3,EFEMP1,H2AFZ,CLTC,PNMA1,CYR61,LAMB3,TNFRSF12A,SERPINE2,MT1X,TUBA1…
sh_OTUD7A_VCAP_0_FWD	1	lincs	sh	OTUD7A	KYNU,MCOLN1,ST3GAL5,GSTZ1,RBKS,ADAM10,MEF2C,SUPT4H1,CTTN,KCTD5,SPAG4,RASA1,EPHB2,KDM5A,FEZ2,E2F2,IDE,SATB1,PTCD3,CDK20,GNPDA1,FADD,CDK5R1,CDK5RAP3,TCEA2,DUSP22,CLPX,EIF3D,EIF3M,GNAI1,CDK5,BABAM1,GTPBP3,PNPLA6,AARSD1,CIRBP,OTUB2,PLA2G6,EZH1,SLC4A1AP,VAMP2,KAT2A,PKIG,INTS3,PSMD10,C2orf44,PEX12,S100A2,DHX16,SYF2,PPME1,AXIN1,ABT1,PDK2,PEX16,FANCE,BTN2A1,CLASP2,CRYZL1,TKFC,PPFIA1,SNX2,BTN2A2,ETNK2,LTA…	MYO10,HOXB13,PSME2,BZW2,AUH,STK24,CKB,RFC3,TAC1,FCER1A,GTPBP1,SPR,CACNA1D,AKR1C3,CENPF,CTDSP2,CYCS,ANKRD27,ITGB5,SLC44A4,BAZ1B,GOLM1,CAST,ANPEP,TUBB4B,PYGB,CYP51A1,FOXM1,TMEM87A,TRIM24,DTL,NPY5R,SLC25A44,CENPU,CD55,NKX3-1,ACSL1,PLCL2,TRIP13,KIF13B,MALL,ABHD2,NUP58,TBL1X,FAM129A,TTK,CYFIP2,EIF5B,PHACTR1,UBE2C,PKMYT1,DDIT4,HIST1H2BK,CCNF,HOMER2,NSMCE4A,SERPINB5,LMCD1,PGC,MAGED1,CHAF1B,METTL7A,ELOVL…

## Sheet: Legend selected compounds
Queries
Q1	Chemically similar to curated DUB inhibitors
Q2	The putative target of the molecule is proximal to a non-DUB curated target (e.g. SNAI1, TGFBR)
Q3	The molecule has a transcriptional coincidence with KO of non-DUB targets
Signature priorities
Priority 4	GEO signatures related to SNAI1
Priority 3	LINCS signatures related to the most promising DUB inhibitors (category 1 and 2)
Priority 2	LINCS signatures related to any curated DUB inhibitor
Priority 1	LINCS signatures related to RNAi or overexpression experiments of the DUB targets found in the siRNA screening (ranking 1)
Priority 0	LINCS signatures related to RNAi or overexpression experiments of the DUB targets not found in the siRNA screening or non-DUB related targets
Other considerations
In the detail of the scores, "tm" refers to the probability of binding the target indicated. "_h_", "_m_" and "_l_" refer to high, medium and low scores in the corresponding columns. "agg" refers to an aggretated score, and "sim" refers to similarity.

## Sheet: Chemical Query
inchikey	source_id	SMILES	IRB	PWCK	Q1_rank	targets	targets_agg	sim_cur_mols	sim_cur_mols_agg	sim_cur_mols_h_agg	sim_cur_mols_m_agg	sim_cur_mols_l_agg	p4_sigs	p4_sigs_agg	p3_sigs	p3_sigs_agg	p2_sigs	p2_sigs_agg	p1_sigs	p1_sigs_agg	p0_sigs	p0_sigs_agg	targets_dist_rational	targets_dist_rational_agg	targets_dubs	targets_dubs_agg	targets_dubs_h_agg	targets_dubs_m_agg	targets_dubs_l_agg	targets_dubs_n_agg	PAINS	SureChEMBL	BMS	MLSMR	Dundee	Inpharmatica	Glaxo	LINT	TOTAL_ALERTS
AADCDMQTJNYOSS-LBPRGKRZSA-N	Prestw-932	CCc1cc(Cl)c(OC)c(C(O)=NC[C@@H]2CCCN2CC)c1O	0	1	135	DRD2(tm:1.00)|DRD3(tm:1.00)|CYP1A2(tm:0.81)|HIF1A(tm:0.81)|CYP2D6(tm:0.81)|LMNA(tm:0.81)|HRH3(tm:0.65)|HTR4(tm:0.64)|CA6(tm:0.63)|CA5B(tm:0.60)|DRD4(tm:0.59)|SMAD3(tm:0.57)|CCR5(tm:0.54)|SIGMAR1(tm:0.53)|CA5A(tm:0.53)|MTOR(tm:0.52)|CFD(tm:0.52)|OPRM1(tm:0.49)|MTNR1A(tm:0.48)|HTR7(tm:0.47)|PIK3CA(tm:0.47)|CACNA1I(tm:0.47)|CA2(tm:0.47)|CSNK2A2(tm:0.46)|CA12(tm:0.46)|CA9(tm:0.46)|F2(tm:0.46)|KCNH2(t…	28.41		0	0	0	0		0		0	YVUQSNJEYSNKRX-UHFFFAOYSA-N_HELA_0_FWD(con:3.41;gba:4.01)|KKZJGLLVHKMTCM-UHFFFAOYSA-N_JURKAT_0_FWD(con:3.29;gba:4.01)|KKZJGLLVHKMTCM-UHFFFAOYSA-N_MNEU.E_0_FWD(con:3.09;gba:4.01)	2.83		0		0	ERK2-(prox:5.00)-MAPK1(tm:0.38)|TGFB1-(prox:3.48)-SMAD3(tm:0.57)|TGFBR2-(prox:3.02)-SMAD3(tm:0.57)	1.91		0	0	0	0	0	0	1	0	0	2	0	0	0	3
AAQOQKQBGPPFNS-UHFFFAOYSA-N	Prestw-942	CC[N+](C)(C)Cc1ccccc1Br	0	1	106	ATP1A1(tm:1.00)|SLC6A2(tm:1.00)|BBOX1(tm:0.86)|CYP3A4(tm:0.81)|MAPK1(tm:0.81)|LMNA(tm:0.81)|BHMT2(tm:0.69)|PRODH(tm:0.69)|CXCR3(tm:0.68)|CHRNA9(tm:0.68)|P2RX7(tm:0.66)|CA12(tm:0.65)|CA9(tm:0.62)|SLC22A5(tm:0.62)|BHMT(tm:0.61)|SLC22A4(tm:0.61)|SLC22A1(tm:0.60)|TAAR1(tm:0.59)|SLC22A3(tm:0.59)|SLC22A8(tm:0.59)|ANO1(tm:0.59)|PABPC1(tm:0.58)|PTP4A3(tm:0.58)|SLC22A2(tm:0.57)|CYP27A1(tm:0.56)|CHRNA7(tm:…	55.07		0	0	0	0	geo_GSE28569_2_BWD(con:3.13;gba:5.00)	1.02		0		0		0		0	ERK2-(prox:5.00)-MAPK1(tm:0.81)|TGFB1-(prox:3.48)-SMAD3(tm:0.34)|TGFBR2-(prox:3.02)-SMAD3(tm:0.34)	1.9	USP1(tm:0.33;dub4)	0.33	0	0	0	0.33	0	1	0	1	1	1	1	2	7
ABSDNFCCQIATRQ-UHFFFAOYSA-N	LIOS0042	O=c1oc(-c2ccc(-c3ccccc3)cc2)nc2c(Cl)cc(Cl)cc12	1	0	34	CETP(tm:0.65)|HSP90B1(tm:0.63)|DHODH(tm:0.62)|KLK3(tm:0.57)|AHR(tm:0.57)|PPARA(tm:0.55)|PTPN1(tm:0.54)|HTR3A(tm:0.54)|ELANE(tm:0.53)|C1R(tm:0.52)|EPAS1(tm:0.52)|PPARG(tm:0.50)|PSMB8(tm:0.49)|ACLY(tm:0.48)|ADK(tm:0.47)|CYP2E1(tm:0.46)|DPP4(tm:0.46)|NQO1(tm:0.46)|NPC1(tm:0.46)|PARP1(tm:0.46)|MAPT(tm:0.45)|RAB9A(tm:0.45)|LIPG(tm:0.45)|PTGS2(tm:0.44)|HPSE(tm:0.42)|SMN1(tm:0.42)|CNR1(tm:0.41)|SMO(tm:0…	16.13	C527(sim:3.19;cat:2)	0.64	0	0.64	0		0		0		0		0		0		0		0	0	0	0	0	0	0	0	0	0	0	0	0	0
AGMMTXLNIQSRCG-SECBINFHSA-N	Prestw-1050	CC[C@H]1N=C(O)c2cc(S(N)(=O)=O)c(Cl)cc2N1	0	1	151	SLC12A3(tm:0.90)|CA2(tm:0.87)|USP2(tm:0.81)|LMNA(tm:0.81)|CA4(tm:0.79)|CA1(tm:0.78)|CA9(tm:0.78)|CA12(tm:0.76)|CA5B(tm:0.75)|CA7(tm:0.75)|CA6(tm:0.74)|SLC12A1(tm:0.72)|CA5A(tm:0.71)|CA14(tm:0.70)|HTR5A(tm:0.64)|SLC12A2(tm:0.63)|TPMT(tm:0.60)|CA13(tm:0.59)|CA3(tm:0.58)|SLC22A6(tm:0.58)|ATP1A1(tm:0.56)|TNKS2(tm:0.55)|PTGES2(tm:0.49)|GRIN1(tm:0.49)|FXYD2(tm:0.48)|HTR2C(tm:0.46)|GRIA1(tm:0.46)|PSMD14…	26.43		0	0	0	0	geo_GSE53994_FWD(con:3.01;gba:4.01)	0.9		0	DOEWDSDBFRHVAP-KRXBUXKQSA-N_THP1_0_FWD(con:3.02;gba:4.01)	0.9		0		0		0	USP2(tm:0.81;dub4)|PSMD14(tm:0.45;dub4)	1.26	0	0	0	1.26	0	0	0	0	0	0	0	0	0
AGPHEHVVDXGPOR-UHFFFAOYSA-N	T5543886	O=C(CN1CCC(n2c(O)nc3ccccc32)CC1)N1CCc2ccccc21	1	0	50	PLD1(tm:0.96)|PLD2(tm:0.90)|OPRL1(tm:0.78)|DRD4(tm:0.76)|OGFRL1(tm:0.76)|OPRM1(tm:0.76)|OPRK1(tm:0.75)|USP1(tm:0.72)|AKT1(tm:0.71)|CALCRL(tm:0.70)|DRD2(tm:0.70)|CHRM1(tm:0.70)|EIF2AK3(tm:0.69)|GLRA1(tm:0.68)|KCNK2(tm:0.66)|CHRM4(tm:0.66)|SCN7A(tm:0.65)|BIRC2(tm:0.64)|XIAP(tm:0.62)|HRH1(tm:0.61)|DRD5(tm:0.60)|TNKS(tm:0.60)|CYP3A7(tm:0.60)|CCR5(tm:0.59)|AVPR1A(tm:0.59)|HTR2C(tm:0.58)|HTR7(tm:0.57)|…	61.32	Pimozide(sim:3.53;cat:3)	0.71	0	0	0.71		0		0		0		0		0	ERK2-(prox:5.00)-MAPK1(tm:0.38)	0.69	USP1(tm:0.72;dub4)|PSMD14(tm:0.45;dub4)|USP2(tm:0.40;dub4)	1.57	0	0	0	1.57	0	0	0	0	0	0	0	0	0
AJDLPFFLISMBSR-UHFFFAOYSA-N	AO-365/43301022	c1ccc(CCc2nn3c(-c4cccnc4)nnc3s2)cc1	1	0	121	CYP11B2(tm:0.68)|CYP2A6(tm:0.67)|CYP11B1(tm:0.63)|P4HTM(tm:0.60)|PTAFR(tm:0.57)|DUSP4(tm:0.57)|NCOA3(tm:0.56)|APAF1(tm:0.56)|CASP9(tm:0.56)|CYP2E1(tm:0.54)|PDE10A(tm:0.52)|HSD17B10(tm:0.50)|CYP17A1(tm:0.49)|CES1(tm:0.48)|MAPT(tm:0.47)|NCOA1(tm:0.47)|CYP2B6(tm:0.46)|USP2(tm:0.46)|BCHE(tm:0.45)|HPGD(tm:0.45)|HIF1A(tm:0.45)|TSHR(tm:0.44)|MMP13(tm:0.44)|ALDH1A1(tm:0.43)|EHMT2(tm:0.43)|SIRT1(tm:0.43)|…	30.53	SJB3-019A(sim:3.05;cat:2)	0.61	0	0.61	0		0		0		0		0		0	ERK2-(prox:5.00)-MAPK1(tm:0.38)	0.69	USP2(tm:0.46;dub4)	0.46	0	0	0	0.46	0	0	0	0	0	0	0	0	0
AVBDRDMLKWWZSQ-UHFFFAOYSA-N	MolPort-009-100-062	Cc1cc(C(=O)Cn2ccc(C(F)(F)F)n2)c(C)n1-c1ccccc1	1	0	99	USP14(tm:0.83)|NTRK1(tm:0.67)|CCR1(tm:0.63)|MGLL(tm:0.63)|P2RX7(tm:0.61)|MCHR1(tm:0.61)|HPGD(tm:0.60)|CRACR2A(tm:0.60)|CARM1(tm:0.58)|NR1H2(tm:0.56)|GRM7(tm:0.53)|CXCR3(tm:0.52)|SLC6A4(tm:0.52)|NR1H3(tm:0.50)|CACNA2D1(tm:0.50)|GRM8(tm:0.49)|ALDH1A1(tm:0.49)|EHMT2(tm:0.48)|HCRTR1(tm:0.48)|BRS3(tm:0.47)|TRPV3(tm:0.47)|SMN1(tm:0.47)|SLC6A2(tm:0.46)|SLC6A3(tm:0.46)|PTGS2(tm:0.45)|RAB9A(tm:0.45)|HBA1(…	26.83	IU1(sim:4.11;cat:3)	0.82	0	0	0.82		0		0		0		0		0		0	USP14(tm:0.83;dub4)	0.83	0	0	0	0.83	0	0	0	1	0	0	0	0	1
AXAQCZUETWYHAU-ICFOKQHNSA-N	OMN-3-0153	Cc1ccc(CN2C(=O)/C(=N\O)c3ccccc32)cc1	1	0	7	CASP7(tm:0.83)|ALDH1A1(tm:0.74)|CASP3(tm:0.73)|SNCA(tm:0.70)|CASP6(tm:0.67)|GALR3(tm:0.65)|CES1(tm:0.65)|ALDH3A1(tm:0.63)|UCHL1(tm:0.63)|APP(tm:0.61)|CES2(tm:0.59)|ALPL(tm:0.54)|TRPA1(tm:0.53)|MAPK10(tm:0.53)|XBP1(tm:0.53)|RGS4(tm:0.50)|ALPI(tm:0.50)|CNR2(tm:0.48)|ALPPL2(tm:0.48)|CACNA1G(tm:0.47)|TTR(tm:0.46)|MAPK9(tm:0.46)|CASP1(tm:0.45)|ALDH2(tm:0.44)|CTRC(tm:0.43)|MAPT(tm:0.43)|KCNN4(tm:0.43)|…	19.38	LDN-57444(sim:3.71;cat:3)|Compound 53(sim:3.71;cat:3)|L434078(sim:3.54;cat:2)	2.19	0	0.71	1.48		0		0		0		0		0		0	UCHL1(tm:0.63;dub4)	0.63	0	0	0	0.63	0	1	2	0	2	0	0	1	6
AXTCTCILNGNTED-UHFFFAOYSA-N	T6460007	CCN(C(C)=O)c1nc(C=C(C#N)C(=O)c2c[nH]c3cccc(C)c23)cs1	1	0	42	MELK(tm:0.86)|JAK3(tm:0.80)|HTR1D(tm:0.79)|BTK(tm:0.74)|HTR1B(tm:0.74)|SRC(tm:0.70)|COMT(tm:0.67)|UGT1A9(tm:0.65)|MAPT(tm:0.61)|USP9X(tm:0.58)|TDP1(tm:0.57)|APOBEC3F(tm:0.55)|KPNA2(tm:0.52)|PSMD14(tm:0.52)|APOBEC3G(tm:0.52)|AKT1(tm:0.51)|JAK2(tm:0.51)|VDR(tm:0.50)|EHMT2(tm:0.50)|GMNN(tm:0.50)|USP1(tm:0.50)|EGFR(tm:0.50)|ALDH1A1(tm:0.50)|PSIP1(tm:0.50)|JAK1(tm:0.50)|MAP3K8(tm:0.49)|C5AR1(tm:0.49)|…	52.84	Degrasyn(sim:3.49;cat:1)	0.7	0.7	0	0		0		0		0		0		0	TGFB1-(prox:3.48)-SMAD3(tm:0.35)|TGFBR2-(prox:3.02)-SMAD3(tm:0.35)	1	USP9X(tm:0.58;dub3)|PSMD14(tm:0.52;dub4)|USP1(tm:0.50;dub4)|USP5(tm:0.45;dub3)|UCHL1(tm:0.40;dub4)|USP2(tm:0.39;dub4)	2.84	0	0	1.03	1.81	0	0	0	2	2	2	0	0	6
AYIRNRDRBQJXIF-NXEZZACHSA-N	Prestw-955	CS(=O)(=O)c1ccc([C@@H](O)[C@@H](CF)N=C(O)C(Cl)Cl)cc1	0	1	83	PTGS2(tm:0.92)|GPR119(tm:0.76)|PTGS1(tm:0.72)|GCK(tm:0.69)|CTSB(tm:0.65)|MMP9(tm:0.64)|CTSK(tm:0.62)|PDE4C(tm:0.61)|MMP2(tm:0.60)|CYP2C9(tm:0.59)|SLC22A6(tm:0.58)|CYP2C8(tm:0.57)|CYP3A7(tm:0.57)|PTGDR(tm:0.56)|CA2(tm:0.56)|MAPK8(tm:0.56)|CCR5(tm:0.56)|CTSS(tm:0.55)|JAK2(tm:0.55)|PTGDR2(tm:0.55)|CTSL(tm:0.54)|ITGA4(tm:0.54)|CA1(tm:0.54)|EPHX2(tm:0.53)|MMP1(tm:0.52)|NR1H2(tm:0.51)|MMP13(tm:0.51)|CY…	34.16		0	0	0	0	geo_GSE17708_2_BWD(con:3.49;gba:5.00)|geo_GSE17708_2_BWD(con:3.40;gba:4.14)|geo_GSE17708_1_BWD(con:3.06;gba:4.14)	2.99		0	YVUQSNJEYSNKRX-UHFFFAOYSA-N_NCIH1836_0_FWD(con:3.06;gba:4.14)	0.92		0		0		0		0	0	0	0	0	0	2	2	2	4	5	2	1	18
BQZIFVOFTLOXDN-UHFFFAOYSA-N	MolPort-020-224-146	O=S(=O)(NCCc1nc(-c2cccnc2)n[nH]1)NCc1ccccc1	1	0	115	NAMPT(tm:0.73)|TBXAS1(tm:0.69)|ADRB3(tm:0.68)|CA2(tm:0.65)|CYP11B2(tm:0.65)|SLC6A9(tm:0.59)|CYP11B1(tm:0.58)|TBXA2R(tm:0.49)|PIM1(tm:0.49)|CA9(tm:0.49)|CYP17A1(tm:0.48)|CA12(tm:0.48)|CA14(tm:0.48)|ADRB2(tm:0.47)|AKT1(tm:0.47)|LIPG(tm:0.46)|CA1(tm:0.46)|ALPL(tm:0.45)|CA7(tm:0.45)|PDE10A(tm:0.45)|PTAFR(tm:0.43)|CYP2A6(tm:0.43)|F2(tm:0.41)|METAP2(tm:0.41)|PIK3CG(tm:0.40)|GSK3B(tm:0.39)	13.16	SJB3-019A(sim:3.00;cat:2)	0.6	0	0.6	0		0		0		0		0		0	GSK3B-(prox:5.00)-GSK3B(tm:0.39)	0.7		0	0	0	0	0	0	0	0	2	0	0	0	0	2
BXLWXXOSQFEJST-UHFFFAOYSA-N	T5869790	CCOC(=O)CCC(=O)N1CCC(n2c(O)nc3ccccc32)CC1	1	0	85	PLD1(tm:0.96)|PLD2(tm:0.89)|CALCRL(tm:0.82)|OGFRL1(tm:0.81)|OPRL1(tm:0.79)|OPRM1(tm:0.74)|USP1(tm:0.74)|OPRK1(tm:0.73)|CHRM1(tm:0.73)|KCNK2(tm:0.69)|GLRA1(tm:0.69)|SCN7A(tm:0.69)|CCR5(tm:0.68)|TSPO(tm:0.65)|CHRM4(tm:0.65)|FDFT1(tm:0.64)|DRD5(tm:0.63)|HRH1(tm:0.63)|FPR2(tm:0.61)|CYP3A7(tm:0.61)|CHRM5(tm:0.61)|RPS6KA2(tm:0.60)|CYP2E1(tm:0.58)|CHRM2(tm:0.58)|RAMP1(tm:0.57)|DRD4(tm:0.57)|TNKS(tm:0.56…	58.15	Pimozide(sim:3.38;cat:3)	0.68	0	0	0.68		0		0		0		0		0	ERK2-(prox:5.00)-MAPK1(tm:0.38)	0.69	USP1(tm:0.74;dub4)|USP2(tm:0.38;dub4)	1.12	0	0	0	1.12	0	0	0	1	0	0	0	1	2
BYNJPLZFRREYCZ-UHFFFAOYSA-N	T6509125	C=C(C)CN1CCC(n2c(O)nc3ccccc32)CC1	1	0	47	PLD1(tm:0.95)|PLD2(tm:0.88)|OGFRL1(tm:0.85)|OPRL1(tm:0.80)|CALCRL(tm:0.76)|OPRM1(tm:0.74)|OPRK1(tm:0.74)|USP1(tm:0.74)|GLRA1(tm:0.72)|CHRM1(tm:0.71)|CCR5(tm:0.71)|AOX1(tm:0.70)|KCNK2(tm:0.70)|TNKS(tm:0.70)|HRH1(tm:0.69)|SLC47A1(tm:0.68)|SCN7A(tm:0.68)|SLC22A2(tm:0.67)|PARP2(tm:0.65)|DRD4(tm:0.65)|CYP3A7(tm:0.63)|CHRM4(tm:0.63)|RPS6KA2(tm:0.62)|PDE6D(tm:0.62)|ALDH3A1(tm:0.61)|FPR2(tm:0.61)|XBP1(tm…	74.32	Pimozide(sim:3.94;cat:3)	0.79	0	0	0.79		0		0		0		0		0	ERK2-(prox:5.00)-MAPK1(tm:0.38)	0.69	USP1(tm:0.74;dub4)|USP2(tm:0.38;dub4)	1.12	0	0	0	1.12	0	1	0	0	1	0	0	0	2
BZFZTFFCEWDGPR-VLGSPTGOSA-N	OMN-3-0372	CO/N=C1\C(=O)N(CCOc2ccccc2)c2ccccc21	1	0	32	ESR1(tm:0.90)|GALR3(tm:0.89)|CASP3(tm:0.85)|HRH3(tm:0.84)|ALDH3A1(tm:0.83)|LTA4H(tm:0.83)|ALDH1A1(tm:0.82)|CASP7(tm:0.79)|ESR2(tm:0.79)|ALPL(tm:0.72)|UCHL1(tm:0.70)|CES1(tm:0.69)|ALDH2(tm:0.68)|CASP6(tm:0.68)|TTR(tm:0.67)|PPARA(tm:0.65)|HTR5A(tm:0.64)|CXCR3(tm:0.61)|DRD5(tm:0.60)|ADRA1A(tm:0.59)|CHRM5(tm:0.57)|KCNA3(tm:0.56)|ALPI(tm:0.56)|PPARG(tm:0.55)|DRD2(tm:0.55)|LARGE1(tm:0.55)|MMP7(tm:0.55)…	50.61	LDN-57444(sim:3.63;cat:3)|Compound 53(sim:3.63;cat:3)	1.45	0	0	1.45		0		0		0		0		0	TGFB1-(prox:3.48)-SMAD3(tm:0.33)|TGFBR2-(prox:3.02)-SMAD3(tm:0.33)	0.98	UCHL1(tm:0.70;dub4)	0.7	0	0	0	0.7	0	1	0	0	2	1	0	1	5
CBGUOGMQLZIXBE-XGQKBEPLSA-N	Prestw-781	CCC(=O)O[C@]1(C(=O)CCl)[C@@H](C)C[C@H]2[C@@H]3CCC4=CC(=O)C=C[C@]4(C)[C@@]3(F)[C@@H](O)C[C@@]21C	0	1	140	CYP1A2(tm:1.00)|NR3C1(tm:1.00)|CYP1A1(tm:1.00)|ABCB11(tm:0.97)|SERPINA6(tm:0.92)|CYP19A1(tm:0.84)|SMN1(tm:0.81)|AR(tm:0.81)|NPSR1(tm:0.81)|ANXA1(tm:0.81)|PGR(tm:0.80)|SLCO1A2(tm:0.79)|NR0B1(tm:0.76)|SHBG(tm:0.76)|SLCO1B3(tm:0.75)|SRD5A2(tm:0.75)|NR3C2(tm:0.74)|ABCC2(tm:0.72)|CYP11A1(tm:0.72)|CYP17A1(tm:0.72)|CYP3A7(tm:0.72)|CYP3A43(tm:0.71)|SLCO1B1(tm:0.70)|IL6(tm:0.68)|CYP4A11(tm:0.67)|CYP2J2(tm…	62.11		0	0	0	0		0		0	YVUQSNJEYSNKRX-UHFFFAOYSA-N_HELA_0_FWD(con:3.17;gba:4.12)	0.94		0		0	TGFB1-(prox:3.08)-IL6(tm:0.68)	0.65	USP2(tm:0.38;dub4)	0.38	0	0	0	0.38	0	2	1	5	1	5	1	4	19
CGQXTYYEEJWPGI-VKAVYKQESA-N	OMN-3-0166	O=C1/C(=N\O)c2ccccc2N1Cc1cccc(Cl)c1	1	0	3	CASP7(tm:0.78)|ALDH3A1(tm:0.76)|UCHL1(tm:0.72)|ALDH1A1(tm:0.71)|GALR3(tm:0.69)|CASP3(tm:0.66)|SNCA(tm:0.65)|CASP6(tm:0.65)|SENP8(tm:0.58)|APP(tm:0.58)|CES1(tm:0.57)|CACNA1G(tm:0.56)|CES2(tm:0.51)|CNR2(tm:0.51)|TDO2(tm:0.49)|ALPL(tm:0.49)|CTSV(tm:0.47)|CETP(tm:0.47)|IDO1(tm:0.47)|NCF1(tm:0.47)|ALPI(tm:0.46)|GRIN2B(tm:0.46)|TSHR(tm:0.45)|ALPPL2(tm:0.45)|CHRM1(tm:0.44)|PYGM(tm:0.44)|MAPK10(tm:0.43)|…	19.78	LDN-57444(sim:3.98;cat:3)|Compound 53(sim:3.94;cat:3)	1.58	0	0	1.58		0		0		0		0		0		0	UCHL1(tm:0.72;dub4)	0.72	0	0	0	0.72	0	1	2	0	2	0	0	1	6
CHRHLJIAUMHVKB-UHFFFAOYSA-N	MolPort-020-125-857	CSc1nc(C(=O)NCc2cc[nH]n2)c2ccccn12	1	0	146	ALOX15(tm:0.71)|OGFRL1(tm:0.65)|NAMPT(tm:0.63)|HRH2(tm:0.60)|ROCK2(tm:0.59)|EGLN1(tm:0.57)|MMP13(tm:0.56)|RIOK2(tm:0.54)|RIOK1(tm:0.53)|ROCK1(tm:0.52)|CNR2(tm:0.50)|ALPL(tm:0.49)|CALCRL(tm:0.48)|RXFP1(tm:0.48)|GAA(tm:0.48)|RAB9A(tm:0.47)|ALDH1A1(tm:0.47)|LMNA(tm:0.46)|NPC1(tm:0.45)|BAZ2B(tm:0.44)|CYP1A2(tm:0.44)|KMT2A(tm:0.44)|CYP2C19(tm:0.43)|OPRK1(tm:0.43)|LIMK1(tm:0.42)|GLA(tm:0.40)|HCAR2(tm:0…	22.3		0	0	0	0	geo_GSE17708_1_BWD(con:3.53;gba:4.05)	0.99		0		0		0		0	ERK2-(prox:5.00)-MAPK1(tm:0.35)	0.68		0	0	0	0	0	0	0	0	0	0	0	0	0	0
CVASAXCBYFGSMC-JXAWBTAJSA-N	OMN-3-0161	O=C1/C(=N\O)c2ccccc2N1Cc1c(F)cccc1F	1	0	13	GNRHR(tm:0.85)|GALR3(tm:0.81)|ALDH3A1(tm:0.76)|ALDH1A1(tm:0.71)|UCHL1(tm:0.71)|S1PR5(tm:0.64)|CASP7(tm:0.62)|CES1(tm:0.62)|ALPL(tm:0.62)|ALPI(tm:0.60)|MAPK10(tm:0.59)|ALPPL2(tm:0.58)|CES2(tm:0.58)|SCN8A(tm:0.57)|SNCA(tm:0.57)|SCN11A(tm:0.57)|SCN7A(tm:0.56)|SCN3A(tm:0.56)|SCN1A(tm:0.55)|CASP3(tm:0.55)|TRPA1(tm:0.54)|S1PR4(tm:0.53)|EDNRB(tm:0.53)|CYP2E1(tm:0.52)|CASP6(tm:0.52)|SCN10A(tm:0.51)|SCN2A…	26.81	LDN-57444(sim:3.72;cat:3)|Compound 53(sim:3.72;cat:3)	1.49	0	0	1.49		0		0		0		0		0	TGFBR2-(prox:3.08)-ACVRL1(tm:0.46)	0.54	UCHL1(tm:0.71;dub4)	0.71	0	0	0	0.71	0	1	2	0	2	0	0	1	6
DDSFKIFGAPZBSR-UHFFFAOYSA-N	Prestw-98	CC(=O)Oc1ccccc1C(=O)Oc1ccccc1C(=O)O	0	1	35	NFKB2(tm:0.83)|LMNA(tm:0.81)|AKR1C1(tm:0.80)|HSPA5(tm:0.74)|TP53(tm:0.71)|SLC22A7(tm:0.69)|PRKAA1(tm:0.69)|SLC22A6(tm:0.66)|F3(tm:0.64)|ALB(tm:0.63)|NFKB1(tm:0.63)|NLRP3(tm:0.58)|CYP2C8(tm:0.55)|GRIK1(tm:0.55)|ABCB1(tm:0.54)|POLB(tm:0.53)|PTGS1(tm:0.53)|MPI(tm:0.52)|ACR(tm:0.52)|PPARG(tm:0.50)|POLA1(tm:0.50)|PTGS2(tm:0.49)|SLCO2B1(tm:0.49)|APEX1(tm:0.49)|XBP1(tm:0.48)|CYP2C19(tm:0.48)|ERO1A(tm:0.…	37.03	Compound 55(sim:3.07;cat:3)	0.61	0	0	0.61	geo_GSE17708_1_BWD(con:3.05;gba:5.00)	1.01		0		0		0		0	ERK2-(prox:5.00)-MAPK1(tm:0.38)	0.69	USP1(tm:0.33;dub4)	0.33	0	0	0	0.33	0	2	0	2	2	0	0	0	6
DEFHTXYOONJQCF-UHFFFAOYSA-N	MolPort-005-547-007	Cc1c(COc2ccc3ccc(=O)oc3c2)noc1-c1ccc(F)cc1	1	0	61	MAOB(tm:0.84)|CA3(tm:0.76)|NR1H4(tm:0.69)|PPARA(tm:0.66)|GABRA5(tm:0.65)|PPARG(tm:0.64)|CA5A(tm:0.63)|CA7(tm:0.63)|CA9(tm:0.63)|CA12(tm:0.62)|CA5B(tm:0.62)|SLC16A3(tm:0.61)|ACHE(tm:0.60)|CA6(tm:0.59)|CA14(tm:0.57)|ALOX5(tm:0.57)|CA13(tm:0.56)|CA4(tm:0.55)|BCHE(tm:0.54)|DRD4(tm:0.53)|MAPK14(tm:0.53)|CA1(tm:0.52)|ANO1(tm:0.51)|NFKB1(tm:0.50)|PPARD(tm:0.49)|MAPT(tm:0.49)|MAOA(tm:0.49)|CSNK1D(tm:0.49…	31.69	C527(sim:3.04;cat:2)	0.61	0	0.61	0		0		0		0		0		0		0		0	0	0	0	0	0	0	0	0	1	1	0	0	2
DGAIEPBNLOQYER-BDAKNGLRSA-N	Prestw-872	COCC(O)=Nc1c(I)c(C(=O)N(C)C[C@H](O)CO)c(I)c(C(O)=NC[C@@H](O)CO)c1I	0	1	114	MAP2K1(tm:0.74)|CCR3(tm:0.71)|TACR2(tm:0.69)|ITGAV(tm:0.65)|HRH1(tm:0.65)|MAPK1(tm:0.59)|P2RX2(tm:0.59)|P2RX7(tm:0.58)|PYGL(tm:0.57)|CCR5(tm:0.55)|S1PR3(tm:0.54)|S1PR1(tm:0.53)|SPR(tm:0.53)|MMP1(tm:0.52)|MMP13(tm:0.51)|MMP8(tm:0.50)|RORC(tm:0.50)|CXCR1(tm:0.50)|HTR4(tm:0.49)|KCNJ11(tm:0.49)|MMP7(tm:0.49)|AOC3(tm:0.49)|ITK(tm:0.49)|CYP3A4(tm:0.48)|PDE10A(tm:0.47)|CASR(tm:0.47)|VDR(tm:0.47)|KCNH2(t…	28.6		0	0	0	0	geo_GSE17708_2_BWD(con:3.27;gba:4.24)	0.97		0		0		0		0	ERK2-(prox:5.00)-MAPK1(tm:0.59)	0.79		0	0	0	0	0	0	6	0	3	7	4	0	6	26
DKFHDZXPIPTDMI-UHFFFAOYSA-N	T5634978	OC(CN1CCC(n2c(O)nc3ccccc32)CC1)=NCc1ccco1	1	0	79	PLD1(tm:0.95)|PLD2(tm:0.90)|TNKS(tm:0.80)|OPRL1(tm:0.80)|OGFRL1(tm:0.80)|TNKS2(tm:0.77)|PARP2(tm:0.77)|USP1(tm:0.75)|GLRA1(tm:0.72)|OPRM1(tm:0.72)|KCNK2(tm:0.72)|CALCRL(tm:0.70)|OPRK1(tm:0.70)|SCN7A(tm:0.69)|CHRM1(tm:0.69)|XBP1(tm:0.64)|HRH1(tm:0.63)|CYP3A7(tm:0.63)|TSHR(tm:0.63)|DRD5(tm:0.62)|CACNA1G(tm:0.61)|CYP2E1(tm:0.60)|DRD4(tm:0.60)|CHRM4(tm:0.59)|USP2(tm:0.59)|TSPO(tm:0.58)|CCR5(tm:0.58)|…	73.97	Pimozide(sim:3.63;cat:3)	0.73	0	0	0.73		0		0		0		0		0	ERK2-(prox:5.00)-MAPK1(tm:0.40)	0.7	USP1(tm:0.75;dub4)|USP2(tm:0.59;dub4)	1.34	0	0	0	1.34	0	0	0	0	2	1	0	1	4
DNBQAXCNAFQIJH-ATVHPVEESA-N	OMN-3-0341	O=C1/C(=N\O)c2cccnc2N1Cc1cccc(Cl)c1	1	0	15	UCHL1(tm:0.80)|ALDH3A1(tm:0.79)|CACNA1G(tm:0.67)|ALDH1A1(tm:0.66)|CLTC(tm:0.66)|RXFP2(tm:0.60)|SENP8(tm:0.57)|SNCA(tm:0.56)|RGS4(tm:0.56)|KCNN4(tm:0.55)|APP(tm:0.55)|TDO2(tm:0.54)|MAPK10(tm:0.54)|CASP7(tm:0.53)|PYGM(tm:0.53)|AVPR1B(tm:0.53)|ALDH2(tm:0.52)|CTSV(tm:0.51)|CASP3(tm:0.51)|CTBP2(tm:0.51)|CASP6(tm:0.51)|DCLRE1C(tm:0.51)|CTBP1(tm:0.50)|HDAC6(tm:0.50)|FNTB(tm:0.50)|CNR1(tm:0.50)|ADAM17(tm…	51.14	Compound 53(sim:3.77;cat:3)|LDN-57444(sim:3.61;cat:3)	1.48	0	0	1.48		0		0		0		0		0	TGFB1-(prox:3.48)-SMAD3(tm:0.46)|TGFBR2-(prox:3.02)-SMAD3(tm:0.46)	1.11	UCHL1(tm:0.80;dub4)|USP1(tm:0.37;dub4)	1.17	0	0	0	1.17	0	1	2	0	2	0	0	1	6
DODXWCWNFBSSCZ-UHFFFAOYSA-N	T5758556	CC(N=C(O)CN1CCC(n2c(O)nc3ccccc32)CC1)c1cc2ccccc2o1	1	0	57	PLD1(tm:0.96)|PLD2(tm:0.91)|OGFRL1(tm:0.80)|OPRL1(tm:0.79)|CALCRL(tm:0.78)|OPRM1(tm:0.75)|HRH1(tm:0.75)|OPRK1(tm:0.72)|TNKS(tm:0.71)|CHRM1(tm:0.71)|USP1(tm:0.70)|GLRA1(tm:0.67)|CTSS(tm:0.67)|CCR5(tm:0.66)|KCNH2(tm:0.65)|KCNK2(tm:0.65)|SCN7A(tm:0.64)|TNKS2(tm:0.63)|PARP2(tm:0.63)|RPS6KA2(tm:0.63)|DRD4(tm:0.63)|CYP3A7(tm:0.61)|DRD3(tm:0.61)|DRD2(tm:0.60)|TACR2(tm:0.60)|AOX1(tm:0.59)|CHRM2(tm:0.59)|…	68.68	Pimozide(sim:3.64;cat:3)	0.73	0	0	0.73		0		0		0		0		0	ERK2-(prox:5.00)-MAPK1(tm:0.38)|TGFB1-(prox:3.48)-SMAD3(tm:0.43)|TGFBR2-(prox:3.02)-SMAD3(tm:0.43)	1.77	USP1(tm:0.70;dub4)|USP2(tm:0.41;dub4)	1.11	0	0	0	1.11	0	0	0	0	2	1	0	1	4
DRCVSGYJMVLBOA-UHFFFAOYSA-N	T5668970	O=C(c1cccc(I)c1)N1CCC(n2c(O)nc3ccccc32)CC1	1	0	102	PLD1(tm:0.96)|PLD2(tm:0.91)|OGFRL1(tm:0.83)|OPRL1(tm:0.77)|L3MBTL3(tm:0.73)|CALCRL(tm:0.71)|GLRA1(tm:0.71)|USP1(tm:0.71)|L3MBTL1(tm:0.70)|OPRM1(tm:0.70)|OPRK1(tm:0.70)|KCNK2(tm:0.69)|SCN7A(tm:0.67)|CHRM1(tm:0.67)|CCR5(tm:0.67)|HRH1(tm:0.65)|CHRM2(tm:0.65)|TP53BP1(tm:0.64)|CYP3A7(tm:0.61)|TNKS(tm:0.61)|MBTD1(tm:0.60)|CHRM4(tm:0.60)|DRD4(tm:0.60)|KCNH2(tm:0.59)|TSPO(tm:0.59)|SLC18A3(tm:0.59)|CHRM5(…	67.43	Pimozide(sim:3.38;cat:3)	0.68	0	0	0.68		0		0		0		0		0	ERK2-(prox:5.00)-MAPK1(tm:0.38)	0.69	USP1(tm:0.71;dub4)|USP2(tm:0.43;dub4)	1.14	0	0	0	1.14	0	0	0	1	1	1	0	2	5
DTPDYIUMJNFDNP-SSZFMOIBSA-N	OMN-3-0170	O=C1/C(=N\O)c2ccccc2N1Cc1ccccn1	1	0	6	GALR3(tm:0.94)|CASP7(tm:0.86)|ALDH1A1(tm:0.82)|CASP3(tm:0.79)|ALDH3A1(tm:0.77)|UCHL1(tm:0.73)|CES1(tm:0.70)|NOX4(tm:0.67)|SNCA(tm:0.67)|APP(tm:0.62)|ALPL(tm:0.62)|ALPI(tm:0.60)|TTR(tm:0.59)|CASP6(tm:0.58)|TRPA1(tm:0.58)|ALPPL2(tm:0.58)|NOX1(tm:0.57)|GNRHR(tm:0.56)|CYBB(tm:0.55)|CHRM1(tm:0.55)|IDO1(tm:0.54)|CES2(tm:0.54)|MAPK10(tm:0.52)|MARS(tm:0.51)|AVPR2(tm:0.51)|CNR2(tm:0.50)|PDE1C(tm:0.50)|CA1…	34.96	LDN-57444(sim:3.60;cat:3)|Compound 53(sim:3.59;cat:3)	1.44	0	0	1.44		0		0		0		0		0		0	UCHL1(tm:0.73;dub4)	0.73	0	0	0	0.73	0	1	2	0	2	0	0	1	6
DWJAXXZHJYICMP-UHFFFAOYSA-N	T6492731	Cc1cccc2[nH]cc(C(=O)C(C#N)=Cc3ccc(N4CCOCC4)cc3)c12	1	0	30	BTK(tm:0.89)|DNM1(tm:0.86)|LRRK2(tm:0.77)|DNMT3A(tm:0.77)|PIK3CA(tm:0.77)|PLIN1(tm:0.72)|NCF1(tm:0.72)|PSMD14(tm:0.71)|PSIP1(tm:0.71)|PTPN7(tm:0.71)|KPNA2(tm:0.70)|PLIN5(tm:0.70)|JAK2(tm:0.69)|TLR9(tm:0.67)|SRC(tm:0.64)|JAK3(tm:0.64)|IDE(tm:0.64)|PIK3CD(tm:0.64)|MAPT(tm:0.63)|BRAF(tm:0.63)|PRKDC(tm:0.63)|EPHB4(tm:0.63)|HTR1D(tm:0.62)|TNNI3K(tm:0.61)|PTPN22(tm:0.61)|EGFR(tm:0.60)|PIK3CB(tm:0.60)|S…	65.29	EOAI3402143(sim:3.05;cat:3)	0.61	0	0	0.61		0		0		0		0		0	TGFBR2-(prox:5.00)-TGFBR2(tm:0.42)|TGFBR1-(prox:4.14)-TGFBR2(tm:0.42)|TGFB1-(prox:3.30)-TGFBR2(tm:0.42)|TGFBR2-(prox:3.21)-BMPR1A(tm:0.41)|TGFB2-(prox:3.15)-TGFBR2(tm:0.42)	2.92	PSMD14(tm:0.71;dub4)|USP9X(tm:0.47;dub3)|USP1(tm:0.41;dub4)	1.59	0	0	0.47	1.12	1	0	0	2	2	2	0	0	7
DXLTZFCMAVJJCU-UHFFFAOYSA-N	T5611387	Cc1cc(C(=O)CN2CCC(n3c(O)nc4ccccc43)CC2)c(C)n1C	1	0	91	PLD1(tm:0.95)|PLD2(tm:0.90)|OGFRL1(tm:0.82)|OPRL1(tm:0.79)|OPRM1(tm:0.74)|USP1(tm:0.74)|CALCRL(tm:0.72)|DRD4(tm:0.72)|GLRA1(tm:0.72)|KCNK2(tm:0.71)|OPRK1(tm:0.70)|CHRM1(tm:0.69)|HRH1(tm:0.67)|SCN7A(tm:0.67)|MTOR(tm:0.64)|CCR5(tm:0.64)|TNKS(tm:0.62)|DRD5(tm:0.61)|CYP3A7(tm:0.61)|CHRM4(tm:0.60)|PIK3CA(tm:0.60)|CHRM5(tm:0.59)|CYP2E1(tm:0.59)|CACNA1G(tm:0.58)|TSPO(tm:0.58)|KCNH2(tm:0.57)|PDE6D(tm:0.5…	67.93	Pimozide(sim:3.61;cat:3)|IU1(sim:3.30;cat:3)|Compound 45(sim:3.00;cat:3)	1.98	0	0	1.98		0		0		0		0		0	ERK2-(prox:5.00)-MAPK1(tm:0.38)	0.69	USP1(tm:0.74;dub4)|USP2(tm:0.40;dub4)	1.14	0	0	0	1.14	0	0	0	1	0	0	0	0	1
FAOZLTXFLGPHNG-KNAQIMQKSA-N	Prestw-718	CC(=O)[C@@]1(O)CC[C@H]2[C@@H]3C[C@H](C)C4=CC(=O)C=C[C@]4(C)[C@@]3(F)[C@@H](O)C[C@@]21C	0	1	96	SERPINA6(tm:1.00)|NR3C1(tm:1.00)|CYP3A4(tm:1.00)|SRD5A2(tm:0.95)|SRD5A1(tm:0.87)|CYP19A1(tm:0.83)|HIF1A(tm:0.81)|SHBG(tm:0.81)|AR(tm:0.81)|GAA(tm:0.81)|HTT(tm:0.81)|PGR(tm:0.80)|SLCO1A2(tm:0.79)|ABCB11(tm:0.77)|CYP17A1(tm:0.76)|ANXA1(tm:0.74)|ABCC2(tm:0.74)|CYP3A7(tm:0.72)|IL6(tm:0.70)|CYP11A1(tm:0.70)|SLCO1B3(tm:0.69)|CYP3A43(tm:0.69)|NR0B1(tm:0.69)|ABCB1(tm:0.69)|HSD3B1(tm:0.67)|NR3C2(tm:0.67)|…	78.26		0	0	0	0	geo_GSE28569_2_BWD(con:3.71;gba:4.04)	1.02		0		0		0		0	ERK2-(prox:5.00)-MAPK1(tm:0.43)|TGFB1-(prox:3.08)-IL6(tm:0.70)	1.37	USP2(tm:0.43;dub4)	0.43	0	0	0	0.43	0	0	0	3	0	2	0	1	6
FEBOTPHFXYHVPL-UHFFFAOYSA-N	Prestw-484	O=C(CCCN1CCC(n2c(O)nc3ccccc32)CC1)c1ccc(F)cc1	0	1	2	PLD1(tm:0.95)|PLD2(tm:0.90)|CYP2D6(tm:0.81)|OGFRL1(tm:0.81)|HIF1A(tm:0.81)|LMNA(tm:0.81)|OPRL1(tm:0.78)|HRH1(tm:0.77)|DRD2(tm:0.75)|HTR2A(tm:0.75)|DRD4(tm:0.73)|SCN7A(tm:0.72)|CACNA1G(tm:0.72)|USP1(tm:0.71)|ADRA1A(tm:0.70)|HTR7(tm:0.70)|KCNK2(tm:0.70)|ADRA1B(tm:0.70)|GLRA1(tm:0.70)|OPRM1(tm:0.70)|CALCRL(tm:0.69)|TNKS(tm:0.68)|OPRK1(tm:0.68)|CHRM1(tm:0.67)|HTR2C(tm:0.66)|CYP3A7(tm:0.66)|ADRA1D(tm:…	66.77	Pimozide(sim:4.19;cat:3)	0.84	0	0	0.84		0		0		0		0		0	ERK2-(prox:5.00)-MAPK1(tm:0.38)	0.69	USP1(tm:0.71;dub4)|USP2(tm:0.38;dub4)	1.09	0	0	0	1.09	0	0	0	1	0	0	0	0	1
FFGPTBGBLSHEPO-UHFFFAOYSA-N	Prestw-52	N=C(O)N1c2ccccc2C=Cc2ccccc21	0	1	142	CYP3A4(tm:1.00)|CYP2C9(tm:1.00)|CYP1A2(tm:1.00)|SCN9A(tm:1.00)|SCN2A(tm:1.00)|ABCB1(tm:1.00)|SCN3A(tm:1.00)|SCN1A(tm:1.00)|CYP3A5(tm:1.00)|SCN7A(tm:1.00)|UGT2B7(tm:1.00)|ABCC2(tm:1.00)|RALBP1(tm:1.00)|SCN5A(tm:1.00)|SCN8A(tm:1.00)|CYP2C19(tm:1.00)|SCN4A(tm:1.00)|SCN11A(tm:1.00)|SCN10A(tm:1.00)|CYP3A7(tm:1.00)|CYP2C8(tm:1.00)|CYP2B6(tm:1.00)|P2RX4(tm:0.94)|NR3C1(tm:0.81)|MAPK1(tm:0.81)|TSHR(tm:0.8…	32.81		0	0	0	0		0		0		0	oe_USP15_A375_0_BWD(con:3.36;gba:4.03)	0.96		0	ERK2-(prox:5.00)-MAPK1(tm:0.81)	0.91	USP2(tm:0.38;dub4)	0.38	0	0	0	0.38	0	1	0	1	4	0	0	1	7
FGXWKSZFVQUSTL-UHFFFAOYSA-N	Prestw-340	Oc1nc2ccccc2n1CCCN1CCC(n2c(O)nc3cc(Cl)ccc32)CC1	0	1	23	CYP1A2(tm:1.00)|CYP3A5(tm:1.00)|CYP3A4(tm:1.00)|CYP2D6(tm:1.00)|HTR2A(tm:1.00)|ABCB1(tm:1.00)|CYP2C8(tm:1.00)|DRD3(tm:1.00)|CYP3A7(tm:1.00)|DRD2(tm:1.00)|CYP2B6(tm:1.00)|KCNH2(tm:1.00)|SLC22A2(tm:0.97)|SLC6A4(tm:0.97)|SLC6A2(tm:0.97)|ADRA1D(tm:0.97)|HRH1(tm:0.97)|AOX1(tm:0.97)|SLC47A1(tm:0.97)|ADRA2B(tm:0.97)|HTR2C(tm:0.97)|ADRA2C(tm:0.97)|PLD1(tm:0.96)|PLD2(tm:0.89)|OGFRL1(tm:0.84)|OPRK1(tm:0.81…	82.46	Pimozide(sim:4.07;cat:3)	0.81	0	0	0.81		0		0		0		0		0	ERK2-(prox:5.00)-MAPK1(tm:0.38)	0.69	USP2(tm:0.81;dub4)|USP1(tm:0.69;dub4)	1.5	0	0	0	1.5	0	0	0	0	0	0	0	0	0
FIADGNVRKBPQEU-UHFFFAOYSA-N	Prestw-992	CN1CCC(=C2c3ccccc3CCc3sccc32)CC1	0	1	133	HTR2B(tm:1.00)|DRD2(tm:1.00)|CHRM1(tm:1.00)|HTR2A(tm:1.00)|HTR2C(tm:1.00)|HTR7(tm:1.00)|DRD1(tm:0.87)|CYP2C19(tm:0.81)|IDH1(tm:0.81)|CYP2D6(tm:0.81)|DRD5(tm:0.75)|HRH4(tm:0.74)|HRH1(tm:0.73)|PGD(tm:0.73)|FNTB(tm:0.71)|PDE8A(tm:0.70)|SLC6A15(tm:0.68)|PDE7B(tm:0.68)|UGT1A3(tm:0.64)|ADRA2B(tm:0.63)|PDE8B(tm:0.62)|ADRA2A(tm:0.61)|NOS1(tm:0.61)|AVPR2(tm:0.60)|CHRM5(tm:0.59)|NOS3(tm:0.59)|PDE4C(tm:0.58…	44.93		0	0	0	0	geo_GSE17708_1_BWD(con:3.02;gba:4.08)	0.91		0		0		0		0	ERK2-(prox:5.00)-MAPK1(tm:0.38)|GSK3B-(prox:5.00)-GSK3B(tm:0.33)	1.35	USP1(tm:0.36;dub4)	0.36	0	0	0	0.36	0	0	0	0	0	0	0	0	0
FMFYFLDSACRYAD-UHFFFAOYSA-N	LC0484	O=C(c1cnccn1)N1CCC(COCc2ccccc2)CC1	1	0	163	UGCG(tm:0.71)|CNR2(tm:0.68)|GRM5(tm:0.67)|AOX1(tm:0.67)|GRIN2B(tm:0.65)|CCR8(tm:0.65)|PREP(tm:0.65)|CCR5(tm:0.65)|L3MBTL3(tm:0.64)|HRH3(tm:0.64)|TRPC3(tm:0.64)|TRPC6(tm:0.64)|CHRM2(tm:0.64)|GHSR(tm:0.62)|GPR119(tm:0.62)|FNTB(tm:0.62)|HPGDS(tm:0.62)|CCKAR(tm:0.61)|SLC6A7(tm:0.59)|PARP1(tm:0.58)|FASN(tm:0.58)|XDH(tm:0.58)|OPRK1(tm:0.57)|PORCN(tm:0.56)|CELA1(tm:0.56)|CTSS(tm:0.56)|FAAH(tm:0.56)|DPP4…	50.77		0	0	0	0	geo_GSE17708_2_BWD(con:3.15;gba:4.04)	0.93		0		0		0		0	GSK3B-(prox:5.00)-GSK3B(tm:0.44)|TGFBR2-(prox:3.85)-FKBP1A(tm:0.52)|TGFBR1-(prox:3.70)-FKBP1A(tm:0.52)|TGFB1-(prox:3.23)-FKBP1A(tm:0.52)	2.58		0	0	0	0	0	0	0	0	0	0	0	0	0	0
FNYLWPVRPXGIIP-UHFFFAOYSA-N	Prestw-34	N=c1[nH]c2nc(=N)c(-c3ccccc3)nc-2c(N)[nH]1	0	1	169	DHFR(tm:1.00)|SCNN1G(tm:1.00)|SCNN1A(tm:1.00)|SCNN1D(tm:1.00)|CYP1A2(tm:1.00)|SCNN1B(tm:1.00)|CASP1(tm:0.97)|CYP2D6(tm:0.97)|CTSG(tm:0.97)|GHSR(tm:0.85)|PIK3CD(tm:0.83)|HSPB1(tm:0.81)|SMN1(tm:0.81)|TP53(tm:0.81)|HSD17B10(tm:0.81)|HIF1A(tm:0.81)|MAPK1(tm:0.81)|ALOX12(tm:0.81)|HPGD(tm:0.81)|PPARD(tm:0.81)|NFKB1(tm:0.81)|KDM4E(tm:0.81)|LMNA(tm:0.81)|TSHR(tm:0.81)|NFE2L2(tm:0.81)|CASP7(tm:0.81)|AR(tm…	60.02	PR-619(sim:3.63;cat:2)	0.73	0	0.73	0		0		0		0		0		0	ERK2-(prox:5.00)-MAPK1(tm:0.81)	0.91		0	0	0	0	0	0	0	0	0	0	0	0	1	1
FOMRFTOMWGHSEW-UHFFFAOYSA-N	MolPort-008-326-848	NCCc1c(O)n[nH]c1-c1cccnc1	1	0	164	PIM1(tm:0.84)|CYP2A6(tm:0.73)|GSK3B(tm:0.73)|CHEK1(tm:0.72)|TAAR1(tm:0.60)|HTR1E(tm:0.58)|PIM2(tm:0.57)|TBXAS1(tm:0.53)|SLC22A3(tm:0.53)|PIM3(tm:0.53)|AKT1(tm:0.52)|HRH2(tm:0.51)|CHRNA7(tm:0.50)|CYP11B2(tm:0.47)|HTR1F(tm:0.46)|HNMT(tm:0.46)|SLC22A1(tm:0.46)|SLC22A2(tm:0.46)|SLC22A5(tm:0.45)|BLM(tm:0.45)|AOC1(tm:0.45)|VHL(tm:0.44)|PIK3CG(tm:0.43)|CYP11B1(tm:0.43)|NEK1(tm:0.43)|CYP3A4(tm:0.43)|HTR2…	22.29	SJB3-019A(sim:3.77;cat:2)	0.75	0	0.75	0		0		0		0		0		0	GSK3B-(prox:5.00)-GSK3B(tm:0.73)	0.86		0	0	0	0	0	0	0	0	0	0	0	0	0	0
FPUYVTOEUXDCFD-UHFFFAOYSA-N	T5758554	OC(CN1CCC(n2c(O)nc3ccccc32)CC1)=NC1CCCc2ccccc21	1	0	78	PLD1(tm:0.92)|PLD2(tm:0.89)|OGFRL1(tm:0.88)|OPRL1(tm:0.80)|CALCRL(tm:0.77)|OPRM1(tm:0.75)|OPRK1(tm:0.74)|DRD2(tm:0.72)|USP1(tm:0.70)|CCR5(tm:0.69)|GLRA1(tm:0.68)|CHRM1(tm:0.68)|BDKRB1(tm:0.68)|TNKS(tm:0.66)|KCNK2(tm:0.66)|SCN7A(tm:0.65)|DRD4(tm:0.65)|NPY5R(tm:0.64)|KNG1(tm:0.64)|HTR7(tm:0.63)|KCNH2(tm:0.63)|XIAP(tm:0.63)|HRH1(tm:0.62)|HTR1A(tm:0.62)|BIRC3(tm:0.62)|DRD3(tm:0.62)|HTR2A(tm:0.62)|DRD…	61.17	Pimozide(sim:3.53;cat:3)	0.71	0	0	0.71		0		0		0		0		0	ERK2-(prox:5.00)-MAPK1(tm:0.38)	0.69	USP1(tm:0.70;dub4)|USP2(tm:0.42;dub4)	1.12	0	0	0	1.12	0	0	0	0	2	1	0	1	4
FRIVDIKJTOQWHH-UHFFFAOYSA-N	T6372381	N#CC(=Cc1cccc(O)c1)C(=O)c1c[nH]c2ccccc12	1	0	19	DNM1(tm:0.78)|ECE1(tm:0.69)|DNMT3A(tm:0.68)|GABRQ(tm:0.64)|GABRP(tm:0.62)|USP9X(tm:0.62)|BTK(tm:0.60)|MAPT(tm:0.60)|EGFR(tm:0.59)|PSMD14(tm:0.59)|GABRE(tm:0.59)|GABRD(tm:0.59)|PRKCQ(tm:0.58)|GABRG3(tm:0.58)|KPNA2(tm:0.57)|GABRG1(tm:0.57)|PSIP1(tm:0.57)|GABRB1(tm:0.56)|GABRA4(tm:0.55)|GABRA6(tm:0.54)|CFTR(tm:0.54)|TDP1(tm:0.54)|PTPN7(tm:0.54)|GABRB2(tm:0.53)|GABRB3(tm:0.53)|UGT1A9(tm:0.53)|NMBR(tm…	54.25	Degrasyn(sim:3.01;cat:1)	0.6	0.6	0	0		0		0		0		0		0		0	USP9X(tm:0.62;dub3)|PSMD14(tm:0.59;dub4)|USP5(tm:0.50;dub3)|USP1(tm:0.49;dub4)|UCHL1(tm:0.44;dub4)	2.64	0	0	1.12	1.52	0	0	0	2	2	2	0	0	6
FTPGSNRAHCMIPE-ZHZULCJRSA-N	OMN-3-0154	O=C1/C(=N\O)c2ccccc2N1Cc1ccccc1C(F)(F)F	1	0	27	P2RX7(tm:0.91)|GALR3(tm:0.86)|RBP4(tm:0.82)|PTGES(tm:0.81)|UCHL1(tm:0.79)|NR1H2(tm:0.74)|GNRHR(tm:0.72)|AADAT(tm:0.71)|SCD(tm:0.70)|SLC16A1(tm:0.70)|AR(tm:0.70)|CACNA1S(tm:0.69)|HSD11B1(tm:0.67)|TRPV1(tm:0.65)|ALDH3A1(tm:0.65)|ALDH1A1(tm:0.64)|DAO(tm:0.63)|APP(tm:0.61)|TRPA1(tm:0.61)|AMPD3(tm:0.61)|CYP2C9(tm:0.61)|NR1H3(tm:0.60)|HSD11B2(tm:0.60)|ALPL(tm:0.59)|CASP3(tm:0.59)|CNR2(tm:0.59)|MAPK10(t…	54.95	Compound 53(sim:3.83;cat:3)|LDN-57444(sim:3.83;cat:3)	1.53	0	0	1.53		0		0		0		0		0	DDR2-(prox:5.00)-DDR1(tm:0.40)	0.7	UCHL1(tm:0.79;dub4)|USP1(tm:0.33;dub4)	1.12	0	0	0	1.12	0	1	2	0	2	0	0	1	6
GCIGTUAIPDZLHT-UHFFFAOYSA-N	T5681584	Cc1ccc(-c2cc(N=C(O)CN3CCC(n4c(O)nc5ccccc54)CC3)on2)cc1	1	0	80	PLD1(tm:0.96)|PLD2(tm:0.89)|OGFRL1(tm:0.85)|OPRL1(tm:0.79)|OPRM1(tm:0.73)|OPRK1(tm:0.72)|DRD4(tm:0.72)|CALCRL(tm:0.72)|USP1(tm:0.71)|CHRM1(tm:0.68)|GLRA1(tm:0.68)|CCR5(tm:0.67)|KCNK2(tm:0.67)|TNKS(tm:0.67)|RPS6KA2(tm:0.65)|HRH1(tm:0.65)|SCN7A(tm:0.65)|KCNH2(tm:0.64)|RPS6KA3(tm:0.62)|AKT1(tm:0.61)|TNKS2(tm:0.61)|CACNA1G(tm:0.60)|MTOR(tm:0.60)|DRD5(tm:0.60)|ALDH3A1(tm:0.59)|DRD2(tm:0.59)|CHRM4(tm:0…	65.38	Pimozide(sim:3.56;cat:3)	0.71	0	0	0.71		0		0		0		0		0	ERK2-(prox:5.00)-MAPK1(tm:0.38)|TGFB1-(prox:3.48)-SMAD3(tm:0.36)|TGFBR2-(prox:3.02)-SMAD3(tm:0.36)	1.7	USP1(tm:0.71;dub4)|USP2(tm:0.48;dub4)	1.19	0	0	0	1.19	0	0	0	0	2	1	0	0	3
GFNYBKOQSAGAPL-OWBHPGMISA-N	OMN-3-0309	O=C1/C(=N\O)c2ccccc2N1Cc1ccsc1	1	0	18	ALDH3A1(tm:0.87)|P2RX3(tm:0.86)|ALDH1A1(tm:0.83)|SNCA(tm:0.81)|GALR3(tm:0.77)|UCHL1(tm:0.75)|CES1(tm:0.73)|PDE6D(tm:0.70)|APP(tm:0.69)|HCAR3(tm:0.67)|CHRM1(tm:0.65)|CHRM2(tm:0.65)|CASP7(tm:0.63)|ALPL(tm:0.63)|CHRM3(tm:0.62)|ALPI(tm:0.61)|CASP3(tm:0.60)|MAPK10(tm:0.59)|ALPPL2(tm:0.59)|PARP2(tm:0.58)|NPBWR1(tm:0.58)|TRPA1(tm:0.57)|WNT3A(tm:0.56)|TTR(tm:0.56)|MAPK9(tm:0.55)|GRM3(tm:0.55)|ALDH2(tm:0.…	65.21	Compound 53(sim:3.40;cat:3)|LDN-57444(sim:3.40;cat:3)	1.36	0	0	1.36		0		0		0		0		0		0	UCHL1(tm:0.75;dub4)	0.75	0	0	0	0.75	0	1	2	0	2	0	0	1	6
GIJJIYDKXQQTFN-FMIVXFBMSA-N	MolPort-002-967-288	CCc1ccc(NC(=O)/C(C#N)=C/c2ccc(Br)s2)cc1	1	0	39	TRHR(tm:0.67)|DNM1(tm:0.65)|MAPT(tm:0.62)|APOBEC3F(tm:0.60)|DNMT3A(tm:0.60)|BLM(tm:0.60)|USP9X(tm:0.59)|CA1(tm:0.57)|CA2(tm:0.57)|CTDSP1(tm:0.56)|CA9(tm:0.55)|KPNA2(tm:0.54)|APOBEC3G(tm:0.53)|LDLR(tm:0.52)|PTPN7(tm:0.52)|PLIN1(tm:0.51)|TDP1(tm:0.51)|DHODH(tm:0.51)|KCNA5(tm:0.51)|USP5(tm:0.50)|PSIP1(tm:0.50)|CA12(tm:0.50)|RAPGEF4(tm:0.50)|PLIN5(tm:0.49)|GRIA4(tm:0.49)|SMN1(tm:0.49)|GMNN(tm:0.49)|K…	41.23	Degrasyn(sim:3.30;cat:1)	0.66	0.66	0	0		0		0		0		0		0		0	USP9X(tm:0.59;dub3)|USP5(tm:0.50;dub3)|PSMD14(tm:0.45;dub4)|UCHL1(tm:0.43;dub4)|USP1(tm:0.41;dub4)	2.38	0	0	1.09	1.29	0	0	0	1	2	2	0	2	7
GKCBAIGFKIBETG-UHFFFAOYSA-N	Prestw-571	CCCCNc1ccc(C(=O)OCCN(C)C)cc1	0	1	150	SCN2A(tm:1.00)|SCN10A(tm:1.00)|SCN8A(tm:1.00)|SCN4A(tm:1.00)|MAOA(tm:1.00)|SCN5A(tm:1.00)|SCN7A(tm:1.00)|SCN11A(tm:1.00)|SCN3A(tm:1.00)|SCN9A(tm:1.00)|SCN1A(tm:1.00)|SIGMAR1(tm:1.00)|HTR2A(tm:0.97)|LMNA(tm:0.81)|RAB9A(tm:0.81)|PMP22(tm:0.81)|MAPK1(tm:0.81)|BLM(tm:0.81)|HTR2C(tm:0.81)|PHLPP2(tm:0.66)|RAD52(tm:0.54)|CHRM1(tm:0.53)|CHRM4(tm:0.50)|UTS2R(tm:0.48)|RAD54L(tm:0.47)|TLR7(tm:0.47)|TERT(tm:…	32.3		0	0	0	0		0		0	YVUQSNJEYSNKRX-UHFFFAOYSA-N_SKMEL28_0_FWD(con:3.48;gba:4.04)|YVUQSNJEYSNKRX-UHFFFAOYSA-N_NCIH596_0_FWD(con:3.03;gba:4.04)	1.89		0		0	ERK2-(prox:5.00)-MAPK1(tm:0.81)	0.91		0	0	0	0	0	0	0	0	1	1	0	0	0	2
GQHJRZKCQZGRJM-UHFFFAOYSA-N	AQ-149/43243691	O=C(C1=C(O)C(=O)N(CCc2c[nH]c3ccccc23)C1c1ccccc1F)c1ccc(Cl)cc1	1	0	161	HTR1D(tm:1.00)|HTR1B(tm:0.91)|MPO(tm:0.84)|HTR1A(tm:0.79)|SNCA(tm:0.76)|SLC6A4(tm:0.73)|TACR1(tm:0.71)|GHSR(tm:0.70)|DRD2(tm:0.66)|HTR6(tm:0.65)|SSTR3(tm:0.65)|AANAT(tm:0.64)|HTR2B(tm:0.63)|TACR2(tm:0.63)|HTR2C(tm:0.63)|HTR2A(tm:0.63)|SSTR5(tm:0.63)|HTR1E(tm:0.62)|MDM2(tm:0.62)|MTNR1B(tm:0.61)|SSTR2(tm:0.61)|CYP2A13(tm:0.61)|MTNR1A(tm:0.60)|AKT1(tm:0.59)|WARS2(tm:0.58)|WARS(tm:0.58)|DRD4(tm:0.57)…	64.41	Compound 19(sim:3.14;cat:3)|L434078(sim:3.09;cat:2)	1.25	0	0.62	0.63		0		0		0		0		0	ERK2-(prox:5.00)-MAPK1(tm:0.34)	0.67		0	0	0	0	0	0	0	0	1	0	1	0	0	2
GQMTVXFHHAQZFP-UHFFFAOYSA-N	T5712748	O=C(c1ccccc1O)N1CCC(n2c(O)nc3ccccc32)CC1	1	0	97	PLD1(tm:0.95)|PLD2(tm:0.89)|OGFRL1(tm:0.81)|OPRL1(tm:0.78)|CALCRL(tm:0.76)|USP1(tm:0.72)|GLRA1(tm:0.71)|OPRM1(tm:0.71)|KCNK2(tm:0.70)|L3MBTL3(tm:0.70)|L3MBTL1(tm:0.69)|OPRK1(tm:0.69)|CHRM1(tm:0.68)|SCN7A(tm:0.68)|CCR5(tm:0.67)|TSPO(tm:0.66)|TP53BP1(tm:0.64)|TNKS(tm:0.63)|CHRM2(tm:0.63)|DRD4(tm:0.63)|HRH1(tm:0.63)|AOX1(tm:0.62)|CYP3A7(tm:0.62)|KCNMA1(tm:0.61)|CHRM5(tm:0.60)|FPR2(tm:0.60)|SLC47A1(t…	69.61	Pimozide(sim:3.52;cat:3)	0.7	0	0	0.7		0		0		0		0		0	ERK2-(prox:5.00)-MAPK1(tm:0.38)	0.69	USP1(tm:0.72;dub4)|USP2(tm:0.38;dub4)	1.1	0	0	0	1.1	0	0	0	0	0	0	0	0	0
GTTPTZFRXGOMQI-UHFFFAOYSA-N	LIOS0274	O=c1[nH]nc2oc3ccc(-c4cccnc4)cc3cc1-2	1	0	76	CYP11B2(tm:1.00)|CYP11B1(tm:0.86)|CYP2A6(tm:0.81)|CHRNA7(tm:0.75)|AKT1(tm:0.70)|HRH3(tm:0.61)|PORCN(tm:0.60)|CYP17A1(tm:0.59)|PI4KA(tm:0.58)|PDE10A(tm:0.55)|PI4KB(tm:0.55)|CYP3A4(tm:0.55)|MET(tm:0.52)|CAMK2A(tm:0.52)|PRKX(tm:0.52)|GRK5(tm:0.52)|TUBB8(tm:0.51)|TUBA1C(tm:0.51)|CHEK1(tm:0.51)|RET(tm:0.51)|TUBB2B(tm:0.51)|TUBB6(tm:0.51)|ITGA4(tm:0.51)|TUBB2A(tm:0.51)|TUBA1B(tm:0.51)|TUBA3E(tm:0.51)|T…	61.36	SJB3-019A(sim:3.72;cat:2)	0.74	0	0.74	0		0		0		0		0		0	GSK3B-(prox:5.00)-GSK3B(tm:0.49)|GSK3B-(prox:3.70)-GSK3A(tm:0.46)|GSK3B-(prox:3.56)-CSNK1A1(tm:0.41)|TGFBR2-(prox:3.30)-ACVR1(tm:0.45)	2.46	PSMD14(tm:0.44;dub4)|USP1(tm:0.40;dub4)	0.84	0	0	0	0.84	0	0	0	0	0	1	0	2	3
GUJRSXAPGDDABA-NSHDSACASA-N	Prestw-971	CCN1CCC[C@H]1CN=C(O)c1c(OC)ccc(Br)c1OC	0	1	92	DRD2(tm:1.00)|DRD4(tm:1.00)|DRD3(tm:1.00)|CYP2D6(tm:1.00)|SIGMAR1(tm:1.00)|HIF1A(tm:0.81)|CA6(tm:0.61)|ACKR3(tm:0.57)|HTR4(tm:0.54)|SMAD3(tm:0.53)|CA5B(tm:0.51)|CACNA1I(tm:0.51)|SLC6A5(tm:0.47)|CA5A(tm:0.46)|ABCB1(tm:0.44)|TUBB1(tm:0.43)|KCNB1(tm:0.41)|SMO(tm:0.41)|PDE4B(tm:0.41)|MTNR1A(tm:0.41)|CSNK2A2(tm:0.40)|EHMT2(tm:0.40)|CA7(tm:0.39)|HTR2B(tm:0.39)|CYP2C19(tm:0.38)|CYP1A2(tm:0.38)|KCNH2(tm:…	17.05		0	0	0	0		0		0	YVUQSNJEYSNKRX-UHFFFAOYSA-N_HELA_0_FWD(con:3.41;gba:4.02)|KKZJGLLVHKMTCM-UHFFFAOYSA-N_JURKAT_0_FWD(con:3.29;gba:4.02)|KKZJGLLVHKMTCM-UHFFFAOYSA-N_MNEU.E_0_FWD(con:3.09;gba:4.02)	2.84		0		0	TGFB1-(prox:3.48)-SMAD3(tm:0.53)|TGFBR2-(prox:3.02)-SMAD3(tm:0.53)	1.18		0	0	0	0	0	0	0	0	0	2	1	0	2	5
GYSJHBNQKZKATR-UHFFFAOYSA-N	T5668888	COc1ccc(CC(=O)N2CCC(n3c(O)nc4ccccc43)CC2)cc1	1	0	87	PLD1(tm:0.96)|PLD2(tm:0.91)|OGFRL1(tm:0.80)|OPRL1(tm:0.78)|CALCRL(tm:0.76)|GLRA1(tm:0.72)|OPRM1(tm:0.72)|USP1(tm:0.72)|OPRK1(tm:0.71)|CHRM1(tm:0.71)|HRH1(tm:0.69)|KCNK2(tm:0.69)|SCN7A(tm:0.69)|CHRM2(tm:0.65)|TNKS(tm:0.64)|CHRM4(tm:0.63)|CCR5(tm:0.63)|CYP3A7(tm:0.63)|DRD4(tm:0.63)|TSPO(tm:0.62)|PDE6D(tm:0.61)|AOX1(tm:0.60)|SLC18A3(tm:0.60)|FPR2(tm:0.59)|SLC47A1(tm:0.59)|CYP2E1(tm:0.58)|KCNH2(tm:0.…	62.6	Pimozide(sim:3.41;cat:3)	0.68	0	0	0.68		0		0		0		0		0	ERK2-(prox:5.00)-MAPK1(tm:0.38)|TGFB1-(prox:3.48)-SMAD3(tm:0.38)|TGFBR2-(prox:3.02)-SMAD3(tm:0.38)	1.72	USP1(tm:0.72;dub4)|USP2(tm:0.44;dub4)	1.16	0	0	0	1.16	0	0	0	0	0	0	0	0	0
GZHFODJQISUKAY-UHFFFAOYSA-N	Prestw-1066	CC[N+](C)(CC)CCOC(=O)C1c2ccccc2Oc2ccccc21	0	1	144	HRH2(tm:1.00)|CHRM1(tm:1.00)|CYP2D6(tm:0.81)|LMNA(tm:0.81)|CYP1A2(tm:0.81)|CHRM2(tm:0.72)|BBOX1(tm:0.71)|CHRM3(tm:0.67)|CHRM5(tm:0.61)|CHRM4(tm:0.60)|SOAT2(tm:0.56)|GRM8(tm:0.55)|CHRNG(tm:0.55)|CHRNB1(tm:0.55)|CHRNA2(tm:0.54)|CHRND(tm:0.53)|CHRNE(tm:0.53)|LNPEP(tm:0.52)|CHRNA1(tm:0.51)|CCR1(tm:0.50)|HDAC5(tm:0.49)|P2RX4(tm:0.49)|SLC22A5(tm:0.49)|HDAC7(tm:0.48)|CHRNA10(tm:0.48)|SIGMAR1(tm:0.47)|BH…	27		0	0	0	0	geo_GSE28569_2_BWD(con:3.37;gba:5.00)	1.06		0	KKZJGLLVHKMTCM-UHFFFAOYSA-N_MNEU.E_0_FWD(con:3.55;gba:4.06)	1		0		0	TGFBR2-(prox:3.85)-FKBP1A(tm:0.46)|TGFBR1-(prox:3.70)-FKBP1A(tm:0.46)|TGFB1-(prox:3.23)-FKBP1A(tm:0.46)	1.77		0	0	0	0	0	0	0	0	5	1	0	0	1	7
HEZSNEWEPNQMBZ-UHFFFAOYSA-N	T6470220	COc1cc(C=C(C#N)C(=O)c2c[nH]c3cccc(C)c23)cc(Br)c1O	1	0	36	MELK(tm:0.81)|DNM1(tm:0.74)|PSIP1(tm:0.74)|SRC(tm:0.70)|DNMT3A(tm:0.67)|PSMD14(tm:0.66)|BTK(tm:0.64)|PTPN7(tm:0.62)|MAPT(tm:0.61)|PLIN1(tm:0.60)|GFER(tm:0.60)|EGFR(tm:0.59)|TRHR(tm:0.57)|APP(tm:0.57)|PLIN5(tm:0.57)|COMT(tm:0.57)|UGT1A9(tm:0.56)|ERN1(tm:0.54)|USP9X(tm:0.54)|HTR2B(tm:0.53)|RACGAP1(tm:0.52)|ALPI(tm:0.51)|USP1(tm:0.51)|KPNA2(tm:0.49)|APOBEC3F(tm:0.49)|APOBEC3G(tm:0.48)|HTR1D(tm:0.48)…	50.36	Degrasyn(sim:3.02;cat:1)	0.6	0.6	0	0		0		0		0		0		0		0	PSMD14(tm:0.66;dub4)|USP9X(tm:0.54;dub3)|USP1(tm:0.51;dub4)	1.71	0	0	0.54	1.17	0	0	0	2	2	3	0	2	9
HNTRXBWBQSUFAP-UHFFFAOYSA-N	MolPort-021-770-497	CC(C)(C)c1ccn(C2(C(=O)O)CCN(C(=O)c3cnccn3)CC2)n1	1	0	166	ACACA(tm:0.85)|CCR8(tm:0.79)|CCR5(tm:0.74)|RBP4(tm:0.65)|ACACB(tm:0.64)|CNR2(tm:0.63)|KCNH2(tm:0.63)|CYP3A4(tm:0.61)|CNR1(tm:0.60)|TBXAS1(tm:0.59)|BRAF(tm:0.59)|OPRK1(tm:0.58)|HSD11B1(tm:0.57)|MAPK14(tm:0.56)|BTK(tm:0.55)|CYP2D6(tm:0.54)|FASN(tm:0.54)|MAPK12(tm:0.54)|PIK3CD(tm:0.54)|DDR2(tm:0.52)|TACR1(tm:0.52)|NPC1L1(tm:0.52)|PTK2B(tm:0.52)|CHRM2(tm:0.51)|EPHX2(tm:0.51)|OPRD1(tm:0.50)|PDE7A(tm:0…	44.9		0	0	0	0	geo_GSE17708_2_BWD(con:3.15;gba:4.02)	0.93		0		0		0		0	DDR2-(prox:5.00)-DDR2(tm:0.52)|GSK3B-(prox:5.00)-GSK3B(tm:0.39)	1.46	USP2(tm:0.45;dub4)	0.45	0	0	0	0.45	0	0	0	0	0	0	0	0	0
HRUMNGQBUADJIY-UHFFFAOYSA-N	AP-501/41690081	FC(F)(F)c1nnc2sc(-c3cccnc3)nn12	1	0	158	CYP11B2(tm:0.75)|CYP2A6(tm:0.68)|CYP11B1(tm:0.63)|CYP17A1(tm:0.61)|GLRB(tm:0.59)|BRAF(tm:0.57)|HSP90AA1(tm:0.56)|PTGS2(tm:0.56)|ATP2C1(tm:0.55)|CYP2E1(tm:0.55)|CACNA2D1(tm:0.54)|P2RX7(tm:0.51)|GPR119(tm:0.51)|GABRB3(tm:0.50)|GABRQ(tm:0.49)|GLRA1(tm:0.49)|GABRG3(tm:0.48)|GABRE(tm:0.48)|P4HTM(tm:0.48)|GABRB2(tm:0.48)|GABRD(tm:0.48)|CRACR2A(tm:0.48)|GABRA6(tm:0.48)|GRIA1(tm:0.48)|GABRP(tm:0.48)|HSD1…	31.87	SJB3-019A(sim:3.09;cat:2)	0.62	0	0.62	0		0		0		0		0		0	ERK2-(prox:5.00)-MAPK1(tm:0.38)	0.69		0	0	0	0	0	0	0	0	0	0	0	0	0	0
HTVYYMDJMINBBG-UHFFFAOYSA-N	MolPort-004-244-436	N#Cc1nc(Cl)c(C(C#N)c2nc3ccccc3[nH]2)nc1C#N	1	0	49	CTSC(tm:1.00)|PDE10A(tm:0.85)|CHEK1(tm:0.85)|PLAUR(tm:0.80)|PTPN1(tm:0.73)|AR(tm:0.72)|PIN1(tm:0.71)|PRCP(tm:0.71)|FASN(tm:0.71)|USP7(tm:0.70)|CACNA1C(tm:0.69)|CTSS(tm:0.68)|SCARB1(tm:0.67)|DPP4(tm:0.64)|KCNH2(tm:0.63)|EGLN1(tm:0.62)|PTPN2(tm:0.62)|ALKBH3(tm:0.61)|MAPT(tm:0.60)|DRD4(tm:0.60)|F7(tm:0.59)|ADAMTS5(tm:0.58)|STAT5B(tm:0.58)|CACNA1H(tm:0.58)|NPY5R(tm:0.57)|ESR2(tm:0.57)|TXN(tm:0.56)|SL…	56.33	Compound 27(sim:3.90;cat:3)|HBX41108(sim:3.87;cat:2)|Compound 16(sim:3.75;cat:3)|Compound 26|9-(Ethoxyimino)-9H-indeno[1-2-b]pyrazine-2-3-dicarbonitrile(sim:3.69;cat:3)|Compound 28(sim:3.66;cat:3)	3.77	0	0.77	3		0		0		0		0		0		0	USP7(tm:0.70;dub4)	0.7	0	0	0	0.7	0	1	1	1	0	0	0	0	3
HWEKUHPUKOINEQ-LNVKXUELSA-N	OMN-3-0377	Cc1cccc(CN2C(=O)/C(=N\Oc3ccccc3)c3ccccc32)c1	1	0	28	CASP7(tm:0.82)|CASP3(tm:0.73)|UCHL1(tm:0.72)|ALDH3A1(tm:0.72)|ALDH1A1(tm:0.70)|SNCA(tm:0.69)|CASP6(tm:0.66)|GALR3(tm:0.62)|APP(tm:0.59)|CES1(tm:0.56)|CCKBR(tm:0.52)|CNR2(tm:0.51)|EHMT2(tm:0.49)|CES2(tm:0.49)|ALPL(tm:0.49)|ACP1(tm:0.48)|TRPA1(tm:0.47)|LMNA(tm:0.46)|MAPT(tm:0.46)|ALPI(tm:0.46)|CNR1(tm:0.45)|ALPPL2(tm:0.44)|NCF1(tm:0.44)|AGTR1(tm:0.44)|TTR(tm:0.43)|CASP1(tm:0.42)|ALDH2(tm:0.42)|F12(…	24.87	LDN-57444(sim:3.88;cat:3)|Compound 53(sim:3.88;cat:3)	1.55	0	0	1.55		0		0		0		0		0		0	UCHL1(tm:0.72;dub4)|USP1(tm:0.33;dub4)	1.05	0	0	0	1.05	0	1	0	0	2	1	0	1	5
IBBNSQXJPCNRJD-OWBHPGMISA-N	OMN-3-0311	O=C1/C(=N\O)c2ccccc2N1Cc1cccs1	1	0	38	ALDH3A1(tm:0.92)|ALDH1A1(tm:0.85)|GALR3(tm:0.83)|BMP1(tm:0.79)|CES1(tm:0.78)|UCHL1(tm:0.76)|CHRM1(tm:0.69)|CHRM3(tm:0.68)|TSHR(tm:0.65)|ALPI(tm:0.64)|ALPL(tm:0.64)|PNP(tm:0.63)|KCNN4(tm:0.63)|CHRM2(tm:0.62)|HCAR3(tm:0.61)|TRPA1(tm:0.60)|CASP7(tm:0.60)|CASP3(tm:0.59)|CYBB(tm:0.59)|SNCA(tm:0.58)|ALPPL2(tm:0.58)|CTDSP1(tm:0.57)|NR2F2(tm:0.57)|MAPK10(tm:0.55)|CES2(tm:0.54)|CASP6(tm:0.54)|PYGM(tm:0.54…	61.01	LDN-57444(sim:3.53;cat:3)|Compound 53(sim:3.53;cat:3)	1.41	0	0	1.41		0		0		0		0		0	TGFB1-(prox:3.48)-SMAD3(tm:0.33)|TGFBR2-(prox:3.02)-SMAD3(tm:0.33)	0.98	UCHL1(tm:0.76;dub4)|USP1(tm:0.38;dub4)|USP2(tm:0.38;dub4)	1.52	0	0	0	1.52	0	1	2	0	2	0	0	1	6
ICMSRFTWKHZXIQ-ICFOKQHNSA-N	OMN-3-0152	Cc1ccccc1CN1C(=O)/C(=N\O)c2ccccc21	1	0	9	UCHL1(tm:0.89)|GALR3(tm:0.81)|CES1(tm:0.74)|ALDH1A1(tm:0.73)|ALPL(tm:0.65)|ALPI(tm:0.62)|ALDH3A1(tm:0.61)|CASP7(tm:0.61)|ALPPL2(tm:0.60)|IDO1(tm:0.60)|MAPK10(tm:0.59)|CDC25A(tm:0.57)|CACNA1G(tm:0.57)|SNCA(tm:0.56)|CES2(tm:0.56)|PTPN7(tm:0.54)|NCF1(tm:0.54)|CASP3(tm:0.52)|P2RX7(tm:0.52)|TRPA1(tm:0.51)|CASP6(tm:0.51)|CNR2(tm:0.48)|CDC25B(tm:0.47)|APP(tm:0.46)|ACHE(tm:0.43)|TTR(tm:0.43)|ALDH2(tm:0.4…	17.55	Compound 53(sim:4.01;cat:3)|LDN-57444(sim:4.01;cat:3)	1.6	0	0	1.6		0		0		0		0		0		0	UCHL1(tm:0.89;dub4)	0.89	0	0	0	0.89	0	1	2	0	2	0	0	1	6
ICNWVVMPKYLUOQ-UHFFFAOYSA-N	T5698214	COc1ccc(OCCCC(=O)N2CCC(n3c(O)nc4ccccc43)CC2)cc1	1	0	93	PLD1(tm:0.96)|PLD2(tm:0.91)|OGFRL1(tm:0.79)|CALCRL(tm:0.77)|OPRL1(tm:0.77)|OPRM1(tm:0.71)|CDC42(tm:0.70)|OPRK1(tm:0.70)|USP1(tm:0.70)|GLRA1(tm:0.69)|CACNA1G(tm:0.68)|HRH1(tm:0.68)|CHRM1(tm:0.68)|KCNK2(tm:0.67)|SCN7A(tm:0.66)|PDE6D(tm:0.65)|CHRM2(tm:0.64)|TNKS(tm:0.64)|KCNH2(tm:0.63)|CHRM4(tm:0.63)|DRD4(tm:0.63)|CCR5(tm:0.63)|TSPO(tm:0.60)|CYP3A7(tm:0.60)|DRD5(tm:0.60)|DRD2(tm:0.58)|SLC18A3(tm:0.5…	63.36	Pimozide(sim:3.39;cat:3)	0.68	0	0	0.68		0		0		0		0		0	ERK2-(prox:5.00)-MAPK1(tm:0.38)	0.69	USP1(tm:0.70;dub4)|USP2(tm:0.46;dub4)	1.16	0	0	0	1.16	0	0	0	0	1	0	0	0	1
IQLJSDMKENYULF-UHFFFAOYSA-N	LIOS0012	O=c1oc(-c2ccc(F)cc2)nc2cc([N+](=O)[O-])ccc12	1	0	52	WDR5(tm:0.88)|C1R(tm:0.83)|MAPT(tm:0.82)|PNMT(tm:0.78)|USP1(tm:0.77)|PHOSPHO1(tm:0.76)|PSMB8(tm:0.76)|CACNA1C(tm:0.75)|SLC29A1(tm:0.74)|MMP8(tm:0.74)|CTRB1(tm:0.70)|KLK3(tm:0.70)|PLIN1(tm:0.69)|PGR(tm:0.67)|PLIN5(tm:0.67)|ELANE(tm:0.66)|CYP19A1(tm:0.66)|PTPN1(tm:0.65)|TDP1(tm:0.65)|CRHBP(tm:0.63)|GUCY1B2(tm:0.63)|GUCY1B3(tm:0.63)|GUCY1A2(tm:0.63)|CETP(tm:0.63)|GUCY1A3(tm:0.63)|KCNJ1(tm:0.62)|HPN(…	70.19	C527(sim:3.79;cat:2)	0.76	0	0.76	0		0		0		0		0		0	GSK3B-(prox:3.70)-GSK3A(tm:0.56)|TGFB1-(prox:3.48)-SMAD3(tm:0.33)|TGFBR2-(prox:3.02)-SMAD3(tm:0.33)	1.63	USP1(tm:0.77;dub4)	0.77	0	0	0	0.77	0	0	0	1	1	0	0	1	3
JEOXTMOBWMKNLG-UHFFFAOYSA-N	T5749357	CCN(Cc1cccs1)C(=O)CN1CCC(n2c(O)nc3ccccc32)CC1	1	0	65	PLD1(tm:0.96)|PLD2(tm:0.91)|OGFRL1(tm:0.82)|OPRL1(tm:0.79)|OPRM1(tm:0.75)|TNKS(tm:0.74)|TNKS2(tm:0.73)|CHRM1(tm:0.73)|OPRK1(tm:0.73)|USP1(tm:0.73)|HRH1(tm:0.72)|WNT3A(tm:0.71)|GLRA1(tm:0.71)|CHRM2(tm:0.70)|CALCRL(tm:0.70)|DRD4(tm:0.70)|KCNK2(tm:0.69)|TSPO(tm:0.68)|CHRM3(tm:0.67)|CCR5(tm:0.67)|SCN7A(tm:0.67)|CYP3A7(tm:0.64)|CHRM4(tm:0.63)|DRD5(tm:0.62)|CHRM5(tm:0.61)|RPS6KA2(tm:0.61)|CYP2E1(tm:0.6…	61.5	Pimozide(sim:3.79;cat:3)	0.76	0	0	0.76		0		0		0		0		0	ERK2-(prox:5.00)-MAPK1(tm:0.38)	0.69	USP1(tm:0.73;dub4)|USP2(tm:0.49;dub4)	1.22	0	0	0	1.22	0	0	0	0	0	0	0	0	0
JJCFRYNCJDLXIK-UHFFFAOYSA-N	Prestw-103	CN1CCC(=C2c3ccccc3C=Cc3ccccc32)CC1	0	1	122	HTR2C(tm:1.00)|ADRA1D(tm:1.00)|DRD1(tm:1.00)|CHRM5(tm:1.00)|CHRM2(tm:1.00)|UGT1A3(tm:1.00)|SLC6A2(tm:1.00)|HTR1A(tm:1.00)|CHRM4(tm:1.00)|HTR2A(tm:1.00)|CHRM3(tm:1.00)|HRH1(tm:1.00)|HTR7(tm:1.00)|DRD3(tm:1.00)|DRD2(tm:1.00)|HTR2B(tm:1.00)|CHRM1(tm:1.00)|ADRA2B(tm:1.00)|ADRA2A(tm:0.97)|SLC6A4(tm:0.97)|HRH4(tm:0.97)|HTR6(tm:0.97)|ADRA2C(tm:0.97)|HRH2(tm:0.97)|KCNH2(tm:0.81)|TSHR(tm:0.81)|CYP2D6(tm:0…	54.65		0	0	0	0	geo_GSE17708_1_BWD(con:3.02;gba:4.09)	0.91		0		0		0		0		0	USP1(tm:0.51;dub4)	0.51	0	0	0	0.51	0	0	0	0	1	0	0	0	1
JNNJEEKWHPTRHJ-UHFFFAOYSA-N	T5763687	OC(CN1CCC(n2c(O)nc3ccccc32)CC1)=NCCc1cccs1	1	0	104	PLD1(tm:0.96)|PLD2(tm:0.91)|OPRL1(tm:0.81)|OGFRL1(tm:0.80)|OPRM1(tm:0.75)|USP1(tm:0.74)|GLRA1(tm:0.73)|CHRM1(tm:0.73)|TNKS(tm:0.72)|CALCRL(tm:0.72)|TNKS2(tm:0.72)|OPRK1(tm:0.71)|KCNK2(tm:0.71)|DRD4(tm:0.71)|SCN7A(tm:0.68)|PARP2(tm:0.66)|CACNA1G(tm:0.66)|CCR5(tm:0.65)|HRH1(tm:0.64)|CHRM2(tm:0.63)|CYP3A7(tm:0.63)|DRD2(tm:0.60)|DRD5(tm:0.59)|CYP2E1(tm:0.59)|CHRM5(tm:0.58)|TSPO(tm:0.58)|CTSS(tm:0.58)…	67.54	Pimozide(sim:3.55;cat:3)	0.71	0	0	0.71		0		0		0		0		0	ERK2-(prox:5.00)-MAPK1(tm:0.38)	0.69	USP1(tm:0.74;dub4)|USP2(tm:0.53;dub4)	1.27	0	0	0	1.27	0	0	0	0	2	1	0	1	4
JQGQPYFFFAMBOU-UHFFFAOYSA-N	MolPort-008-012-351	N#Cc1nc(-c2cccnc2)oc1NCCCn1ccnc1	1	0	132	CYP11B1(tm:0.91)|CYP11B2(tm:0.81)|FNTB(tm:0.79)|CYP19A1(tm:0.78)|TBXAS1(tm:0.75)|QPCT(tm:0.73)|CYP2A6(tm:0.68)|CYP51A1(tm:0.68)|CYP24A1(tm:0.66)|DCLRE1C(tm:0.66)|CHEK1(tm:0.64)|GSK3B(tm:0.61)|CYP17A1(tm:0.60)|KCNMB4(tm:0.57)|KCNMB1(tm:0.57)|CYP2E1(tm:0.57)|KCNMB2(tm:0.57)|KCNMB3(tm:0.57)|CETP(tm:0.55)|AGTR2(tm:0.55)|HSD17B10(tm:0.55)|ALOX15(tm:0.54)|DRD5(tm:0.54)|TNIK(tm:0.53)|SOAT2(tm:0.53)|CYP2…	46.62	SJB3-019A(sim:3.34;cat:2)	0.67	0	0.67	0		0		0		0		0		0	GSK3B-(prox:5.00)-GSK3B(tm:0.61)|ERK2-(prox:5.00)-MAPK1(tm:0.38)	1.5	USP7(tm:0.48;dub4)	0.48	0	0	0	0.48	0	0	0	0	1	0	0	0	1
JUFPLAUQUFCFNG-UHFFFAOYSA-N	LIOS0040	O=c1oc(-c2ccc(-c3ccccc3)cc2)nc2ccc(Cl)cc12	1	0	40	C1R(tm:0.83)|NQO1(tm:0.70)|ELANE(tm:0.69)|CETP(tm:0.57)|CTSG(tm:0.57)|DHODH(tm:0.57)|HPSE(tm:0.55)|LIPG(tm:0.53)|PTPN1(tm:0.53)|PPARG(tm:0.52)|F2R(tm:0.50)|HRH4(tm:0.49)|PPARA(tm:0.49)|TP53(tm:0.48)|MAPT(tm:0.48)|F2(tm:0.47)|RAB9A(tm:0.46)|OXGR1(tm:0.45)|SUCNR1(tm:0.43)|AVPR1B(tm:0.42)|MMEL1(tm:0.42)|PSMB8(tm:0.42)|HSPA1A(tm:0.42)|MAP4K4(tm:0.41)|HTR3A(tm:0.41)|SMAD3(tm:0.41)|HPN(tm:0.41)|NPC1(tm…	17.3	C527(sim:3.23;cat:2)	0.65	0	0.65	0		0		0		0		0		0	TGFB1-(prox:3.48)-SMAD3(tm:0.41)|TGFBR2-(prox:3.02)-SMAD3(tm:0.41)	1.06		0	0	0	0	0	0	0	0	0	0	0	0	0	0
JYVXNLLUYHCIIH-LURJTMIESA-N	Prestw-750	C[C@]1(O)CCOC(=O)C1	0	1	68	MAP3K14(tm:0.79)|OPRK1(tm:0.68)|OPRM1(tm:0.67)|ESR2(tm:0.67)|CCR1(tm:0.67)|OPRD1(tm:0.66)|SHBG(tm:0.66)|ESR1(tm:0.66)|AR(tm:0.66)|ICMT(tm:0.62)|ALOX5(tm:0.62)|SIGMAR1(tm:0.62)|SLC6A2(tm:0.62)|PRKCA(tm:0.61)|ACHE(tm:0.60)|HSD11B1(tm:0.60)|SLC6A4(tm:0.59)|FKBP1A(tm:0.58)|KCNA3(tm:0.58)|ADCY1(tm:0.58)|SLC6A3(tm:0.57)|LANCL2(tm:0.57)|OPRL1(tm:0.56)|SLCO1B1(tm:0.56)|SLC22A8(tm:0.55)|NR3C1(tm:0.55)|SLC…	59.36		0	0	0	0		0		0	YVUQSNJEYSNKRX-UHFFFAOYSA-N_SW620_0_FWD(con:3.02;gba:4.03)	0.91		0		0	ERK2-(prox:5.00)-MAPK1(tm:0.46)|TGFBR2-(prox:3.85)-FKBP1A(tm:0.58)|TGFBR1-(prox:3.70)-FKBP1A(tm:0.58)|TGFB1-(prox:3.48)-SMAD3(tm:0.46)|TGFB1-(prox:3.23)-FKBP1A(tm:0.58)|TGFBR2-(prox:3.02)-SMAD3(tm:0.46)	3.79	USP1(tm:0.44;dub4)	0.44	0	0	0	0.44	0	0	0	1	0	0	0	0	1
KECFLSUFOHYFFY-JAIQZWGSSA-N	LC0401	Cc1ccccc1C(=O)Oc1ccc2c(c1)O/C(=C\c1cccnc1)C2=O	1	0	165	CYP11B2(tm:0.71)|CYP19A1(tm:0.63)|PLIN1(tm:0.62)|DAPK3(tm:0.62)|PLIN5(tm:0.62)|CYP11B1(tm:0.62)|MAOB(tm:0.61)|HSD17B3(tm:0.58)|TBXAS1(tm:0.58)|TSG101(tm:0.57)|MTOR(tm:0.56)|SOAT2(tm:0.55)|CDC7(tm:0.54)|NAMPT(tm:0.53)|PSMD14(tm:0.51)|KPNA2(tm:0.51)|NTSR1(tm:0.50)|HNF4A(tm:0.50)|RAPGEF3(tm:0.48)|SIRT1(tm:0.47)|PGR(tm:0.46)|ADRA2C(tm:0.46)|MAPT(tm:0.46)|CYP2A6(tm:0.45)|RASGRP3(tm:0.45)|PIK3CA(tm:0.4…	30.36	SJB3-019A(sim:3.24;cat:2)	0.65	0	0.65	0		0		0		0		0		0		0	PSMD14(tm:0.51;dub4)|USP1(tm:0.44;dub4)|USP2(tm:0.38;dub4)	1.33	0	0	0	1.33	0	1	0	3	2	1	0	0	7
KJPHKRIBDJKWCQ-UHFFFAOYSA-N	T5753421	Cn1c(=O)c2c(ncn2CC(=O)N2CCC(n3c(O)nc4ccccc43)CC2)n(C)c1=O	1	0	145	PLD1(tm:0.96)|OGFRL1(tm:0.90)|PLD2(tm:0.89)|OPRL1(tm:0.80)|CALCRL(tm:0.78)|CNOT7(tm:0.75)|OPRK1(tm:0.72)|ALDH1A1(tm:0.72)|ADORA2B(tm:0.72)|OPRM1(tm:0.72)|TRPA1(tm:0.71)|PDE7B(tm:0.71)|MTOR(tm:0.71)|ADORA2A(tm:0.70)|USP1(tm:0.70)|GLRA1(tm:0.69)|PIK3CA(tm:0.68)|PORCN(tm:0.67)|CCR5(tm:0.66)|CHRM1(tm:0.66)|KCNK2(tm:0.66)|MAOB(tm:0.66)|PDE1A(tm:0.65)|SCN7A(tm:0.65)|TSPO(tm:0.64)|PDE4B(tm:0.64)|PDE6D(t…	77.34	Pimozide(sim:3.19;cat:3)	0.64	0	0	0.64		0		0		0		0		0		0	USP1(tm:0.70;dub4)|USP2(tm:0.42;dub4)	1.12	0	0	0	1.12	0	0	0	0	0	2	0	0	2
KKZJGLLVHKMTCM-UHFFFAOYSA-N	Prestw-385	O=C1c2c(O)ccc(O)c2C(=O)c2c(NCCNCCO)ccc(NCCNCCO)c21	0	1	1	KCNH2(tm:1.00)|CHRM4(tm:1.00)|SLC47A2(tm:1.00)|CYP2E1(tm:1.00)|CYP3A4(tm:1.00)|SLC47A1(tm:1.00)|CYP1B1(tm:1.00)|ABCG2(tm:1.00)|ABCB1(tm:1.00)|CHRM2(tm:1.00)|TOP2A(tm:1.00)|ABCC1(tm:1.00)|TDP1(tm:0.97)|PIM1(tm:0.97)|MAPT(tm:0.97)|CHRM1(tm:0.97)|SLCO1B3(tm:0.97)|MPG(tm:0.97)|SLC6A2(tm:0.97)|BLM(tm:0.81)|FYN(tm:0.81)|IDH1(tm:0.81)|ALOX15(tm:0.81)|VDR(tm:0.81)|NPSR1(tm:0.81)|WRN(tm:0.81)|ATXN2(tm:0.8…	58.48	Mitoxantrone(sim:5.00;cat:3)	1	0	0	1		0		0	KKZJGLLVHKMTCM-UHFFFAOYSA-N_HA1E_0_FWD(con:3.70;gba:5.00)|KKZJGLLVHKMTCM-UHFFFAOYSA-N_A375_0_FWD(con:3.48;gba:5.00)|KKZJGLLVHKMTCM-UHFFFAOYSA-N_NPC.TAK_0_FWD(con:3.17;gba:5.00)|KKZJGLLVHKMTCM-UHFFFAOYSA-N_NPC_0_FWD(con:3.10;gba:5.00)	4.24		0		0	ERK2-(prox:5.00)-MAPK1(tm:0.81)|TGFB1-(prox:3.48)-SMAD3(tm:0.81)|TGFBR2-(prox:3.02)-SMAD3(tm:0.81)	2.37		0	0	0	0	0	1	0	0	8	7	0	1	1	18
KQCOLKBGGBNEEF-UHFFFAOYSA-N	AK-099/36379039	c1ccc(-c2csc3nc(-c4cccnc4)nn23)cc1	1	0	105	CYP11B2(tm:0.96)|CYP11B1(tm:0.79)|TBXAS1(tm:0.72)|PDE10A(tm:0.70)|ADORA3(tm:0.70)|CYP2A6(tm:0.67)|HPGDS(tm:0.65)|LYPLAL1(tm:0.64)|PORCN(tm:0.63)|CYP17A1(tm:0.63)|CYP2E1(tm:0.58)|PIK3CA(tm:0.55)|KLK3(tm:0.54)|CHRNA7(tm:0.53)|GLO1(tm:0.53)|BRAF(tm:0.53)|ROS1(tm:0.52)|CRHR1(tm:0.51)|CYP1A2(tm:0.51)|LARGE1(tm:0.50)|GPR142(tm:0.49)|PTGS2(tm:0.49)|LRRK2(tm:0.49)|GPBAR1(tm:0.48)|PTAFR(tm:0.48)|GRM5(tm:0…	25.62	SJB3-019A(sim:3.48;cat:2)	0.7	0	0.7	0		0		0		0		0		0	DDR2-(prox:5.00)-DDR2(tm:0.40)	0.7		0	0	0	0	0	0	0	0	0	0	0	0	0	0
KRZYWLUQFGPESL-UHFFFAOYSA-N	T0519-5895	CC(C)c1ccc(C=C(C#N)C(=O)c2c[nH]c3ccccc23)cc1	1	0	10	DNM1(tm:0.71)|NMBR(tm:0.67)|GHSR(tm:0.64)|BTK(tm:0.62)|DNMT3A(tm:0.62)|GABRQ(tm:0.61)|MAPT(tm:0.61)|GABRP(tm:0.60)|TACR1(tm:0.60)|ECE1(tm:0.60)|GRPR(tm:0.58)|GABRE(tm:0.58)|GABRD(tm:0.58)|GABRG3(tm:0.57)|PLIN1(tm:0.56)|USP9X(tm:0.56)|PSMD14(tm:0.56)|GABRG1(tm:0.56)|PTPN7(tm:0.55)|HTR1D(tm:0.55)|KPNA2(tm:0.55)|GABRB1(tm:0.55)|GABRA4(tm:0.54)|GABRA6(tm:0.54)|PSIP1(tm:0.54)|PLIN5(tm:0.54)|TDP1(tm:0.…	53.11	Degrasyn(sim:3.34;cat:1)	0.67	0.67	0	0		0		0		0		0		0		0	USP9X(tm:0.56;dub3)|PSMD14(tm:0.56;dub4)|USP1(tm:0.50;dub4)|USP5(tm:0.49;dub3)|UCHL1(tm:0.42;dub4)	2.53	0	0	1.05	1.48	0	0	0	2	2	2	0	0	6
KUCQYCKVKVOKAY-UHFFFAOYSA-N	Prestw-534	O=C1C(O)=C(C2CCC(c3ccc(Cl)cc3)CC2)C(=O)c2ccccc21	0	1	48	MDM2(tm:0.68)|MT-CYB(tm:0.65)|CCR1(tm:0.62)|FASN(tm:0.59)|SLC18A3(tm:0.57)|DHODH(tm:0.57)|IDO1(tm:0.56)|SLC6A3(tm:0.55)|APAF1(tm:0.52)|CYP2C9(tm:0.50)|BRD2(tm:0.49)|USP1(tm:0.48)|PRCP(tm:0.47)|BRD3(tm:0.47)|ADAMTS5(tm:0.46)|BRD4(tm:0.46)|GRM2(tm:0.46)|MAPT(tm:0.45)|NPC1L1(tm:0.44)|DGAT1(tm:0.44)|CCR5(tm:0.44)|CREBBP(tm:0.43)|TACR3(tm:0.43)|GGCX(tm:0.42)|MCHR1(tm:0.42)|VKORC1(tm:0.41)|CASP9(tm:0.4…	20.13		0	0	0	0	geo_GSE17708_1_BWD(con:3.10;gba:4.13)	0.93		0		0		0		0		0	USP1(tm:0.48;dub4)|USP2(tm:0.38;dub4)	0.86	0	0	0	0.86	1	0	0	2	0	1	1	1	6
LCCKUSGBCXOKSP-SDXDJHTJSA-N	OMN-3-0147	Cc1cccc(CN2C(=O)/C(=N\O)c3cc(Br)ccc32)c1	1	0	17	CASP7(tm:0.86)|ALDH1A1(tm:0.85)|UCHL1(tm:0.79)|CASP3(tm:0.75)|ALDH2(tm:0.70)|CASP6(tm:0.69)|PTGER1(tm:0.55)|ALDH3A1(tm:0.52)|CES1(tm:0.51)|MAPK10(tm:0.50)|CASP1(tm:0.48)|SORT1(tm:0.47)|MDH2(tm:0.46)|PRMT1(tm:0.45)|SNCA(tm:0.45)|IDO1(tm:0.43)|CACNA1G(tm:0.41)|PITRM1(tm:0.40)|AKR1A1(tm:0.40)|CASP9(tm:0.40)|CASP2(tm:0.40)|CDK5(tm:0.39)|PTPN1(tm:0.39)|CHRM5(tm:0.34)|GMNN(tm:0.33)	12.92	Compound 53(sim:4.02;cat:3)|LDN-57444(sim:4.01;cat:3)	1.61	0	0	1.61		0		0		0		0		0		0	UCHL1(tm:0.79;dub4)	0.79	0	0	0	0.79	0	1	2	0	2	1	0	3	9
LDZBIKCSCRJQEF-UHFFFAOYSA-N	T5668811	O=C(c1ccc(F)cc1F)N1CCC(n2c(O)nc3ccccc32)CC1	1	0	53	PLD1(tm:0.96)|PLD2(tm:0.87)|OGFRL1(tm:0.79)|OPRL1(tm:0.75)|USP1(tm:0.72)|GLRA1(tm:0.71)|HRH1(tm:0.70)|CALCRL(tm:0.69)|KCNK2(tm:0.68)|OPRM1(tm:0.68)|L3MBTL3(tm:0.68)|OPRK1(tm:0.67)|CHRM1(tm:0.67)|KCNH2(tm:0.66)|SCN7A(tm:0.66)|CHRM2(tm:0.65)|CCR3(tm:0.65)|L3MBTL1(tm:0.65)|CCR5(tm:0.64)|GPR6(tm:0.63)|TP53BP1(tm:0.63)|CYP3A7(tm:0.62)|TNKS(tm:0.61)|MBTD1(tm:0.61)|CYP2D6(tm:0.60)|CHRM4(tm:0.59)|CHRM5(t…	65.66	Pimozide(sim:3.71;cat:3)	0.74	0	0	0.74		0		0		0		0		0	ERK2-(prox:5.00)-MAPK1(tm:0.38)	0.69	USP1(tm:0.72;dub4)|USP2(tm:0.38;dub4)	1.1	0	0	0	1.1	0	0	0	0	0	0	0	0	0
LSSCONWMGATYFH-UHFFFAOYSA-N	T5876467	Oc1nc2ccccc2n1C1CCN(CCOc2ccc(F)cc2)CC1	1	0	4	PLD1(tm:0.96)|PLD2(tm:0.89)|OGFRL1(tm:0.82)|OPRL1(tm:0.77)|HRH1(tm:0.76)|DRD2(tm:0.73)|ESR1(tm:0.73)|CACNA1G(tm:0.71)|HTR1A(tm:0.70)|USP1(tm:0.70)|GLRA1(tm:0.70)|OPRM1(tm:0.70)|KCNH2(tm:0.69)|KCNK2(tm:0.69)|HTR7(tm:0.69)|SCN7A(tm:0.68)|OPRK1(tm:0.67)|CHRM1(tm:0.67)|LTA4H(tm:0.65)|CALCRL(tm:0.65)|HRH3(tm:0.65)|DRD4(tm:0.65)|CYP3A7(tm:0.64)|ESR2(tm:0.64)|ADRA1B(tm:0.63)|HTR2C(tm:0.63)|HTR1B(tm:0.63…	67.38	Pimozide(sim:4.17;cat:3)	0.83	0	0	0.83		0		0		0		0		0	ERK2-(prox:5.00)-MAPK1(tm:0.38)	0.69	USP1(tm:0.70;dub4)|USP2(tm:0.38;dub4)	1.08	0	0	0	1.08	0	0	0	0	0	0	0	0	0
LWELQCMLGRFAIH-UHFFFAOYSA-N	T5739016	OC(CN1CCC(n2c(O)nc3ccccc32)CC1)=NCC1CCCO1	1	0	75	PLD1(tm:0.95)|PLD2(tm:0.90)|OGFRL1(tm:0.82)|OPRL1(tm:0.81)|TNKS(tm:0.76)|OPRM1(tm:0.74)|TNKS2(tm:0.73)|USP1(tm:0.73)|OPRK1(tm:0.72)|PARP2(tm:0.72)|CALCRL(tm:0.71)|KCNK2(tm:0.70)|GLRA1(tm:0.70)|SCN7A(tm:0.68)|PDE8B(tm:0.68)|CHRM1(tm:0.68)|HRH1(tm:0.67)|DRD4(tm:0.66)|CYP3A7(tm:0.64)|CCR5(tm:0.64)|CACNA1G(tm:0.63)|CTSS(tm:0.61)|AOX1(tm:0.61)|CHRM4(tm:0.60)|SLC47A1(tm:0.60)|AVPR1B(tm:0.59)|DRD2(tm:0.…	65.22	Pimozide(sim:3.58;cat:3)	0.72	0	0	0.72		0		0		0		0		0	ERK2-(prox:5.00)-MAPK1(tm:0.38)	0.69	USP1(tm:0.73;dub4)|USP2(tm:0.45;dub4)	1.18	0	0	0	1.18	0	0	0	0	2	1	0	1	4
LYZVTAIJGVTSPN-UHFFFAOYSA-N	MolPort-002-670-127	CCn1cc(C(O)=NCC(O)=NCCCn2ccnc2)c(=O)c2cc3c(cc21)OCO3	1	0	138	QPCT(tm:0.94)|CYP19A1(tm:0.89)|CNR2(tm:0.83)|CYP11B1(tm:0.83)|TBXAS1(tm:0.82)|CYP24A1(tm:0.77)|CYP11B2(tm:0.75)|FNTB(tm:0.74)|NOS2(tm:0.73)|EDNRA(tm:0.73)|CYP26A1(tm:0.69)|POLR1A(tm:0.67)|QPCTL(tm:0.66)|EGLN3(tm:0.65)|APEX1(tm:0.65)|CCL2(tm:0.64)|AGTR2(tm:0.64)|ENPP2(tm:0.64)|EDNRB(tm:0.64)|CYP17A1(tm:0.63)|CNR1(tm:0.63)|TOP2A(tm:0.62)|CFD(tm:0.61)|SLC22A6(tm:0.59)|CYP3A4(tm:0.59)|ADA(tm:0.58)|CA…	61.93		0	0	0	0	geo_GSE17708_2_BWD(con:3.33;gba:4.15)	0.97		0		0		0		0	GSK3B-(prox:5.00)-GSK3B(tm:0.53)|ERK2-(prox:5.00)-MAPK1(tm:0.32)	1.43		0	0	0	0	0	0	0	0	0	5	2	0	1	8
MFTBTINAEIHLCO-UHFFFAOYSA-N	T5725857	Cc1cc(C(=O)CN2C(=O)C(Cc3c[nH]c4ccccc34)N=C2O)c(C)n1-c1ccc(F)cc1	1	0	69	TACR1(tm:0.72)|USP14(tm:0.70)|SSTR2(tm:0.66)|TACR2(tm:0.62)|HTR1D(tm:0.61)|SSTR5(tm:0.59)|SSTR3(tm:0.58)|HTR6(tm:0.58)|CCKBR(tm:0.57)|SSTR1(tm:0.56)|SSTR4(tm:0.55)|HTR1B(tm:0.55)|RIPK1(tm:0.54)|GHSR(tm:0.51)|CCKAR(tm:0.51)|MC4R(tm:0.50)|SLC6A4(tm:0.49)|HDAC1(tm:0.49)|FGF22(tm:0.49)|HDAC2(tm:0.48)|ECE1(tm:0.48)|HTR1A(tm:0.48)|NMBR(tm:0.47)|HDAC3(tm:0.47)|MPO(tm:0.47)|ELANE(tm:0.46)|MC5R(tm:0.46)|C…	32.18	IU1(sim:3.89;cat:3)	0.78	0	0	0.78		0		0		0		0		0	TGFB1-(prox:3.48)-SMAD3(tm:0.38)|TGFBR2-(prox:3.02)-SMAD3(tm:0.38)	1.03	USP14(tm:0.70;dub4)	0.7	0	0	0	0.7	0	0	0	1	0	0	0	0	1
MFYSYFVPBJMHGN-ZPOLXVRWSA-N	Prestw-273	C[C@]12CC(=O)[C@H]3[C@@H](CCC4=CC(=O)CC[C@@]43C)[C@@H]1CC[C@]2(O)C(=O)CO	0	1	125	SRD5A2(tm:1.00)|NR3C1(tm:0.89)|SHBG(tm:0.87)|SERPINA6(tm:0.86)|CYP19A1(tm:0.82)|SRD5A1(tm:0.82)|CYP3A4(tm:0.81)|HSD17B10(tm:0.81)|SMN1(tm:0.81)|AR(tm:0.81)|SLCO1A2(tm:0.80)|GLUL(tm:0.79)|ANXA1(tm:0.78)|CYP17A1(tm:0.76)|HSD3B1(tm:0.75)|CYP3A7(tm:0.71)|IL6(tm:0.71)|NR3C2(tm:0.71)|SLC10A1(tm:0.71)|ALB(tm:0.70)|SLC22A8(tm:0.70)|PGR(tm:0.70)|HSD17B3(tm:0.69)|STS(tm:0.68)|HSD17B1(tm:0.66)|CYP2B6(tm:0.6…	69.04		0	0	0	0		0		0	KKZJGLLVHKMTCM-UHFFFAOYSA-N_JURKAT_0_FWD(con:3.29;gba:4.25)|YVUQSNJEYSNKRX-UHFFFAOYSA-N_HT115_0_FWD(con:3.06;gba:4.04)|YVUQSNJEYSNKRX-UHFFFAOYSA-N_HELA_0_FWD(con:3.05;gba:4.25)	2.82		0		0	ERK2-(prox:4.23)-MAPK3(tm:0.54)|TGFB1-(prox:3.08)-IL6(tm:0.71)	1.36	USP1(tm:0.38;dub4)	0.38	0	0	0	0.38	1	0	0	3	0	1	0	1	6
MLKXDPUZXIRXEP-VWLOTQADSA-N	Prestw-73	CC1=C(CC(=O)O)c2cc(F)ccc2C1=Cc1ccc([S@](C)=O)cc1	0	1	141	PTGDR2(tm:1.00)|GLRA1(tm:0.77)|MAPK3(tm:0.68)|AKR1B1(tm:0.67)|PTGS1(tm:0.59)|ALB(tm:0.58)|SLC22A6(tm:0.58)|PLK4(tm:0.57)|VDR(tm:0.57)|CDC42(tm:0.55)|MAPT(tm:0.55)|TDP1(tm:0.53)|CYP1A1(tm:0.53)|PTGS2(tm:0.52)|HMGCR(tm:0.51)|PPARG(tm:0.49)|CYP1A2(tm:0.48)|CBX1(tm:0.47)|ADAMTS5(tm:0.47)|PTGES2(tm:0.47)|EHMT2(tm:0.46)|PPARD(tm:0.46)|HPSE(tm:0.44)|KDM4E(tm:0.44)|CYP11B2(tm:0.44)|PTGDR(tm:0.43)|KIF11(t…	23.71		0	0	0	0		0		0		0	sh_OTUD7A_HEPG2_0_FWD(con:3.23;gba:4.31)	0.97		0	ERK2-(prox:5.00)-MAPK1(tm:0.38)|ERK2-(prox:4.23)-MAPK3(tm:0.68)	1.45		0	0	0	0	0	0	0	0	4	1	0	0	1	6
MUQNGPZZQDCDFT-JNQJZLCISA-N	Prestw-655	CC1(C)O[C@@H]2C[C@H]3[C@@H]4CCC5=CC(=O)CC[C@]5(C)[C@@]4(F)[C@@H](O)C[C@]3(C)[C@]2(C(=O)CCl)O1	0	1	86	SMO(tm:1.00)|NR3C1(tm:1.00)|SHBG(tm:0.88)|SERPINA6(tm:0.87)|AR(tm:0.81)|NFE2L2(tm:0.81)|SRD5A2(tm:0.79)|ANXA1(tm:0.75)|CYP19A1(tm:0.75)|ABCB11(tm:0.71)|PRLR(tm:0.70)|ESR1(tm:0.69)|SRD5A1(tm:0.69)|SLCO1A2(tm:0.68)|NR3C2(tm:0.68)|HSD11B1(tm:0.62)|PGR(tm:0.61)|ESR2(tm:0.60)|ABCB1(tm:0.60)|CYP3A7(tm:0.60)|HSD11B2(tm:0.58)|CYP3A4(tm:0.58)|HIF1A(tm:0.58)|CYP17A1(tm:0.56)|HSD3B1(tm:0.56)|SLCO1B3(tm:0.55…	51.12		0	0	0	0	geo_GSE17708_1_BWD(con:3.42;gba:4.07)	0.98		0		0		0		0	ERK2-(prox:5.00)-MAPK1(tm:0.43)|TGFB1-(prox:3.08)-IL6(tm:0.45)	1.25	USP2(tm:0.43;dub4)	0.43	0	0	0	0.43	0	2	1	3	1	4	1	3	15
NAPVYYSDWFIXDY-UHFFFAOYSA-N	MolPort-005-522-540	Cc1ccc(OCc2cccc(C#N)c2)c([N+](=O)[O-])n1	1	0	62	FFAR1(tm:0.67)|GRM5(tm:0.64)|CYP11B2(tm:0.62)|FNTA(tm:0.61)|CYP11B1(tm:0.60)|S1PR4(tm:0.60)|MAOB(tm:0.60)|CNR1(tm:0.60)|ELANE(tm:0.59)|TGFBR1(tm:0.55)|CYP19A1(tm:0.55)|FNTB(tm:0.55)|MCHR1(tm:0.54)|PGR(tm:0.53)|ABCG2(tm:0.50)|FASN(tm:0.50)|PRKDC(tm:0.50)|ITK(tm:0.49)|ALK(tm:0.49)|ERBB2(tm:0.48)|ALDH1A1(tm:0.48)|MAP3K12(tm:0.47)|AR(tm:0.47)|MAPT(tm:0.47)|SLC6A4(tm:0.46)|DRD4(tm:0.46)|ABCC9(tm:0.46)…	29.98		0	0	0	0	geo_GSE17708_1_BWD(con:3.18;gba:4.04)	0.93		0		0		0		0	TGFBR1-(prox:5.00)-TGFBR1(tm:0.55)|TGFBR2-(prox:4.14)-TGFBR1(tm:0.55)|TGFB1-(prox:3.48)-SMAD3(tm:0.37)|TGFB1-(prox:3.25)-TGFBR1(tm:0.55)|TGFBR2-(prox:3.02)-SMAD3(tm:0.37)	3.08		0	0	0	0	0	0	0	0	1	1	0	0	1	3
NBVNRDHDMRTUGL-UHFFFAOYSA-N	T5538830	Oc1nc2ccccc2n1C1CCN(c2ncnc3sccc23)CC1	1	0	152	PLD1(tm:0.85)|OGFRL1(tm:0.79)|PLD2(tm:0.77)|OPRL1(tm:0.75)|AKT1(tm:0.68)|OPRM1(tm:0.67)|CHRM1(tm:0.65)|MEN1(tm:0.62)|HRH1(tm:0.62)|CALCRL(tm:0.62)|OPRK1(tm:0.61)|USP1(tm:0.61)|NR2F2(tm:0.58)|CHRM4(tm:0.58)|ADRB3(tm:0.58)|KCNK2(tm:0.57)|GLRA1(tm:0.57)|ADRB2(tm:0.56)|AKT2(tm:0.56)|TNKS(tm:0.56)|SCN7A(tm:0.55)|TSPO(tm:0.54)|RPS6KB1(tm:0.53)|ERCC5(tm:0.52)|PDE6D(tm:0.52)|CYP3A7(tm:0.51)|FEN1(tm:0.51)…	50.6	Pimozide(sim:3.44;cat:3)	0.69	0	0	0.69	geo_GSE28569_2_BWD(con:3.64;gba:4.13)	1.02		0		0		0		0		0	USP1(tm:0.61;dub4)	0.61	0	0	0	0.61	0	0	0	0	0	0	0	0	0
NCMZQTLCXHGLOK-ZKHIMWLXSA-N	Prestw-937	CC(=O)O[C@H]1CC[C@@]2(C)C(=CC[C@H]3[C@@H]4CCC(=O)[C@@]4(C)CC[C@@H]32)C1	0	1	43	SRD5A2(tm:1.00)|SHBG(tm:0.89)|CYP19A1(tm:0.84)|SERPINA6(tm:0.82)|G6PD(tm:0.81)|NFE2L2(tm:0.81)|SRD5A1(tm:0.81)|CYP17A1(tm:0.79)|SLCO1A2(tm:0.78)|SLC10A6(tm:0.77)|HSD3B1(tm:0.77)|NR1I2(tm:0.73)|SLCO1B3(tm:0.71)|SLCO2B1(tm:0.71)|AR(tm:0.71)|NR1I3(tm:0.70)|SLCO1B1(tm:0.70)|HSD17B3(tm:0.70)|EBP(tm:0.69)|SLC22A8(tm:0.69)|HSD17B1(tm:0.68)|CYP3A7(tm:0.67)|ESR1(tm:0.65)|DHCR7(tm:0.64)|STS(tm:0.64)|ESR2(t…	65.33		0	0	0	0	geo_GSE17708_2_BWD(con:3.31;gba:5.00)	1.05		0		0		0		0		0		0	0	0	0	0	0	0	0	2	1	0	0	0	3
NKCVHIPHZCIEFC-UHFFFAOYSA-N	MolPort-001-815-532	OC(COc1ccccc1)COc1ccccc1	1	0	98	ADRB1(tm:0.97)|ADRB3(tm:0.86)|ABCB1(tm:0.81)|ADRB2(tm:0.74)|SCN4A(tm:0.65)|PTGFR(tm:0.61)|SCN1A(tm:0.59)|DRD4(tm:0.59)|CASR(tm:0.56)|XDH(tm:0.56)|HTR1A(tm:0.54)|HMGCR(tm:0.53)|FGF2(tm:0.53)|CACNA1H(tm:0.52)|SLC22A2(tm:0.52)|CYP2D6(tm:0.52)|PLA2G4B(tm:0.52)|CCR1(tm:0.51)|CPT1A(tm:0.49)|SCN5A(tm:0.49)|CACNA1G(tm:0.48)|SLC22A1(tm:0.47)|S100P(tm:0.46)|SCNN1A(tm:0.46)|SLC22A3(tm:0.46)|DRD3(tm:0.45)|SC…	33.26		0	0	0	0	geo_GSE17708_2_BWD(con:3.07;gba:4.05)|geo_GSE17708_3_BWD(con:3.02;gba:4.05)	1.83		0		0		0		0	ERK2-(prox:5.00)-MAPK1(tm:0.35)	0.68		0	0	0	0	0	0	0	0	0	0	0	0	0	0
NKYDCZZXADOTHE-UHFFFAOYSA-N	MolPort-020-199-281	N=c1cc(-c2ccc(C(=O)O)cc2O)c2cc[nH]c2[nH]1	1	0	128	FOLR1(tm:0.86)|CSNK2A1(tm:0.83)|MTOR(tm:0.82)|DHFR(tm:0.81)|PIK3CA(tm:0.76)|KLKB1(tm:0.76)|CDC7(tm:0.75)|IGF1R(tm:0.73)|FUT7(tm:0.71)|RXRA(tm:0.71)|HRH4(tm:0.69)|GART(tm:0.68)|RARB(tm:0.68)|ALOX5AP(tm:0.67)|RARG(tm:0.66)|GCKR(tm:0.66)|NOS3(tm:0.66)|CA3(tm:0.63)|CAMK2D(tm:0.63)|CPB1(tm:0.63)|GCK(tm:0.62)|JAK1(tm:0.62)|JAK3(tm:0.62)|PTGER1(tm:0.60)|JAK2(tm:0.59)|MGMT(tm:0.59)|TTR(tm:0.58)|PRKCD(tm:…	81.05	Spongiacidin C(sim:3.59;cat:3)	0.72	0	0	0.72		0		0	KKZJGLLVHKMTCM-UHFFFAOYSA-N_PC3_0_FWD(con:3.33;gba:4.03)	0.96		0		0	TGFB2-(prox:3.64)-SERPINE1(tm:0.57)|GSK3B-(prox:3.56)-CSNK1A1(tm:0.49)	1.25	USP1(tm:0.46;dub4)	0.46	0	0	0	0.46	0	0	0	0	0	0	0	0	0
NVYMZAPIDIDUEG-UHFFFAOYSA-N	MolPort-004-139-679	Fc1ccc(-c2nnc(COc3ncnc4ccccc34)o2)cc1	1	0	162	FGF2(tm:0.92)|LIPG(tm:0.81)|EGFR(tm:0.80)|ERBB2(tm:0.79)|CACNA1H(tm:0.70)|USP1(tm:0.67)|CTSV(tm:0.65)|SUCNR1(tm:0.65)|GSTP1(tm:0.63)|PPARA(tm:0.61)|SLC12A5(tm:0.60)|NR5A1(tm:0.59)|ALOX5(tm:0.58)|OXGR1(tm:0.58)|SYK(tm:0.56)|KDR(tm:0.56)|PPARG(tm:0.55)|TAP1(tm:0.54)|MAPT(tm:0.53)|ANO1(tm:0.53)|ADK(tm:0.53)|QPCT(tm:0.52)|HMGCR(tm:0.51)|PLEC(tm:0.51)|TNKS2(tm:0.50)|CTSK(tm:0.50)|RELA(tm:0.50)|MET(tm:…	37.79	C527(sim:3.20;cat:2)	0.64	0	0.64	0		0		0		0		0		0		0	USP1(tm:0.67;dub4)	0.67	0	0	0	0.67	0	0	0	0	0	0	0	0	0
NXFQHRVNIOXGAQ-YCRREMRBSA-N	Prestw-168	O=C1N=C(O)CN1/N=C/c1ccc([N+](=O)[O-])o1	0	1	108	ABCG2(tm:1.00)|POR(tm:1.00)|TDP1(tm:0.97)|MAPT(tm:0.88)|LMNA(tm:0.81)|DDIT3(tm:0.81)|RYR1(tm:0.81)|NFE2L2(tm:0.81)|RORC(tm:0.81)|USP1(tm:0.81)|RYR3(tm:0.78)|POLH(tm:0.70)|MITF(tm:0.69)|BAZ2B(tm:0.67)|FEN1(tm:0.66)|POLI(tm:0.65)|XDH(tm:0.63)|EHMT2(tm:0.62)|WRN(tm:0.62)|CBX1(tm:0.61)|CASP6(tm:0.61)|XBP1(tm:0.61)|GSR(tm:0.60)|CTDSP1(tm:0.60)|SMAD3(tm:0.60)|KDM4A(tm:0.60)|GMNN(tm:0.60)|MCL1(tm:0.59)|…	65.4		0	0	0	0	geo_GSE53994_FWD(con:3.03;gba:4.05)	0.91		0		0		0		0	ERK2-(prox:5.00)-MAPK1(tm:0.37)|GSK3B-(prox:3.70)-GSK3A(tm:0.43)|TGFB1-(prox:3.48)-SMAD3(tm:0.60)|FBXL5-(prox:3.21)-USP47(tm:0.43)|TGFBR2-(prox:3.02)-SMAD3(tm:0.60)	3.06	USP1(tm:0.81;dub4)|PSMD14(tm:0.51;dub4)|USP47(tm:0.43;dub4)|USP7(tm:0.41;dub4)|USP2(tm:0.38;dub4)	2.54	0	0	0	2.54	0	0	0	1	2	0	0	1	4
NZLVRVYNQYGMAB-UHFFFAOYSA-N	Prestw-294	CN1CCC(=C2c3ccccc3Sc3ccccc32)CC1	0	1	72	DRD1(tm:0.94)|HRH4(tm:0.91)|DRD5(tm:0.88)|GMNN(tm:0.81)|CYP3A4(tm:0.81)|AR(tm:0.81)|USP1(tm:0.81)|CYP2D6(tm:0.81)|DRD2(tm:0.78)|HRH1(tm:0.73)|UGT1A3(tm:0.70)|CHRM5(tm:0.70)|FNTB(tm:0.69)|HTR6(tm:0.69)|ADRA2B(tm:0.66)|CHRM4(tm:0.66)|HTR2C(tm:0.65)|ADRA2A(tm:0.63)|ADRA2C(tm:0.61)|HRH2(tm:0.61)|SLC22A1(tm:0.61)|HTR2A(tm:0.61)|CHRM1(tm:0.59)|DRD3(tm:0.59)|SLC6A15(tm:0.57)|PGD(tm:0.57)|PDE8A(tm:0.55)|…	50.36		0	0	0	0	geo_GSE17708_1_BWD(con:3.02;gba:5.00)	1		0		0		0		0		0	USP1(tm:0.81;dub4)	0.81	0	0	0	0.81	0	0	0	0	0	0	0	0	0
OBNPBRBNVTVLCK-GYHWCHFESA-N	OMN-3-0376	Cc1cccc(CN2C(=O)/C(=N\OCc3ccccc3)c3ccccc32)c1	1	0	14	ALDH3A1(tm:0.78)|UCHL1(tm:0.77)|CASP7(tm:0.75)|ALDH1A1(tm:0.71)|GALR3(tm:0.69)|SNCA(tm:0.69)|CASP3(tm:0.65)|CASP6(tm:0.63)|CES1(tm:0.62)|APP(tm:0.61)|TTR(tm:0.55)|PTGER1(tm:0.52)|ALPL(tm:0.52)|ACP1(tm:0.51)|CNR2(tm:0.50)|ALPI(tm:0.49)|TRPA1(tm:0.47)|ALPPL2(tm:0.47)|ALDH2(tm:0.47)|NCF1(tm:0.46)|CNR1(tm:0.45)|UTS2R(tm:0.44)|CTSB(tm:0.43)|EHMT2(tm:0.43)|CES2(tm:0.42)|CACNA1G(tm:0.42)|MCL1(tm:0.42)|C…	27.03	Compound 53(sim:3.81;cat:3)|LDN-57444(sim:3.81;cat:3)|Compound 16(sim:3.51;cat:3)|Compound 26|9-(Ethoxyimino)-9H-indeno[1-2-b]pyrazine-2-3-dicarbonitrile(sim:3.22;cat:3)	2.87	0	0	2.87		0		0		0		0		0		0	UCHL1(tm:0.77;dub4)	0.77	0	0	0	0.77	0	1	0	0	2	1	0	1	5
OEIKEWMKJKBINU-UHFFFAOYSA-N	T6337784	COc1ccccc1N=C(O)C(C)N1CCC(n2c(O)nc3ccccc32)CC1	1	0	51	PLD1(tm:0.96)|PLD2(tm:0.89)|OGFRL1(tm:0.85)|OPRL1(tm:0.80)|OPRM1(tm:0.76)|CALCRL(tm:0.76)|HRH1(tm:0.73)|CHRM1(tm:0.72)|OPRK1(tm:0.72)|USP1(tm:0.72)|GLRA1(tm:0.68)|KCNK2(tm:0.68)|SCN7A(tm:0.68)|CCR5(tm:0.68)|CHRM4(tm:0.63)|TNKS(tm:0.62)|RPS6KA2(tm:0.60)|KCNH2(tm:0.60)|CYP3A7(tm:0.60)|DRD5(tm:0.59)|ALK(tm:0.59)|ADRA1B(tm:0.59)|CHRM2(tm:0.58)|CYP2E1(tm:0.58)|TSPO(tm:0.58)|DRD4(tm:0.58)|ALDH3A1(tm:0.…	62.62	Pimozide(sim:3.58;cat:3)	0.72	0	0	0.72		0		0		0		0		0	ERK2-(prox:5.00)-MAPK1(tm:0.38)|TGFB1-(prox:3.48)-SMAD3(tm:0.38)|TGFBR2-(prox:3.02)-SMAD3(tm:0.38)	1.72	USP1(tm:0.72;dub4)|USP2(tm:0.44;dub4)	1.16	0	0	0	1.16	0	0	0	0	2	1	0	0	3
OQHMNEGOKQMOFM-UHFFFAOYSA-N	MolPort-000-722-953	CC(=O)OC1CCC2(C)C(=CCC3C2CCC2(C)C(O)CCC32)C1	1	0	41	SRD5A2(tm:1.00)|SHBG(tm:0.89)|CYP19A1(tm:0.83)|SERPINA6(tm:0.82)|G6PD(tm:0.81)|SRD5A1(tm:0.80)|CYP17A1(tm:0.79)|SLC10A6(tm:0.75)|NPC1L1(tm:0.73)|NR1I2(tm:0.71)|EBP(tm:0.70)|AR(tm:0.70)|SLCO1A2(tm:0.68)|NR1I3(tm:0.68)|ESR1(tm:0.66)|CYP3A7(tm:0.66)|STS(tm:0.65)|HSD3B1(tm:0.64)|ESR2(tm:0.64)|DHCR7(tm:0.63)|SLCO1B3(tm:0.63)|SLCO1B1(tm:0.61)|PTPN1(tm:0.61)|NR3C1(tm:0.60)|SLC10A1(tm:0.60)|GPBAR1(tm:0.6…	67.66		0	0	0	0	geo_GSE17708_2_BWD(con:3.31;gba:4.18)	0.97		0		0		0	sh_USP9X_VCAP_0_FWD(con:3.59;gba:4.01)|oe_TGFBR1_HEPG2_0_BWD(con:3.05;gba:4.01)	1.91	ERK2-(prox:5.00)-MAPK1(tm:0.38)|TGFB1-(prox:3.48)-SMAD3(tm:0.38)|TGFBR2-(prox:3.02)-SMAD3(tm:0.38)	1.72		0	0	0	0	0	0	0	0	1	1	0	0	0	2
OTVAEFIXJLOWRX-NXEZZACHSA-N	Prestw-25	CS(=O)(=O)c1ccc([C@@H](O)[C@@H](CO)N=C(O)C(Cl)Cl)cc1	0	1	153	PTGS2(tm:0.84)|PTGS1(tm:0.68)|GPR119(tm:0.67)|GCK(tm:0.61)|CYP2C8(tm:0.60)|CYP3A7(tm:0.58)|SLC22A6(tm:0.58)|CYP2C9(tm:0.57)|NR1H2(tm:0.55)|NR1H3(tm:0.55)|CTSK(tm:0.54)|CYP3A5(tm:0.51)|MAPK8(tm:0.50)|CYP2C19(tm:0.49)|MMP9(tm:0.48)|CYP3A4(tm:0.48)|GPR88(tm:0.47)|MMP8(tm:0.47)|EPHX2(tm:0.47)|PDE4C(tm:0.47)|PTGDR(tm:0.47)|MAPK1(tm:0.46)|JAK2(tm:0.46)|MMP2(tm:0.46)|CTSS(tm:0.46)|MMP1(tm:0.46)|CTSB(tm:…	25.26		0	0	0	0	geo_GSE17708_2_BWD(con:3.49;gba:4.48)|geo_GSE17708_2_BWD(con:3.40;gba:4.31)|geo_GSE17708_1_BWD(con:3.06;gba:4.31)	2.97		0	YVUQSNJEYSNKRX-UHFFFAOYSA-N_NCIH1836_0_FWD(con:3.06;gba:4.31)	0.94		0		0	ERK2-(prox:5.00)-MAPK1(tm:0.46)	0.73		0	0	0	0	0	0	2	2	2	4	3	2	1	16
OTYRJWHZVKMOLO-UHFFFAOYSA-N	T5780653	Oc1nc(CN2CCC(n3c(O)nc4ccccc43)CC2)nc2ccsc12	1	0	84	PLD1(tm:0.93)|PLD2(tm:0.89)|OGFRL1(tm:0.79)|OPRL1(tm:0.77)|USP1(tm:0.72)|OPRM1(tm:0.71)|NEK1(tm:0.71)|KCNK2(tm:0.70)|TNKS(tm:0.70)|CALCRL(tm:0.69)|GLRA1(tm:0.69)|SCN7A(tm:0.68)|OPRK1(tm:0.68)|DRD4(tm:0.67)|PDE6D(tm:0.66)|TNKS2(tm:0.65)|CHRM1(tm:0.65)|HRH1(tm:0.64)|AKT1(tm:0.62)|CYP3A7(tm:0.62)|CCR5(tm:0.62)|PARP2(tm:0.61)|CACNA1G(tm:0.60)|CYP2E1(tm:0.59)|DRD5(tm:0.59)|TSPO(tm:0.58)|CHRM4(tm:0.58)…	67.11	Pimozide(sim:3.59;cat:3)	0.72	0	0	0.72		0		0		0		0		0	ERK2-(prox:5.00)-MAPK1(tm:0.38)	0.69	USP1(tm:0.72;dub4)|USP2(tm:0.38;dub4)	1.1	0	0	0	1.1	0	0	0	0	0	0	0	0	0
OVRUDNAAHLVJGU-UHFFFAOYSA-N	T5859829	COc1ccc(CC(=O)N2CCC(n3c(O)nc4ccccc43)CC2)cc1OC	1	0	54	PLD1(tm:0.96)|PLD2(tm:0.91)|OGFRL1(tm:0.80)|OPRL1(tm:0.80)|CALCRL(tm:0.75)|USP1(tm:0.73)|OPRK1(tm:0.72)|OPRM1(tm:0.71)|HRH1(tm:0.71)|GLRA1(tm:0.70)|KCNK2(tm:0.68)|CHRM1(tm:0.68)|SCN7A(tm:0.67)|DRD4(tm:0.63)|CCR5(tm:0.63)|CYP3A7(tm:0.62)|KCNH2(tm:0.62)|ADRA1B(tm:0.61)|CHRM4(tm:0.59)|CYP2E1(tm:0.59)|TNKS(tm:0.59)|PDE8A(tm:0.58)|FPR2(tm:0.58)|CACNA1G(tm:0.58)|MGAT3(tm:0.56)|DRD5(tm:0.56)|TSPO(tm:0.5…	60.79	Pimozide(sim:3.35;cat:3)	0.67	0	0	0.67		0		0		0		0		0	ERK2-(prox:5.00)-MAPK1(tm:0.42)	0.71	USP1(tm:0.73;dub4)|USP2(tm:0.44;dub4)	1.17	0	0	0	1.17	0	0	0	0	0	0	0	0	0
OWCUBCIFMGNOKY-UHFFFAOYSA-N	T5741664	Cc1ccsc1CN(C)C(=O)CN1CCC(n2c(O)nc3ccccc32)CC1	1	0	82	PLD1(tm:0.93)|PLD2(tm:0.87)|OGFRL1(tm:0.82)|OPRL1(tm:0.80)|OPRK1(tm:0.75)|TNKS(tm:0.75)|OPRM1(tm:0.74)|GLRA1(tm:0.73)|USP1(tm:0.72)|HRH1(tm:0.72)|CALCRL(tm:0.71)|TNKS2(tm:0.71)|CHRM1(tm:0.69)|KCNK2(tm:0.68)|SCN7A(tm:0.67)|CCR5(tm:0.66)|DRD4(tm:0.65)|CHRM2(tm:0.63)|TACR2(tm:0.62)|CYP2D6(tm:0.62)|CYP3A7(tm:0.61)|TSPO(tm:0.60)|KCNH2(tm:0.60)|CYP2E1(tm:0.59)|CLK1(tm:0.59)|DRD2(tm:0.58)|CLK4(tm:0.57)|…	63.09	Pimozide(sim:3.67;cat:3)	0.73	0	0	0.73		0		0		0		0		0	ERK2-(prox:5.00)-MAPK1(tm:0.38)	0.69	USP1(tm:0.72;dub4)|USP2(tm:0.42;dub4)	1.14	0	0	0	1.14	0	0	0	0	0	0	0	0	0
OZMDZJFIKBPMGV-UHFFFAOYSA-N	T5685103	O=C(Cc1csc(-c2ccc(F)cc2)n1)N1CCC(n2c(O)nc3ccccc32)CC1	1	0	90	PLD1(tm:0.96)|PLD2(tm:0.88)|OGFRL1(tm:0.78)|CALCRL(tm:0.77)|OPRL1(tm:0.74)|CPT1A(tm:0.74)|HRH1(tm:0.73)|USP1(tm:0.70)|OPRK1(tm:0.69)|GLRA1(tm:0.68)|OPRM1(tm:0.68)|KCNH2(tm:0.67)|SCN7A(tm:0.66)|CHRM1(tm:0.66)|KCNK2(tm:0.66)|DRD4(tm:0.64)|CYP2D6(tm:0.63)|CCR5(tm:0.63)|CYP3A7(tm:0.60)|CACNA1G(tm:0.60)|AKT1(tm:0.58)|CYP2E1(tm:0.57)|EIF4E(tm:0.57)|CHRM4(tm:0.57)|CHRM2(tm:0.56)|PDE6D(tm:0.56)|TNKS(tm:0…	62.6	Pimozide(sim:3.68;cat:3)	0.74	0	0	0.74		0		0		0		0		0	ERK2-(prox:5.00)-MAPK1(tm:0.38)|TGFB1-(prox:3.48)-SMAD3(tm:0.36)|TGFBR2-(prox:3.02)-SMAD3(tm:0.36)	1.7	USP1(tm:0.70;dub4)|USP2(tm:0.43;dub4)	1.13	0	0	0	1.13	0	0	0	0	0	0	0	0	0
PBKZPPIHUVSDNM-WNHSNXHDSA-N	Prestw-148	C[C@]12CC[C@H]3[C@@H](C=CC4=CC(=O)CC[C@@]43C)[C@@H]1CC[C@@]2(O)CCC(=O)O	0	1	37	SRD5A2(tm:0.91)|NR3C1(tm:0.86)|CYP19A1(tm:0.84)|SRD5A1(tm:0.82)|AR(tm:0.81)|PGR(tm:0.78)|SHBG(tm:0.77)|SERPINA6(tm:0.74)|SLC10A1(tm:0.68)|SLCO1A2(tm:0.68)|CYP17A1(tm:0.65)|HSD3B1(tm:0.65)|ABCB11(tm:0.63)|NR3C2(tm:0.62)|HSD17B3(tm:0.60)|STS(tm:0.60)|CYP3A7(tm:0.59)|SLC22A3(tm:0.59)|SLC22A8(tm:0.59)|ANXA1(tm:0.58)|HSD11B2(tm:0.57)|ABCB1(tm:0.57)|ESR1(tm:0.56)|ALB(tm:0.55)|SLC22A1(tm:0.55)|CYP3A5(tm…	45.63		0	0	0	0	geo_GSE17708_1_BWD(con:3.06;gba:4.29)	0.94		0	YVUQSNJEYSNKRX-UHFFFAOYSA-N_HCC15_0_FWD(con:3.05;gba:4.01)	0.91		0		0	ERK2-(prox:4.23)-MAPK3(tm:0.33)|TGFB1-(prox:3.08)-IL6(tm:0.52)	1.16		0	0	0	0	0	0	0	0	1	0	1	0	0	2
PDMMFKSKQVNJMI-BLQWBTBKSA-N	Prestw-401	CCC(=O)O[C@H]1CC[C@H]2[C@@H]3CCC4=CC(=O)CC[C@]4(C)[C@H]3CC[C@]12C	0	1	55	AR(tm:1.00)|CYP17A1(tm:1.00)|UGT1A1(tm:1.00)|COMT(tm:1.00)|SRD5A2(tm:1.00)|SRD5A1(tm:0.90)|SHBG(tm:0.88)|SERPINA6(tm:0.85)|HSD3B1(tm:0.85)|NR3C1(tm:0.83)|CYP19A1(tm:0.82)|TARDBP(tm:0.81)|LMNA(tm:0.81)|CYP3A4(tm:0.81)|ESR1(tm:0.81)|TSHR(tm:0.81)|CYP2C19(tm:0.81)|SLC10A1(tm:0.80)|SLCO1A2(tm:0.79)|HSD17B3(tm:0.75)|HSD17B1(tm:0.75)|NR1I2(tm:0.74)|ABCB11(tm:0.74)|HSD11B2(tm:0.72)|PGR(tm:0.72)|NPC1L1(t…	74.82		0	0	0	0		0		0	YVUQSNJEYSNKRX-UHFFFAOYSA-N_HT115_0_FWD(con:3.06;gba:4.06)	0.92		0		0	ERK2-(prox:4.23)-MAPK3(tm:0.53)|TGFB1-(prox:3.08)-IL6(tm:0.45)	1.22	USP1(tm:0.38;dub4)	0.38	0	0	0	0.38	0	0	0	2	0	1	0	0	3
PVHUJELLJLJGLN-INIZCTEOSA-N	Prestw-916	CCOC(=O)C1=C(C)NC(C)=C(C(=O)OC)[C@@H]1c1cccc([N+](=O)[O-])c1	0	1	94	CACNA1C(tm:1.00)|CACNA1D(tm:0.89)|CACNB2(tm:0.87)|MAPT(tm:0.86)|CACNA1F(tm:0.85)|ADRA1A(tm:0.83)|CACNA1S(tm:0.82)|LMNA(tm:0.81)|MEN1(tm:0.81)|KMT2A(tm:0.81)|HIF1A(tm:0.81)|CYP2C19(tm:0.81)|CYP2C9(tm:0.81)|CYP3A4(tm:0.81)|CACNA2D3(tm:0.80)|ADRA1B(tm:0.74)|CACNB3(tm:0.73)|KCNK2(tm:0.73)|CACNB4(tm:0.73)|CACNB1(tm:0.72)|CACNA2D2(tm:0.71)|PDE1B(tm:0.71)|CYP2E1(tm:0.70)|SLC27A4(tm:0.70)|ACHE(tm:0.70)|P…	93.55		0	0	0	0		0		0	YVUQSNJEYSNKRX-UHFFFAOYSA-N_MCF7_0_FWD(con:3.69;gba:4.03)|YVUQSNJEYSNKRX-UHFFFAOYSA-N_HT29_0_FWD(con:3.21;gba:4.03)	1.96		0		0	ERK2-(prox:5.00)-MAPK1(tm:0.40)|TGFBR2-(prox:5.00)-TGFBR2(tm:0.51)|TGFBR1-(prox:4.14)-TGFBR2(tm:0.51)|TGFB1-(prox:3.48)-SMAD3(tm:0.50)|TGFB1-(prox:3.30)-TGFBR2(tm:0.51)|TGFB2-(prox:3.15)-TGFBR2(tm:0.51)|TGFBR2-(prox:3.02)-SMAD3(tm:0.50)	4.43		0	0	0	0	0	0	0	0	5	1	0	0	2	8
PZLAZHLMSZCPEY-UHFFFAOYSA-N	AE-848/11489374	N=c1[nH]c2ccccc2n1Cc1ccccc1Cl	1	0	154	TLR8(tm:0.91)|NTRK2(tm:0.82)|NOD2(tm:0.81)|TNF(tm:0.81)|NOD1(tm:0.81)|CXCL8(tm:0.80)|PI4KA(tm:0.66)|ATR(tm:0.65)|ALDH3A1(tm:0.58)|CSF1R(tm:0.56)|TLR7(tm:0.55)|PLA2G2A(tm:0.53)|PIK3CG(tm:0.52)|NOX4(tm:0.51)|NTRK1(tm:0.50)|DPP4(tm:0.50)|VCP(tm:0.49)|ADORA2A(tm:0.49)|EGLN3(tm:0.49)|PIK3CB(tm:0.49)|ADORA1(tm:0.49)|NOX5(tm:0.47)|PYGM(tm:0.44)|PIK3CD(tm:0.44)|GRIK3(tm:0.44)|PTGES(tm:0.44)|P2RX7(tm:0.44…	23.76		0	0	0	0	geo_GSE28569_1_BWD(con:3.01;gba:4.04)	0.91		0		0		0		0		0		0	0	0	0	0	0	0	0	0	0	0	0	0	0
QBSIVAKDZKMIAX-UHFFFAOYSA-N	MolPort-010-911-617	COc1ccc(-c2noc(Cc3nnc(-c4ccc(F)cc4)o3)n2)cc1	1	0	81	CDC42(tm:0.90)|S1PR1(tm:0.85)|HDAC4(tm:0.76)|TNKS2(tm:0.72)|AXIN2(tm:0.69)|MAPT(tm:0.67)|S1PR5(tm:0.67)|CPT1A(tm:0.65)|SPHK1(tm:0.65)|KLF5(tm:0.63)|GABRA5(tm:0.63)|GSTP1(tm:0.62)|HCAR2(tm:0.62)|LIPG(tm:0.60)|CACNA1H(tm:0.59)|S1PR4(tm:0.59)|SLC12A5(tm:0.58)|NR5A1(tm:0.56)|BRCA1(tm:0.56)|NPC1(tm:0.55)|PPARA(tm:0.54)|USP1(tm:0.54)|TNKS(tm:0.53)|HDAC2(tm:0.53)|SUCNR1(tm:0.53)|SENP7(tm:0.53)|SENP6(tm:…	39.71	C527(sim:3.45;cat:2)	0.69	0	0.69	0		0		0		0		0		0	GSK3B-(prox:5.00)-GSK3B(tm:0.47)|GSK3B-(prox:3.70)-GSK3A(tm:0.47)	1.34	USP1(tm:0.54;dub4)|BAP1(tm:0.42;dub4)	0.96	0	0	0	0.96	0	0	0	0	0	0	0	0	0
QFOHBWFCKVYLES-UHFFFAOYSA-N	Prestw-894	CCCCOC(=O)c1ccc(O)cc1	0	1	44	ESR1(tm:0.85)|TSHR(tm:0.81)|NFE2L2(tm:0.81)|LMNA(tm:0.81)|SMN1(tm:0.81)|CYP2C19(tm:0.81)|CYP1A2(tm:0.81)|SCN11A(tm:0.79)|ESR2(tm:0.79)|SCN8A(tm:0.78)|SCN3A(tm:0.77)|SCN7A(tm:0.77)|ESRRG(tm:0.76)|SCN1A(tm:0.76)|P4HB(tm:0.72)|PRKCH(tm:0.71)|SCN10A(tm:0.69)|SCN2A(tm:0.68)|SCN4A(tm:0.68)|YARS(tm:0.66)|ATF1(tm:0.64)|CA14(tm:0.64)|NFKB1(tm:0.63)|AOX1(tm:0.62)|CA7(tm:0.62)|PRKCD(tm:0.62)|COMT(tm:0.62)|C…	65.38		0	0	0	0		0		0	YVUQSNJEYSNKRX-UHFFFAOYSA-N_SKMEL28_0_FWD(con:3.48;gba:4.25)|YVUQSNJEYSNKRX-UHFFFAOYSA-N_NCIH596_0_FWD(con:3.03;gba:4.25)	1.94		0		0	TGFB2-(prox:3.64)-SERPINE1(tm:0.51)	0.62		0	0	0	0	0	0	0	0	1	1	0	0	0	2
QGGIGVGPULJDBB-UHFFFAOYSA-N	T5668971	COc1cc(C(=O)N2CCC(n3c(O)nc4ccccc43)CC2)cc(OC)c1OC	1	0	46	PLD1(tm:0.96)|PLD2(tm:0.91)|OGFRL1(tm:0.80)|ABCB1(tm:0.78)|TUBB1(tm:0.77)|OPRL1(tm:0.77)|CALCRL(tm:0.72)|USP1(tm:0.71)|HRH1(tm:0.71)|OPRM1(tm:0.69)|GLRA1(tm:0.68)|OPRK1(tm:0.66)|KCNK2(tm:0.66)|SCN7A(tm:0.65)|CHRM1(tm:0.63)|TNKS(tm:0.62)|L3MBTL3(tm:0.61)|TNFRSF1A(tm:0.61)|CCR5(tm:0.60)|CYP3A7(tm:0.59)|CHRM2(tm:0.58)|CACNA1G(tm:0.58)|ACKR3(tm:0.58)|TSPO(tm:0.58)|CTRC(tm:0.58)|FKBP1A(tm:0.57)|L3MBTL…	70.39	Pimozide(sim:3.37;cat:3)	0.67	0	0	0.67		0		0		0		0		0	ERK2-(prox:5.00)-MAPK1(tm:0.38)|TGFBR2-(prox:3.85)-FKBP1A(tm:0.57)|TGFBR1-(prox:3.70)-FKBP1A(tm:0.57)|TGFBR2-(prox:3.30)-ACVR1(tm:0.49)|TGFB1-(prox:3.23)-FKBP1A(tm:0.57)	3.2	USP1(tm:0.71;dub4)|USP2(tm:0.41;dub4)	1.12	0	0	0	1.12	0	0	0	0	0	0	0	0	0
QLVXYVHFVOZNKU-UHFFFAOYSA-N	T5870534	CCOc1ccc(NC(=O)CN2CCC(n3c(O)nc4ccccc43)CC2)cc1	1	0	58	PLD1(tm:0.96)|PLD2(tm:0.89)|OGFRL1(tm:0.80)|OPRL1(tm:0.79)|OPRM1(tm:0.75)|USP1(tm:0.74)|GLRA1(tm:0.71)|CALCRL(tm:0.71)|OPRK1(tm:0.70)|KCNK2(tm:0.70)|SCN7A(tm:0.68)|CACNA2D1(tm:0.67)|CHRM1(tm:0.67)|HRH1(tm:0.66)|CCR5(tm:0.63)|CYP3A7(tm:0.63)|CETP(tm:0.62)|AOX1(tm:0.62)|TNKS(tm:0.62)|CACNA1G(tm:0.61)|TP53(tm:0.61)|MAPT(tm:0.61)|CHRM5(tm:0.61)|TSPO(tm:0.60)|CHRM4(tm:0.60)|DRD5(tm:0.59)|DRD4(tm:0.59)…	66.94	Pimozide(sim:3.68;cat:3)	0.74	0	0	0.74		0		0		0		0		0	ERK2-(prox:5.00)-MAPK1(tm:0.38)	0.69	USP1(tm:0.74;dub4)|USP2(tm:0.41;dub4)	1.15	0	0	0	1.15	0	0	0	0	0	0	0	0	0
QMHSXPLYMTVAMK-UHFFFAOYSA-N	Prestw-1040	Cc1cc(C=Cc2ccc3cc(N(C)C)ccc3[n+]2C)c(C)n1-c1ccccc1	0	1	148	MAPT(tm:0.97)|AR(tm:0.97)|THRB(tm:0.81)|POLK(tm:0.81)|MEN1(tm:0.81)|RECQL(tm:0.81)|APOBEC3G(tm:0.81)|BAZ2B(tm:0.81)|MAPK1(tm:0.81)|KDM4A(tm:0.81)|APOBEC3F(tm:0.81)|SMN1(tm:0.81)|GLP1R(tm:0.81)|RAB9A(tm:0.81)|IDH1(tm:0.81)|L3MBTL1(tm:0.81)|EHMT2(tm:0.81)|USP2(tm:0.81)|ATXN2(tm:0.81)|NFE2L2(tm:0.81)|NPC1(tm:0.81)|USP1(tm:0.81)|HSP90AA1(tm:0.81)|KMT2A(tm:0.81)|SLC10A2(tm:0.76)|INSR(tm:0.71)|APP(tm:0…	43.14	IU1(sim:3.16;cat:3)	0.63	0	0	0.63		0		0		0		0		0	ERK2-(prox:5.00)-MAPK1(tm:0.81)|TGFB1-(prox:3.48)-SMAD3(tm:0.46)|TGFBR2-(prox:3.02)-SMAD3(tm:0.46)	2.01	USP2(tm:0.81;dub4)|USP1(tm:0.81;dub4)|USP14(tm:0.39;dub4)	2.01	0	0	0	2.01	0	0	0	4	1	1	0	0	6
RDJGLLICXDHJDY-LLVKDONJSA-N	Prestw-754	C[C@@H](C(=O)O)c1cccc(Oc2ccccc2)c1	0	1	117	MMP2(tm:0.81)|MMP9(tm:0.81)|LTA4H(tm:0.76)|UGT2B4(tm:0.74)|UGT2B7(tm:0.74)|UGT1A1(tm:0.74)|ABCC4(tm:0.72)|UGT1A9(tm:0.71)|UGT1A3(tm:0.70)|DAGLA(tm:0.69)|FAAH(tm:0.68)|ALOX5(tm:0.67)|MMP13(tm:0.67)|MMP14(tm:0.66)|BTK(tm:0.66)|SLC22A6(tm:0.65)|ALB(tm:0.63)|CFTR(tm:0.63)|CXCL8(tm:0.63)|ACACA(tm:0.63)|PPARG(tm:0.62)|PTGS1(tm:0.61)|MGLL(tm:0.61)|CETP(tm:0.61)|PPARA(tm:0.61)|ACACB(tm:0.61)|SLCO1A2(tm:0…	66.32		0	0	0	0		0		0	DOEWDSDBFRHVAP-KRXBUXKQSA-N_THP1_0_FWD(con:3.13;gba:4.02)	0.92		0		0	TGFBR2-(prox:3.85)-FKBP1A(tm:0.51)|TGFBR1-(prox:3.70)-FKBP1A(tm:0.51)|TGFB1-(prox:3.23)-FKBP1A(tm:0.51)	1.84		0	0	0	0	0	0	0	0	0	0	0	0	0	0
RGJYUVICMPHHSO-UHFFFAOYSA-N	MolPort-004-164-004	Fc1ccc(OCc2nnc(-c3ccc(Cl)cc3)o2)cc1	1	0	129	PPARA(tm:0.75)|CACNA1H(tm:0.64)|PPARG(tm:0.64)|ANO1(tm:0.58)|PTGER1(tm:0.56)|ALOX5(tm:0.53)|SLC12A5(tm:0.53)|LIPG(tm:0.52)|QPCT(tm:0.52)|NR5A1(tm:0.49)|TACR3(tm:0.48)|SUCNR1(tm:0.48)|NPC1(tm:0.48)|RAB9A(tm:0.48)|MAPT(tm:0.48)|BRCA1(tm:0.48)|CTSV(tm:0.48)|TARDBP(tm:0.47)|CETP(tm:0.47)|TSHR(tm:0.46)|ALOX15(tm:0.46)|SENP6(tm:0.45)|HSD17B10(tm:0.45)|GSTP1(tm:0.45)|TP53(tm:0.43)|CSNK1G2(tm:0.43)|MAOB(…	26.09	C527(sim:3.22;cat:2)	0.64	0	0.64	0		0		0		0		0		0	GSK3B-(prox:3.56)-CSNK1A1(tm:0.41)	0.56	USP2(tm:0.41;dub4)	0.41	0	0	0	0.41	0	0	0	0	0	0	0	0	0
RIKAFGUXZNHOHS-UHFFFAOYSA-N	T5633273	Cc1nn(C)c(C)c1N=C(O)CN1CCC(n2c(O)nc3ccccc32)CC1	1	0	64	PLD1(tm:0.89)|PLD2(tm:0.87)|NMT1(tm:0.83)|OGFRL1(tm:0.83)|OPRL1(tm:0.79)|OPRM1(tm:0.72)|DRD4(tm:0.72)|USP1(tm:0.71)|GLRA1(tm:0.70)|OPRK1(tm:0.70)|CALCRL(tm:0.69)|SCN7A(tm:0.67)|KCNK2(tm:0.67)|HPD(tm:0.67)|CHRM1(tm:0.66)|CCR5(tm:0.65)|TNKS(tm:0.64)|ADRA1B(tm:0.64)|CYP3A7(tm:0.62)|AKT1(tm:0.62)|HRH1(tm:0.61)|CACNA1G(tm:0.61)|AOX1(tm:0.61)|KCNH2(tm:0.60)|RPS6KA2(tm:0.59)|SLC47A1(tm:0.59)|DRD2(tm:0.5…	65.74	Pimozide(sim:3.67;cat:3)	0.73	0	0	0.73		0		0		0		0		0	ERK2-(prox:5.00)-MAPK1(tm:0.38)	0.69	USP1(tm:0.71;dub4)|USP2(tm:0.47;dub4)	1.18	0	0	0	1.18	0	0	0	0	2	1	0	0	3
RJKFOVLPORLFTN-LEKSSAKUSA-N	Prestw-477	CC(=O)[C@H]1CC[C@H]2[C@@H]3CCC4=CC(=O)CC[C@]4(C)[C@H]3CC[C@]12C	0	1	45	CYP1A1(tm:1.00)|SIGMAR1(tm:1.00)|SLC22A1(tm:1.00)|SRD5A2(tm:1.00)|CYP2A6(tm:1.00)|SLC22A2(tm:1.00)|SLC10A1(tm:1.00)|CYP2C9(tm:1.00)|NR3C1(tm:1.00)|ESR1(tm:1.00)|AR(tm:1.00)|ABCB11(tm:1.00)|SERPINA6(tm:1.00)|SHBG(tm:1.00)|CYP3A5(tm:1.00)|CYP3A7(tm:1.00)|CYP2C8(tm:1.00)|NR3C2(tm:1.00)|CYP1B1(tm:1.00)|OPRK1(tm:1.00)|PGR(tm:1.00)|CYP1A2(tm:1.00)|SLC22A3(tm:1.00)|CYP2C19(tm:1.00)|ABCC1(tm:1.00)|CYP2D6…	92.67		0	0	0	0		0		0	YVUQSNJEYSNKRX-UHFFFAOYSA-N_HT115_0_FWD(con:3.06;gba:4.30)	0.94		0		0	ERK2-(prox:5.00)-MAPK1(tm:0.81)|ERK2-(prox:4.23)-MAPK3(tm:0.53)|TGFB1-(prox:3.08)-IL6(tm:0.46)	2.13		0	0	0	0	0	0	0	0	2	0	1	0	0	3
RLADBQAHNRKYFM-SDXDJHTJSA-N	OMN-3-0169	Cc1cccc(CN2C(=O)/C(=N\O)c3cc(Cl)ccc32)c1	1	0	5	CASP7(tm:1.00)|CASP6(tm:0.91)|CASP3(tm:0.87)|ALDH1A1(tm:0.84)|UCHL1(tm:0.81)|ALDH2(tm:0.70)|CASP1(tm:0.66)|ALDH3A1(tm:0.66)|PTGER3(tm:0.60)|CES1(tm:0.56)|CASP4(tm:0.54)|CASP9(tm:0.53)|NCF1(tm:0.52)|MDM2(tm:0.51)|CHRM5(tm:0.50)|MAPK10(tm:0.50)|PTPN1(tm:0.50)|CASP2(tm:0.50)|AVPR2(tm:0.50)|SNCA(tm:0.50)|GABRE(tm:0.49)|GABRD(tm:0.49)|TDO2(tm:0.49)|GABRG1(tm:0.48)|GABRP(tm:0.48)|PTH1R(tm:0.48)|GABRB2(…	50.88	LDN-57444(sim:4.09;cat:3)|Compound 53(sim:4.09;cat:3)	1.64	0	0	1.64		0		0		0		0		0	TGFB1-(prox:3.48)-SMAD3(tm:0.45)|TGFBR2-(prox:3.02)-SMAD3(tm:0.45)	1.1	UCHL1(tm:0.81;dub4)|USP1(tm:0.34;dub4)	1.15	0	0	0	1.15	0	1	2	0	2	0	0	1	6
RLFWWDJHLFCNIJ-UHFFFAOYSA-N	Prestw-181	Cc1c(N)c(=O)n(-c2ccccc2)n1C	0	1	157	FPR2(tm:0.82)|CYP2C18(tm:0.80)|EIF2AK3(tm:0.78)|PIK3CD(tm:0.77)|EIF2AK4(tm:0.72)|CYP2B6(tm:0.68)|SLC22A6(tm:0.68)|PIK3CB(tm:0.66)|MET(tm:0.65)|APEX1(tm:0.64)|PIK3CG(tm:0.61)|MST1R(tm:0.60)|UBE2N(tm:0.58)|CYP2C8(tm:0.58)|SLC12A5(tm:0.58)|DUSP1(tm:0.57)|CYP3A7(tm:0.55)|BCL2A1(tm:0.55)|BCL2L10(tm:0.55)|AXL(tm:0.55)|CYP2A6(tm:0.54)|INSR(tm:0.54)|CYP2E1(tm:0.53)|S100B(tm:0.52)|NMT1(tm:0.52)|RET(tm:0.5…	42.85		0	0	0	0	geo_GSE17708_1_BWD(con:3.11;gba:4.13)	0.93		0		0		0		0		0	PSMD14(tm:0.38;dub4)|USP1(tm:0.37;dub4)	0.75	0	0	0	0.75	0	0	0	0	0	0	0	1	1
RMMXTBMQSGEXHJ-UHFFFAOYSA-N	Prestw-88	Cc1c(N(C)C)c(=O)n(-c2ccccc2)n1C	0	1	116	CYP2C8(tm:1.00)|CYP2C9(tm:1.00)|CYP3A7(tm:1.00)|CYP2C18(tm:1.00)|CYP17A1(tm:1.00)|CYP3A4(tm:1.00)|CYP2D6(tm:1.00)|CYP1A2(tm:1.00)|CYP2C19(tm:1.00)|SLC22A6(tm:1.00)|LMNA(tm:0.81)|TSHR(tm:0.81)|FPR2(tm:0.76)|NMT1(tm:0.74)|CYP2B6(tm:0.67)|MET(tm:0.65)|MAPT(tm:0.64)|EIF2AK3(tm:0.62)|NOX4(tm:0.62)|DUSP1(tm:0.60)|BCL2L10(tm:0.60)|EIF2AK4(tm:0.58)|TDP1(tm:0.58)|S100B(tm:0.56)|PIK3CD(tm:0.54)|MCL1(tm:0.5…	54.82		0	0	0	0	geo_GSE17708_1_BWD(con:3.11;gba:4.14)	0.93		0		0		0		0	ERK2-(prox:5.00)-MAPK1(tm:0.38)|TGFB1-(prox:3.48)-SMAD3(tm:0.34)|TGFBR2-(prox:3.02)-SMAD3(tm:0.34)	1.68	PSMD14(tm:0.46;dub4)|USP2(tm:0.37;dub4)|USP1(tm:0.34;dub4)	1.17	0	0	0	1.17	0	0	0	0	0	0	0	0	0
RMWVZGDJPAKBDE-UHFFFAOYSA-N	Prestw-528	CC(=O)Oc1cc(C(F)(F)F)ccc1C(=O)O	0	1	103	PDE10A(tm:1.00)|NFKB1(tm:1.00)|NOS2(tm:1.00)|PTGS1(tm:1.00)|TACR1(tm:0.82)|USP2(tm:0.81)|CYP2C19(tm:0.81)|HSD17B10(tm:0.81)|AKR1C1(tm:0.75)|CCR2(tm:0.75)|NFKB2(tm:0.71)|ELANE(tm:0.68)|CETP(tm:0.68)|HSPA5(tm:0.66)|TP53(tm:0.65)|SLC22A7(tm:0.65)|PRKAA1(tm:0.64)|PPARD(tm:0.63)|SLC22A6(tm:0.62)|ALB(tm:0.61)|SCN9A(tm:0.58)|PTGS2(tm:0.57)|PTPN5(tm:0.57)|CNR2(tm:0.56)|AKR1C2(tm:0.54)|SYK(tm:0.54)|PTGER4…	39.34		0	0	0	0	geo_GSE17708_1_BWD(con:3.05;gba:4.17)	0.93		0		0		0		0	TGFB2-(prox:3.64)-SERPINE1(tm:0.40)	0.56	USP2(tm:0.81;dub4)	0.81	0	0	0	0.81	0	1	0	1	1	0	0	0	3
RPLTWBVMGUMCLS-ZZEZOPTASA-N	OMN-3-0200	O=C1/C(=N\O)c2ccccc2N1Cc1cccc2ccccc12	1	0	21	GALR3(tm:0.86)|UCHL1(tm:0.79)|CASP7(tm:0.78)|ALDH1A1(tm:0.75)|CASP3(tm:0.71)|SLC12A5(tm:0.70)|SLC16A1(tm:0.68)|ALPL(tm:0.67)|NQO1(tm:0.63)|ALPI(tm:0.63)|SQLE(tm:0.63)|ALDH3A1(tm:0.61)|CASP6(tm:0.61)|ALPPL2(tm:0.61)|XIAP(tm:0.61)|NQO2(tm:0.60)|CES1(tm:0.59)|NPBWR1(tm:0.59)|DAO(tm:0.59)|ADA(tm:0.56)|P2RX7(tm:0.56)|CMA1(tm:0.55)|MTNR1A(tm:0.55)|SCN2A(tm:0.55)|SNCA(tm:0.54)|PTPN7(tm:0.54)|LPAR2(tm:0.…	47.88	LDN-57444(sim:3.99;cat:3)|Compound 53(sim:3.99;cat:3)	1.6	0	0	1.6		0		0		0		0		0		0	UCHL1(tm:0.79;dub4)	0.79	0	0	0	0.79	0	1	2	0	2	0	0	1	6
SIQKRCUTPSMFSZ-UHFFFAOYSA-N	MolPort-020-117-207	CS(=O)(=O)c1ccc(C(O)CN2CCCCCC2)cc1	1	0	101	PTGS2(tm:1.00)|PTGS1(tm:0.85)|GPR119(tm:0.85)|GCK(tm:0.80)|JAK2(tm:0.75)|KCNJ1(tm:0.74)|CTSS(tm:0.72)|AOC3(tm:0.70)|PDE4C(tm:0.69)|ABCB1(tm:0.69)|JAK3(tm:0.69)|MAPK8(tm:0.67)|SLC6A9(tm:0.66)|EPHX2(tm:0.65)|PTGDR(tm:0.65)|ADRB3(tm:0.64)|OPRK1(tm:0.64)|CCR5(tm:0.64)|PDE4A(tm:0.62)|NR1H2(tm:0.62)|CTSK(tm:0.61)|NR1H3(tm:0.61)|CA2(tm:0.61)|TGM2(tm:0.60)|MAPK9(tm:0.59)|PTGDR2(tm:0.58)|GCKR(tm:0.58)|CA1…	61.33		0	0	0	0	geo_GSE17708_2_BWD(con:3.49;gba:4.03)	0.98		0		0		0		0	FBXL5-(prox:3.21)-USP47(tm:0.47)	0.56	USP47(tm:0.47;dub4)|USP7(tm:0.46;dub4)	0.93	0	0	0	0.93	0	0	0	0	0	0	0	0	0
SKVPTPMWXJSBTF-UHFFFAOYSA-N	Prestw-30	Cc1c(O)c(=O)n(-c2ccccc2)n1C	0	1	127	FPR2(tm:0.85)|ALDH1A1(tm:0.81)|EIF2AK3(tm:0.81)|EHMT2(tm:0.81)|CYP2C18(tm:0.80)|DUSP1(tm:0.74)|EIF2AK4(tm:0.74)|MET(tm:0.72)|SLC22A6(tm:0.69)|APEX1(tm:0.68)|MST1R(tm:0.67)|CYP2B6(tm:0.67)|SLC12A5(tm:0.65)|BCL2L10(tm:0.63)|INSR(tm:0.61)|NOX4(tm:0.59)|UBE2N(tm:0.58)|BCL2A1(tm:0.57)|MPI(tm:0.57)|CDC25B(tm:0.56)|CYP2C8(tm:0.56)|CYP3A7(tm:0.55)|AXL(tm:0.55)|SENP1(tm:0.55)|IDE(tm:0.54)|RET(tm:0.54)|PHO…	55.94		0	0	0	0	geo_GSE17708_1_BWD(con:3.11;gba:5.00)	1.02		0		0		0		0	ERK2-(prox:5.00)-MAPK1(tm:0.38)	0.69	USP1(tm:0.42;dub4)|PSMD14(tm:0.40;dub4)|USP2(tm:0.38;dub4)	1.2	0	0	0	1.2	0	0	0	0	0	0	0	0	0
SOYUXLGNNDBRHA-UHFFFAOYSA-N	T6449369	N#CC(=Cc1cc(F)ccc1F)C(=O)c1c[nH]c2ccccc12	1	0	8	MPO(tm:0.78)|BTK(tm:0.78)|HTR1A(tm:0.75)|SLC6A4(tm:0.74)|PRKCQ(tm:0.73)|GHSR(tm:0.73)|DNMT3A(tm:0.72)|JAK3(tm:0.71)|MELK(tm:0.70)|PSIP1(tm:0.69)|PLIN1(tm:0.67)|KPNA2(tm:0.66)|GLRA1(tm:0.66)|UGT1A9(tm:0.66)|PLIN5(tm:0.65)|SNCA(tm:0.65)|COMT(tm:0.65)|PRKCD(tm:0.63)|ECE1(tm:0.63)|AKT1(tm:0.63)|GUSB(tm:0.62)|HTR1D(tm:0.62)|HTR2A(tm:0.62)|PRKCE(tm:0.61)|HTR2C(tm:0.61)|GABRQ(tm:0.61)|HTR5A(tm:0.61)|CES…	83.12	Degrasyn(sim:3.03;cat:1)	0.61	0.61	0	0		0		0		0		0		0		0	USP1(tm:0.49;dub4)|USP9X(tm:0.47;dub3)|PSMD14(tm:0.42;dub4)	1.38	0	0	0.47	0.91	0	0	0	2	2	2	0	0	6
SUSOJXKJEXJGPP-VKAVYKQESA-N	OMN-3-0157	O=C1/C(=N\O)c2ccccc2N1Cc1ccccc1F	1	0	24	CASP7(tm:0.95)|ALDH1A1(tm:0.84)|GALR3(tm:0.82)|CASP3(tm:0.81)|UCHL1(tm:0.75)|SNCA(tm:0.68)|ALDH3A1(tm:0.65)|TRPA1(tm:0.64)|ALPL(tm:0.64)|GNRHR(tm:0.63)|CES1(tm:0.63)|PKM(tm:0.63)|ALPI(tm:0.62)|CES2(tm:0.60)|ALPPL2(tm:0.60)|FABP3(tm:0.58)|PCK1(tm:0.58)|MAPK10(tm:0.57)|AGTR2(tm:0.57)|APP(tm:0.57)|PTPN7(tm:0.56)|CASP6(tm:0.53)|AGTR1(tm:0.52)|TAAR1(tm:0.51)|FABP4(tm:0.51)|P2RX7(tm:0.49)|AOC3(tm:0.49)…	25.25	Compound 53(sim:3.87;cat:3)|LDN-57444(sim:3.87;cat:3)	1.55	0	0	1.55		0		0		0		0		0		0	UCHL1(tm:0.75;dub4)	0.75	0	0	0	0.75	0	1	2	0	2	0	0	1	6
SZBINUDVTTWBHE-UHFFFAOYSA-N	T6470749	COc1cc(C=C(C#N)C(=O)c2c[nH]c3cccc(C)c23)cc(OC)c1	1	0	31	DNM1(tm:0.87)|BTK(tm:0.81)|DNMT3A(tm:0.80)|HTR1D(tm:0.77)|CYP1B1(tm:0.76)|SRC(tm:0.75)|PSMD14(tm:0.74)|PSIP1(tm:0.73)|AHR(tm:0.72)|PTPN7(tm:0.72)|KPNA2(tm:0.72)|HTR1B(tm:0.71)|PLIN1(tm:0.71)|PLIN5(tm:0.69)|COMT(tm:0.69)|CYP1A1(tm:0.69)|UGT1A9(tm:0.68)|TUBB1(tm:0.65)|PTPN22(tm:0.65)|NQO2(tm:0.64)|PRKCQ(tm:0.64)|CYP24A1(tm:0.64)|ALPI(tm:0.62)|ALPPL2(tm:0.61)|RCE1(tm:0.60)|MELK(tm:0.59)|GHSR(tm:0.58…	68.74	EOAI3402143(sim:3.32;cat:3)	0.66	0	0	0.66		0		0		0		0		0		0	PSMD14(tm:0.74;dub4)|USP9X(tm:0.54;dub3)|USP1(tm:0.48;dub4)|USP5(tm:0.47;dub3)|UCHL1(tm:0.40;dub4)	2.63	0	0	1.01	1.62	0	0	0	2	2	2	0	0	6
TUJKLJZGNZELMM-LNVKXUELSA-N	OMN-3-0371	O=C1/C(=N\Oc2ccccc2)c2ccccc2N1CCOc1ccccc1	1	0	26	GALR3(tm:0.88)|CASP3(tm:0.86)|ALDH3A1(tm:0.84)|ALDH1A1(tm:0.83)|CASP7(tm:0.79)|ALPL(tm:0.74)|UCHL1(tm:0.70)|LTA4H(tm:0.70)|CES1(tm:0.69)|CASP6(tm:0.67)|ALDH2(tm:0.66)|TTR(tm:0.66)|ESR1(tm:0.62)|DRD5(tm:0.58)|ALPI(tm:0.58)|ALPPL2(tm:0.58)|KCNA3(tm:0.56)|CHRM5(tm:0.54)|CHRM1(tm:0.53)|MAPT(tm:0.53)|TNF(tm:0.52)|DRD2(tm:0.52)|ADRA1A(tm:0.52)|HRH3(tm:0.51)|PSMB1(tm:0.51)|IDO1(tm:0.50)|ESR2(tm:0.48)|CH…	46.22	LDN-57444(sim:3.77;cat:3)|Compound 53(sim:3.77;cat:3)	1.51	0	0	1.51		0		0		0		0		0	TGFB1-(prox:3.48)-SMAD3(tm:0.36)|TGFBR2-(prox:3.02)-SMAD3(tm:0.36)	1.01	UCHL1(tm:0.70;dub4)	0.7	0	0	0	0.7	0	1	0	0	2	1	0	1	5
TWOOIIMKVHRYNG-VKAVYKQESA-N	OMN-3-0167	O=C1/C(=N\O)c2ccccc2N1Cc1cccc(Br)c1	1	0	22	GALR3(tm:0.93)|UCHL1(tm:0.86)|ALDH1A1(tm:0.85)|CASP7(tm:0.82)|CASP3(tm:0.73)|CES1(tm:0.71)|CES2(tm:0.71)|SNCA(tm:0.68)|ALPL(tm:0.65)|TDO2(tm:0.63)|ALDH3A1(tm:0.63)|ALPI(tm:0.59)|APP(tm:0.59)|ERCC5(tm:0.59)|MAOB(tm:0.59)|MAPK10(tm:0.58)|CASP6(tm:0.58)|ALPPL2(tm:0.58)|FEN1(tm:0.58)|SLC12A5(tm:0.57)|EDNRB(tm:0.57)|PITRM1(tm:0.54)|EGFR(tm:0.53)|PTGER1(tm:0.53)|ALDH2(tm:0.53)|TRPA1(tm:0.52)|SLC18A3(tm…	33.62	LDN-57444(sim:3.57;cat:3)|Compound 53(sim:3.49;cat:3)	1.41	0	0	1.41		0		0		0		0		0		0	UCHL1(tm:0.86;dub4)	0.86	0	0	0	0.86	0	1	2	0	2	1	0	3	9
UIHIJFFJTYPQOD-UHFFFAOYSA-N	AQ-149/43243686	O=C(C1=C(O)C(=O)N(CCc2c[nH]c3ccccc23)C1c1ccccn1)c1ccc(Cl)cc1	1	0	120	HTR1D(tm:1.00)|HTR1B(tm:0.91)|MPO(tm:0.84)|HTR1A(tm:0.79)|SNCA(tm:0.77)|SLC6A4(tm:0.72)|GHSR(tm:0.70)|HTR6(tm:0.65)|MTNR1B(tm:0.65)|DRD2(tm:0.65)|AANAT(tm:0.64)|AKT1(tm:0.63)|MTNR1A(tm:0.63)|CYP2A13(tm:0.62)|HTR2B(tm:0.62)|TACR2(tm:0.62)|DRD4(tm:0.62)|SSTR2(tm:0.61)|TACR1(tm:0.61)|HTR2A(tm:0.61)|HTR1E(tm:0.60)|DRD3(tm:0.59)|HTR2C(tm:0.59)|WARS(tm:0.58)|WARS2(tm:0.58)|ECE1(tm:0.56)|MMP2(tm:0.56)|M…	64.49	Compound 19(sim:3.16;cat:3)|L434078(sim:3.13;cat:2)	1.26	0	0.63	0.63		0		0		0		0		0	ERK2-(prox:5.00)-MAPK1(tm:0.35)	0.68		0	0	0	0	0	0	0	0	1	0	1	0	0	2
UOSUSTXEXDHJEO-UHFFFAOYSA-N	OMN-3-0267	Cc1ccc(CN2C(=O)C(=O)c3ccccc32)cc1	1	0	29	ALDH3A1(tm:0.88)|ALDH1A1(tm:0.87)|CASP7(tm:0.87)|CASP3(tm:0.84)|CES1(tm:0.76)|ALDH2(tm:0.72)|CASP6(tm:0.69)|SNCA(tm:0.64)|UCHL1(tm:0.64)|LARGE1(tm:0.62)|CES2(tm:0.62)|CHRM5(tm:0.58)|APP(tm:0.56)|CTRB1(tm:0.52)|TDO2(tm:0.52)|IDO1(tm:0.52)|CASP4(tm:0.51)|TTR(tm:0.50)|CTRC(tm:0.50)|KCNN4(tm:0.50)|PTAFR(tm:0.48)|TRPA1(tm:0.48)|XBP1(tm:0.48)|TGM2(tm:0.47)|CHRM1(tm:0.46)|BCHE(tm:0.45)|RGS4(tm:0.45)|CAS…	28.14	L434078(sim:3.12;cat:2)|LDN-57444(sim:3.11;cat:3)|Compound 53(sim:3.11;cat:3)	1.87	0	0.62	1.24		0		0		0		0		0	TGFB1-(prox:3.48)-SMAD3(tm:0.35)|TGFBR2-(prox:3.02)-SMAD3(tm:0.35)	1	UCHL1(tm:0.64;dub4)|USP1(tm:0.35;dub4)	0.99	0	0	0	0.99	0	0	0	1	1	1	0	0	3
UPABALFQLZQSSX-UHFFFAOYSA-N	T5548892	Cc1cc(C(=O)N2CCC(n3c(O)nc4ccccc43)CC2)c(C)n1C1CC1	1	0	60	PLD1(tm:0.87)|OGFRL1(tm:0.85)|PLD2(tm:0.84)|OPRL1(tm:0.78)|OPRM1(tm:0.73)|OPRK1(tm:0.72)|L3MBTL3(tm:0.71)|CALCRL(tm:0.70)|USP1(tm:0.70)|GLRA1(tm:0.69)|KCNK2(tm:0.68)|CHRM2(tm:0.68)|L3MBTL1(tm:0.68)|SCN7A(tm:0.66)|CCR5(tm:0.66)|FASN(tm:0.65)|CHRM1(tm:0.63)|DRD4(tm:0.62)|HRH1(tm:0.62)|TP53BP1(tm:0.61)|PDE6D(tm:0.61)|MTOR(tm:0.60)|TNKS(tm:0.60)|CYP3A7(tm:0.60)|CHRM5(tm:0.59)|CHRM4(tm:0.58)|DRD5(tm:0…	66.38	Pimozide(sim:3.44;cat:3)	0.69	0	0	0.69		0		0		0		0		0	ERK2-(prox:5.00)-MAPK1(tm:0.38)	0.69	USP1(tm:0.70;dub4)|USP2(tm:0.42;dub4)	1.12	0	0	0	1.12	0	0	0	0	0	0	0	0	0
UUYGPKBYYRKOMO-UHFFFAOYSA-N	AO-365/40085476	c1cncc(-c2nnc3sc(-c4cccc5ccccc45)nn23)c1	1	0	136	DUSP4(tm:0.71)|CYP11B2(tm:0.69)|ALOX15(tm:0.65)|CYP11B1(tm:0.62)|PGGT1B(tm:0.55)|CYP2A6(tm:0.55)|P4HTM(tm:0.53)|NR4A1(tm:0.52)|PDE10A(tm:0.51)|PIM1(tm:0.49)|FNTB(tm:0.49)|MAPT(tm:0.49)|SOAT2(tm:0.48)|NCOA1(tm:0.47)|CASP9(tm:0.46)|VHL(tm:0.46)|SIRT1(tm:0.46)|CYP17A1(tm:0.45)|BCHE(tm:0.45)|HPGD(tm:0.45)|CTDSP1(tm:0.43)|CA12(tm:0.43)|CYP1A2(tm:0.42)|CYP2E1(tm:0.42)|HSD17B10(tm:0.42)|FNTA(tm:0.42)|RC…	30.85	SJB3-019A(sim:3.06;cat:2)	0.61	0	0.61	0		0		0		0		0		0	GSK3B-(prox:5.00)-GSK3B(tm:0.33)	0.67	USP2(tm:0.38;dub4)	0.38	0	0	0	0.38	0	0	0	0	0	0	0	0	0
VABCILAOYCMVPS-HNNXBMFYSA-N	Prestw-110	CC(=O)C[C@@H](c1ccc([N+](=O)[O-])cc1)c1c(O)c2ccccc2oc1=O	0	1	66	NQO1(tm:0.97)|MAPT(tm:0.83)|VKORC1(tm:0.82)|FASN(tm:0.72)|CYP2C18(tm:0.70)|ORM1(tm:0.68)|SLC29A1(tm:0.68)|MAOB(tm:0.67)|KMT2A(tm:0.65)|MEN1(tm:0.64)|CYP19A1(tm:0.63)|AR(tm:0.63)|ALB(tm:0.63)|PGR(tm:0.61)|EHMT2(tm:0.60)|CYP2C9(tm:0.60)|CRHBP(tm:0.59)|ALDH1A1(tm:0.57)|BAZ2B(tm:0.57)|MAOA(tm:0.56)|CYP2C8(tm:0.56)|SLC27A4(tm:0.56)|MMP8(tm:0.55)|TDP1(tm:0.55)|KDM4A(tm:0.55)|PTPN1(tm:0.54)|NFE2L2(tm:0.…	58.45		0	0	0	0	geo_GSE28569_2_BWD(con:3.31;gba:4.43)	1		0		0		0		0	ERK2-(prox:5.00)-MAPK1(tm:0.33)|TGFB1-(prox:3.48)-SMAD3(tm:0.39)|TGFBR2-(prox:3.02)-SMAD3(tm:0.39)	1.7	PSMD14(tm:0.40;dub4)	0.4	0	0	0	0.4	0	0	0	2	2	1	0	2	7
VFAMVSYUKUIFGL-UHFFFAOYSA-N	MolPort-000-421-582	O=C(O)CCC(O)=NC(CO)C(O)c1ccc([N+](=O)[O-])cc1	1	0	149	SLC29A1(tm:0.83)|MAPT(tm:0.83)|FASN(tm:0.72)|SLC27A4(tm:0.71)|EHMT2(tm:0.69)|ALDH1A1(tm:0.67)|GSR(tm:0.66)|ADRA1A(tm:0.64)|MMP8(tm:0.64)|TDP1(tm:0.63)|KMT2A(tm:0.63)|MMP2(tm:0.63)|CA12(tm:0.62)|MEN1(tm:0.62)|CRHBP(tm:0.61)|CYP3A7(tm:0.60)|SLC22A6(tm:0.59)|AR(tm:0.59)|LMNA(tm:0.59)|BAZ2B(tm:0.58)|CYP19A1(tm:0.58)|CACNA1C(tm:0.58)|MAOB(tm:0.57)|SMN1(tm:0.57)|TBXA2R(tm:0.55)|MMP1(tm:0.55)|CYP3A5(tm:…	66.15		0	0	0	0	geo_GSE17708_2_BWD(con:3.40;gba:4.26)|geo_GSE17708_1_BWD(con:3.06;gba:4.26)	1.93		0	YVUQSNJEYSNKRX-UHFFFAOYSA-N_NCIH1836_0_FWD(con:3.06;gba:4.26)	0.94		0		0	ERK2-(prox:5.00)-MAPK1(tm:0.33)|TGFB2-(prox:3.64)-SERPINE1(tm:0.44)|TGFB1-(prox:3.48)-SMAD3(tm:0.49)|TGFBR2-(prox:3.02)-SMAD3(tm:0.49)	2.39	PSMD14(tm:0.39;dub4)	0.39	0	0	0	0.39	0	0	0	1	3	1	0	2	7
VHRSUDSXCMQTMA-PJHHCJLFSA-N	Prestw-279	C[C@H]1C[C@H]2[C@@H]3CC[C@](O)(C(=O)CO)[C@@]3(C)C[C@H](O)[C@@H]2[C@@]2(C)C=CC(=O)C=C12	0	1	139	CYP3A4(tm:1.00)|ABCB1(tm:1.00)|NR3C1(tm:1.00)|SHBG(tm:0.89)|SRD5A2(tm:0.88)|SERPINA6(tm:0.88)|SRD5A1(tm:0.82)|HIF1A(tm:0.81)|CYP19A1(tm:0.81)|NFE2L2(tm:0.81)|AR(tm:0.81)|SLCO1A2(tm:0.80)|ANXA1(tm:0.77)|IL6(tm:0.77)|G6PD(tm:0.74)|PGR(tm:0.72)|CYP3A7(tm:0.70)|GLUL(tm:0.69)|ABCB11(tm:0.68)|CYP17A1(tm:0.68)|NR3C2(tm:0.68)|SLCO1B3(tm:0.67)|CYP3A5(tm:0.65)|ABCC2(tm:0.65)|ALB(tm:0.65)|NR0B1(tm:0.64)|CYP…	68.68		0	0	0	0	geo_GSE28569_2_BWD(con:3.71;gba:4.39)	1.06		0	KKZJGLLVHKMTCM-UHFFFAOYSA-N_JURKAT_0_FWD(con:3.29;gba:4.02)|YVUQSNJEYSNKRX-UHFFFAOYSA-N_HELA_0_FWD(con:3.05;gba:4.02)	1.86		0		0	ERK2-(prox:4.23)-MAPK3(tm:0.36)|TGFB1-(prox:3.08)-IL6(tm:0.77)	1.3	USP2(tm:0.39;dub4)	0.39	0	0	0	0.39	0	0	0	3	0	2	0	2	7
VLHGDCJIDNVRFM-UHFFFAOYSA-N	T5655006	Fc1ccc(-c2cc3ccccc3[nH]2)cc1	1	0	155	SSTR3(tm:0.75)|ITK(tm:0.71)|F7(tm:0.60)|NR3C2(tm:0.58)|SENP8(tm:0.56)|PLAT(tm:0.55)|VCP(tm:0.50)|HPN(tm:0.50)|GCGR(tm:0.50)|ADORA2B(tm:0.49)|NR3C1(tm:0.47)|HRH3(tm:0.47)|BCL2L10(tm:0.46)|MAPT(tm:0.45)|CDC7(tm:0.45)|BCL2L2(tm:0.45)|KDR(tm:0.45)|ATP6V1B1(tm:0.45)|SYK(tm:0.44)|BAD(tm:0.44)|PLG(tm:0.43)|ALOX15(tm:0.43)|PLAU(tm:0.43)|MAPKAPK2(tm:0.43)|SENP6(tm:0.42)|HRH4(tm:0.42)|EBP(tm:0.42)|AKR1C3(t…	27.43		0	0	0	0	geo_GSE28569_2_BWD(con:3.09;gba:4.00)	0.92		0		0		0		0	GSK3B-(prox:3.56)-CSNK1A1(tm:0.35)|TGFB1-(prox:3.48)-SMAD3(tm:0.38)|TGFBR2-(prox:3.30)-ACVR1(tm:0.33)|TGFB2-(prox:3.07)-PLG(tm:0.43)|TGFBR2-(prox:3.02)-SMAD3(tm:0.38)	2.58	USP2(tm:0.38;dub4)	0.38	0	0	0	0.38	0	0	0	0	0	0	0	0	0
VOKYCHGFOYOTKE-UHFFFAOYSA-N	T5863045	N=C(O)c1ccccc1N=C(O)CN1CCC(n2c(O)nc3ccccc32)CC1	1	0	112	OGFRL1(tm:0.91)|PLD1(tm:0.90)|PLD2(tm:0.87)|PARP2(tm:0.79)|OPRL1(tm:0.77)|OPRM1(tm:0.74)|OPRK1(tm:0.73)|USP1(tm:0.71)|PARP1(tm:0.70)|GLRA1(tm:0.70)|SCN7A(tm:0.69)|DRD4(tm:0.69)|TNKS(tm:0.68)|CALCRL(tm:0.68)|KCNK2(tm:0.67)|CHRM1(tm:0.64)|CCR5(tm:0.63)|CYP3A7(tm:0.62)|RPS6KA2(tm:0.62)|AOX1(tm:0.60)|XBP1(tm:0.60)|DRD2(tm:0.59)|CYP2E1(tm:0.59)|HRH1(tm:0.59)|CACNA1G(tm:0.59)|CHRM5(tm:0.58)|TNKS2(tm:0.…	65.08	Pimozide(sim:3.59;cat:3)	0.72	0	0	0.72		0		0		0		0		0	ERK2-(prox:5.00)-MAPK1(tm:0.38)	0.69	USP1(tm:0.71;dub4)|USP2(tm:0.38;dub4)	1.09	0	0	0	1.09	0	1	0	1	4	1	0	1	8
VRYMTAVOXVTQEF-UHFFFAOYSA-N	Prestw-42	CC(=O)Oc1cc(C(C)C)c(OCCN(C)C)cc1C	0	1	134	ADRA2B(tm:1.00)|P2RX2(tm:0.81)|BLM(tm:0.81)|SMN1(tm:0.81)|CYP1A2(tm:0.81)|PKM(tm:0.81)|CYP2D6(tm:0.81)|HRH1(tm:0.81)|ACHE(tm:0.80)|SCN7A(tm:0.77)|SCN11A(tm:0.75)|SCN8A(tm:0.75)|SCN3A(tm:0.74)|SCN1A(tm:0.73)|CYP2B6(tm:0.69)|THRA(tm:0.69)|CHRM4(tm:0.69)|SCN4A(tm:0.68)|GRIN3A(tm:0.68)|SLC22A2(tm:0.68)|CYP2E1(tm:0.67)|CHRM5(tm:0.66)|RXRA(tm:0.66)|SCN2A(tm:0.66)|ESRRG(tm:0.66)|LSS(tm:0.65)|HSP90AB1(tm…	73.37		0	0	0	0		0		0	YVUQSNJEYSNKRX-UHFFFAOYSA-N_SW620_0_FWD(con:3.03;gba:4.01)	0.91		0		0	DDR2-(prox:5.00)-DDR2(tm:0.52)	0.76		0	0	0	0	0	0	1	0	1	1	0	0	0	3
VVWYOYDLCMFIEM-UHFFFAOYSA-N	Prestw-827	CC(C)[N+](C)(CCOC(=O)C1c2ccccc2Oc2ccccc21)C(C)C	0	1	143	CHRM3(tm:1.00)|CHRM2(tm:1.00)|CHRM1(tm:1.00)|LMNA(tm:0.81)|APEX1(tm:0.81)|SMN1(tm:0.81)|TSHR(tm:0.81)|NFE2L2(tm:0.81)|CYP1A2(tm:0.81)|CYP2D6(tm:0.81)|RECQL(tm:0.81)|GRM8(tm:0.68)|BBOX1(tm:0.64)|CHRNA2(tm:0.63)|CHRNB1(tm:0.63)|CHRNG(tm:0.63)|CHRND(tm:0.62)|CHRM5(tm:0.61)|CHRNA1(tm:0.61)|CHRNE(tm:0.61)|CHRM4(tm:0.58)|HRH2(tm:0.58)|CHRNA10(tm:0.56)|HDAC5(tm:0.54)|HDAC7(tm:0.54)|SLC22A5(tm:0.54)|CACN…	34.8		0	0	0	0	geo_GSE28569_2_BWD(con:3.37;gba:4.39)	1		0		0		0		0	TGFBR2-(prox:3.85)-FKBP1A(tm:0.47)|TGFBR1-(prox:3.70)-FKBP1A(tm:0.47)|TGFB1-(prox:3.23)-FKBP1A(tm:0.47)	1.78		0	0	0	0	0	0	0	0	5	1	0	0	1	7
VWLHWLSRQJQWRG-UHFFFAOYSA-O	Prestw-83	CC[N+](C)(C)c1cccc(O)c1	0	1	119	BCHE(tm:1.00)|ACHE(tm:1.00)|BLM(tm:0.81)|SMN1(tm:0.81)|ESR1(tm:0.72)|ESR2(tm:0.59)|BBOX1(tm:0.51)|POLI(tm:0.48)|EHMT2(tm:0.48)|APOBEC3A(tm:0.47)|APOBEC3G(tm:0.46)|BACE1(tm:0.45)|CXCR3(tm:0.45)|APOBEC3F(tm:0.44)|HSD17B1(tm:0.43)|HSD17B2(tm:0.41)|SLC22A16(tm:0.41)|MAPT(tm:0.41)|SLC22A5(tm:0.40)|CYP3A4(tm:0.33)	11.06		0	0	0	0	geo_GSE28569_2_BWD(con:3.13;gba:4.03)	0.92		0		0		0		0		0		0	0	0	0	0	0	0	0	0	1	0	0	0	1
VZAQIIHRUYXZOL-UHFFFAOYSA-N	MolPort-001-933-591	N=c1nc2[nH]c(SCC(=O)O)nc2c(N)[nH]1	1	0	126	ENPP1(tm:0.81)|DHFR(tm:0.80)|GART(tm:0.75)|PNP(tm:0.70)|DCK(tm:0.70)|HRH4(tm:0.70)|FOLR1(tm:0.69)|MGMT(tm:0.66)|SLC19A1(tm:0.64)|ADORA2A(tm:0.64)|TYMS(tm:0.63)|FOLR2(tm:0.62)|FPGS(tm:0.62)|GHSR(tm:0.61)|SLC46A1(tm:0.61)|TRPM6(tm:0.59)|ATIC(tm:0.58)|PIK3CG(tm:0.58)|PIK3CD(tm:0.57)|GGH(tm:0.57)|SLC22A8(tm:0.56)|TXN(tm:0.56)|MTHFR(tm:0.55)|TLR7(tm:0.54)|CA13(tm:0.54)|ADORA1(tm:0.54)|ABCC4(tm:0.54)|A…	41.7	PR-619(sim:3.66;cat:2)	0.73	0	0.73	0		0		0		0		0		0		0		0	0	0	0	0	0	0	0	0	0	0	0	1	1
WEWOAVJIIDOUIH-UHFFFAOYSA-N	T5617819	O=C(c1cc(O)nc2ccccc12)N1CCC(n2c(O)nc3ccccc32)CC1	1	0	100	PLD1(tm:0.95)|PLD2(tm:0.89)|OGFRL1(tm:0.83)|OPRL1(tm:0.77)|CALCRL(tm:0.75)|OPRM1(tm:0.72)|USP1(tm:0.72)|GLRA1(tm:0.71)|OPRK1(tm:0.70)|KCNK2(tm:0.69)|SCN7A(tm:0.67)|CCR5(tm:0.66)|CHRM1(tm:0.66)|L3MBTL3(tm:0.64)|CHRM2(tm:0.64)|HRH1(tm:0.64)|TACR2(tm:0.62)|L3MBTL1(tm:0.62)|CYP3A7(tm:0.61)|TNKS(tm:0.60)|DRD4(tm:0.60)|TACR3(tm:0.59)|FPR2(tm:0.59)|CACNA1G(tm:0.58)|CHRM5(tm:0.58)|CYP2E1(tm:0.58)|MBTD1(t…	62.59	Pimozide(sim:3.45;cat:3)	0.69	0	0	0.69		0		0		0		0		0	ERK2-(prox:5.00)-MAPK1(tm:0.38)	0.69	USP1(tm:0.72;dub4)|USP2(tm:0.41;dub4)	1.13	0	0	0	1.13	0	0	0	0	0	0	0	0	0
WIIZWVCIJKGZOK-RKDXNWHRSA-N	Prestw-31	O=[N+]([O-])c1ccc([C@@H](O)[C@@H](CO)N=C(O)C(Cl)Cl)cc1	0	1	123	CYP2C8(tm:1.00)|CYP2C9(tm:1.00)|CYP3A4(tm:1.00)|CYP3A7(tm:1.00)|CYP2C19(tm:1.00)|SLC22A6(tm:1.00)|CYP3A5(tm:1.00)|ALDH1A1(tm:0.81)|MAPT(tm:0.81)|FASN(tm:0.71)|SLC29A1(tm:0.71)|EHMT2(tm:0.69)|MMP8(tm:0.66)|KMT2A(tm:0.64)|CA12(tm:0.62)|MEN1(tm:0.62)|GSR(tm:0.61)|AR(tm:0.60)|LMNA(tm:0.60)|PGR(tm:0.60)|BCL2A1(tm:0.59)|TLR9(tm:0.58)|AKR1C2(tm:0.58)|SLC27A4(tm:0.58)|CYP19A1(tm:0.57)|SMN1(tm:0.57)|CA2(t…	61.28		0	0	0	0	geo_GSE17708_2_BWD(con:3.49;gba:4.14)|geo_GSE17708_2_BWD(con:3.40;gba:5.00)|geo_GSE17708_1_BWD(con:3.06;gba:5.00)	3.07		0	YVUQSNJEYSNKRX-UHFFFAOYSA-N_NCIH1836_0_FWD(con:3.06;gba:5.00)	1.01		0		0	ERK2-(prox:5.00)-MAPK1(tm:0.34)|TGFB1-(prox:3.48)-SMAD3(tm:0.49)|TGFBR2-(prox:3.02)-SMAD3(tm:0.49)	1.81	PSMD14(tm:0.38;dub4)	0.38	0	0	0	0.38	0	2	2	3	5	3	2	2	19
WIKYUJGCLQQFNW-UHFFFAOYSA-N	Prestw-399	CN1CCN(CCCN2c3ccccc3Sc3ccc(Cl)cc32)CC1	0	1	88	ADRA1D(tm:1.00)|DRD3(tm:1.00)|SIGMAR1(tm:1.00)|DRD2(tm:1.00)|HTR2C(tm:1.00)|CYP2D6(tm:1.00)|HTR2B(tm:1.00)|SLC6A4(tm:1.00)|ADRA2A(tm:1.00)|KCNH2(tm:1.00)|HRH1(tm:1.00)|CYP3A4(tm:1.00)|SLC6A2(tm:1.00)|ADRA2B(tm:1.00)|HTR2A(tm:1.00)|DRD1(tm:1.00)|ADRA2C(tm:1.00)|CHRM3(tm:0.97)|SLC6A3(tm:0.97)|MCL1(tm:0.97)|CHRM1(tm:0.97)|HTR6(tm:0.97)|CHRM4(tm:0.97)|CYP1A2(tm:0.97)|CHRM2(tm:0.97)|CHRM5(tm:0.97)|DRD…	87.85		0	0	0	0		0		0	DOEWDSDBFRHVAP-KRXBUXKQSA-N_ASC_0_FWD(con:3.26;gba:4.12)|YVUQSNJEYSNKRX-UHFFFAOYSA-N_HA1E_0_FWD(con:3.11;gba:4.39)	1.91		0		0	ERK2-(prox:5.00)-MAPK1(tm:0.81)	0.91	USP1(tm:0.41;dub4)	0.41	0	0	0	0.41	0	0	0	0	0	0	0	0	0
WJOHZNCJWYWUJD-IUGZLZTKSA-N	Prestw-774	CC(=O)OCC(=O)[C@@]12OC(C)(C)O[C@@H]1C[C@H]1[C@@H]3C[C@H](F)C4=CC(=O)C=C[C@]4(C)[C@@]3(F)[C@@H](O)C[C@@]12C	0	1	118	NR3C1(tm:1.00)|SMO(tm:1.00)|SERPINA6(tm:1.00)|PGR(tm:0.83)|HIF1A(tm:0.81)|AR(tm:0.81)|ANXA1(tm:0.80)|SHBG(tm:0.73)|ABCB1(tm:0.70)|CYP19A1(tm:0.69)|SLCO1A2(tm:0.69)|SOAT2(tm:0.69)|SLCO1B3(tm:0.68)|NR0B1(tm:0.67)|CYP3A7(tm:0.66)|SLCO1B1(tm:0.65)|ABCB11(tm:0.65)|NR3C2(tm:0.65)|CYP2J2(tm:0.64)|ABCC2(tm:0.64)|CYP3A5(tm:0.62)|CYP3A43(tm:0.62)|TTL(tm:0.61)|SRD5A1(tm:0.61)|SRD5A2(tm:0.61)|CYP3A4(tm:0.61)…	56.01		0	0	0	0	geo_GSE17708_1_BWD(con:3.42;gba:5.00)	1.07		0		0		0		0	ERK2-(prox:5.00)-MAPK1(tm:0.38)|TGFB1-(prox:3.48)-SMAD3(tm:0.36)|TGFB1-(prox:3.08)-IL6(tm:0.46)|TGFBR2-(prox:3.02)-SMAD3(tm:0.36)	2.24	USP2(tm:0.42;dub4)	0.42	0	0	0	0.42	0	0	0	4	0	3	0	3	10
WKSAUQYGYAYLPV-UHFFFAOYSA-N	Prestw-37	CCc1nc(=N)[nH]c(N)c1-c1ccc(Cl)cc1	0	1	168	CYP2D6(tm:1.00)|DHFR(tm:1.00)|CYP2C9(tm:1.00)|CYP2C8(tm:1.00)|PTGS1(tm:1.00)|HEXA(tm:0.97)|HEXB(tm:0.97)|GHSR(tm:0.87)|AR(tm:0.81)|ACP1(tm:0.81)|SMN1(tm:0.81)|TP53(tm:0.81)|CYP1A2(tm:0.81)|CYP3A4(tm:0.81)|IDH1(tm:0.81)|GART(tm:0.65)|TYMS(tm:0.64)|MGMT(tm:0.63)|AGPAT2(tm:0.57)|ADORA2A(tm:0.56)|FOLR1(tm:0.52)|REN(tm:0.51)|HRH4(tm:0.50)|TRPM6(tm:0.50)|HSP90AA1(tm:0.50)|XDH(tm:0.48)|SLC19A1(tm:0.48)|…	27.16	PR-619(sim:3.23;cat:2)	0.65	0	0.65	0		0		0		0		0		0		0		0	0	0	0	0	0	0	0	0	0	0	0	1	1
WKULUEJJGXOIMK-AWEZNQCLSA-N	MolPort-005-931-243	O=C(N[C@H](CO)Cc1ccccc1)c1nc(-c2cccnc2)no1	1	0	159	S1PR1(tm:0.90)|HDAC4(tm:0.87)|CYP11B2(tm:0.81)|C3AR1(tm:0.72)|S1PR5(tm:0.66)|MMEL1(tm:0.65)|TRPV3(tm:0.65)|MAPK1(tm:0.63)|ADRB3(tm:0.62)|GPR142(tm:0.62)|ALOX5AP(tm:0.62)|MME(tm:0.59)|CYP11B1(tm:0.59)|KIT(tm:0.58)|HDAC6(tm:0.58)|MMP12(tm:0.58)|NAMPT(tm:0.57)|BMP1(tm:0.57)|CHRNA7(tm:0.57)|SI(tm:0.56)|MMP13(tm:0.56)|PTAFR(tm:0.56)|CX3CR1(tm:0.55)|PDE10A(tm:0.55)|MGAM(tm:0.55)|HDAC1(tm:0.54)|AKT3(tm:…	58.65	SJB3-019A(sim:3.10;cat:2)	0.62	0	0.62	0		0		0		0		0		0	ERK2-(prox:5.00)-MAPK1(tm:0.63)|GSK3B-(prox:5.00)-GSK3B(tm:0.40)|GSK3B-(prox:3.70)-GSK3A(tm:0.36)	2.06		0	0	0	0	0	0	0	0	0	0	0	0	0	0
WKULUEJJGXOIMK-UHFFFAOYSA-N	MolPort-005-971-719	O=C(NC(CO)Cc1ccccc1)c1nc(-c2cccnc2)no1	1	0	160	S1PR1(tm:0.90)|HDAC4(tm:0.87)|CYP11B2(tm:0.81)|C3AR1(tm:0.72)|S1PR5(tm:0.66)|TRPV3(tm:0.65)|MMEL1(tm:0.65)|MAPK1(tm:0.63)|GPR142(tm:0.62)|ALOX5AP(tm:0.62)|ADRB3(tm:0.62)|CYP11B1(tm:0.59)|MME(tm:0.59)|HDAC6(tm:0.58)|KIT(tm:0.58)|MMP12(tm:0.58)|CHRNA7(tm:0.57)|BMP1(tm:0.57)|NAMPT(tm:0.57)|MMP13(tm:0.56)|SI(tm:0.56)|PTAFR(tm:0.56)|PDE10A(tm:0.55)|CX3CR1(tm:0.55)|MGAM(tm:0.55)|HDAC1(tm:0.54)|AKT3(tm:…	58.65	SJB3-019A(sim:3.10;cat:2)	0.62	0	0.62	0		0		0		0		0		0	GSK3B-(prox:5.00)-GSK3B(tm:0.40)|ERK2-(prox:5.00)-MAPK1(tm:0.63)|GSK3B-(prox:3.70)-GSK3A(tm:0.36)	2.06		0	0	0	0	0	0	0	0	0	0	0	0	0	0
WLFWXVNNMXRRHR-UHFFFAOYSA-N	T5758536	OC(CN1CCC(n2c(O)nc3ccccc32)CC1)=NC(O)=Nc1ccccc1F	1	0	107	PLD1(tm:0.95)|PLD2(tm:0.88)|OGFRL1(tm:0.85)|OPRL1(tm:0.79)|CALCRL(tm:0.76)|OPRK1(tm:0.74)|OPRM1(tm:0.73)|USP1(tm:0.72)|CCR5(tm:0.72)|GLRA1(tm:0.68)|KCNK2(tm:0.68)|CHRM1(tm:0.67)|SCN7A(tm:0.66)|TNKS(tm:0.65)|DRD4(tm:0.65)|HRH1(tm:0.65)|CYP3A7(tm:0.62)|RCE1(tm:0.61)|AOX1(tm:0.59)|CYP2E1(tm:0.58)|SLC47A1(tm:0.58)|CACNA1G(tm:0.58)|TNKS2(tm:0.58)|TACR2(tm:0.57)|PARP2(tm:0.57)|KCNH2(tm:0.57)|CHRM4(tm:0…	64.41	Pimozide(sim:3.84;cat:3)	0.77	0	0	0.77		0		0		0		0		0	ERK2-(prox:5.00)-MAPK1(tm:0.38)	0.69	USP1(tm:0.72;dub4)|USP2(tm:0.38;dub4)	1.1	0	0	0	1.1	0	0	0	0	5	1	0	1	7
WRMKRLPEJTWHPH-UHFFFAOYSA-N	T5846799	Cc1csc(=O)n1CC(=O)N1CCC(n2c(O)nc3ccccc32)CC1	1	0	74	PLD1(tm:0.96)|PLD2(tm:0.90)|CALCRL(tm:0.81)|OPRL1(tm:0.81)|OGFRL1(tm:0.80)|OPRM1(tm:0.74)|HRH1(tm:0.72)|OPRK1(tm:0.72)|GLRA1(tm:0.72)|USP1(tm:0.72)|NPY5R(tm:0.69)|CHRM1(tm:0.69)|CHRM2(tm:0.68)|KCNK2(tm:0.68)|CCR5(tm:0.67)|SCN7A(tm:0.66)|PDE6D(tm:0.64)|RPS6KA2(tm:0.63)|CYP2D6(tm:0.62)|CACNA1G(tm:0.60)|CYP3A7(tm:0.60)|RAMP1(tm:0.60)|DRD4(tm:0.59)|TNKS(tm:0.59)|DRD5(tm:0.58)|KCNH2(tm:0.58)|FPR2(tm:0…	67.98	Pimozide(sim:3.50;cat:3)	0.7	0	0	0.7		0		0		0		0		0	ERK2-(prox:5.00)-MAPK1(tm:0.38)|TGFB1-(prox:3.48)-SMAD3(tm:0.36)|TGFBR2-(prox:3.02)-SMAD3(tm:0.36)	1.7	USP1(tm:0.72;dub4)|USP2(tm:0.55;dub4)	1.27	0	0	0	1.27	0	0	0	0	0	0	0	0	0
WTPBPUVYEDDDTC-UHFFFAOYSA-N	T5763722	O=C(CN1CCC(n2c(O)nc3ccccc32)CC1)c1ccc[nH]1	1	0	73	PLD1(tm:0.96)|PLD2(tm:0.90)|OGFRL1(tm:0.83)|OPRL1(tm:0.80)|TNKS(tm:0.79)|CALCRL(tm:0.77)|OPRM1(tm:0.75)|OPRK1(tm:0.74)|TNKS2(tm:0.73)|USP1(tm:0.72)|GLRA1(tm:0.71)|CCR5(tm:0.70)|PARP2(tm:0.69)|KCNK2(tm:0.68)|HRH1(tm:0.67)|SCN7A(tm:0.67)|CHRM1(tm:0.67)|AOX1(tm:0.64)|DRD4(tm:0.64)|XBP1(tm:0.63)|RPS6KA2(tm:0.62)|CYP3A7(tm:0.62)|CYP2E1(tm:0.60)|DRD5(tm:0.60)|SLC47A1(tm:0.60)|CHRM4(tm:0.60)|ALDH3A1(tm:…	65.58	Pimozide(sim:3.67;cat:3)	0.73	0	0	0.73		0		0		0		0		0	ERK2-(prox:5.00)-MAPK1(tm:0.38)	0.69	USP1(tm:0.72;dub4)|USP2(tm:0.38;dub4)	1.1	0	0	0	1.1	0	0	0	1	0	0	0	0	1
XDOMABFIDXPNHY-UHFFFAOYSA-N	T5627343	O=c1cc(CN2CCC(n3c(O)nc4ccccc43)CC2)nc2sccn12	1	0	131	PLD1(tm:0.89)|PLD2(tm:0.87)|OGFRL1(tm:0.83)|OPRL1(tm:0.80)|PKM(tm:0.78)|USP1(tm:0.75)|OPRM1(tm:0.74)|GLRA1(tm:0.73)|CHRM1(tm:0.72)|KCNK2(tm:0.72)|OPRK1(tm:0.71)|CALCRL(tm:0.71)|DRD4(tm:0.71)|SCN7A(tm:0.69)|CCR5(tm:0.66)|HRH1(tm:0.65)|CYP3A7(tm:0.64)|AOX1(tm:0.63)|CHRM4(tm:0.62)|CYP2E1(tm:0.61)|SLC47A1(tm:0.60)|CHRM2(tm:0.60)|TNKS(tm:0.60)|DRD5(tm:0.59)|CACNA1G(tm:0.59)|TSPO(tm:0.59)|SLC22A2(tm:0.…	68.42	Pimozide(sim:3.75;cat:3)	0.75	0	0	0.75		0		0		0		0		0	ERK2-(prox:5.00)-MAPK1(tm:0.38)	0.69	USP1(tm:0.75;dub4)|USP2(tm:0.38;dub4)	1.13	0	0	0	1.13	0	0	0	0	0	0	0	0	0
XJIZTWNGYRPKDJ-UHFFFAOYSA-N	OMN-3-0273	Cc1cccc(CN2C(=O)C(=O)c3cc(Br)ccc32)c1	1	0	33	CASP7(tm:1.00)|CASP3(tm:0.90)|CASP6(tm:0.86)|ALDH1A1(tm:0.80)|CES1(tm:0.74)|UCHL1(tm:0.71)|ALDH3A1(tm:0.69)|ALDH2(tm:0.69)|PTGER1(tm:0.64)|CASP1(tm:0.62)|CASP4(tm:0.59)|CASP9(tm:0.58)|MDH2(tm:0.55)|CASP2(tm:0.54)|SORT1(tm:0.53)|CHRM5(tm:0.53)|SNCA(tm:0.52)|CES2(tm:0.50)|AKR1A1(tm:0.49)|CTRC(tm:0.49)|IDO1(tm:0.49)|LARGE1(tm:0.47)|SMAD3(tm:0.46)|NCF1(tm:0.46)|CACNA1G(tm:0.46)|PTGER3(tm:0.46)|NR4A1(…	24.38	Compound 53(sim:3.68;cat:3)|LDN-57444(sim:3.50;cat:3)	1.44	0	0	1.44		0		0		0		0		0	TGFB1-(prox:3.48)-SMAD3(tm:0.46)|TGFBR2-(prox:3.02)-SMAD3(tm:0.46)	1.11	UCHL1(tm:0.71;dub4)	0.71	0	0	0	0.71	0	0	0	1	1	2	0	2	6
XJKIPYNDJKZWJH-JXAWBTAJSA-N	OMN-3-0159	O=C1/C(=N\O)c2ccccc2N1Cc1ccc(F)c(F)c1	1	0	12	PDPK1(tm:0.90)|ALDH1A1(tm:0.80)|SNCA(tm:0.80)|S1PR3(tm:0.78)|PTGER3(tm:0.77)|CASP7(tm:0.77)|GALR3(tm:0.75)|CASP6(tm:0.72)|ALDH3A1(tm:0.72)|ABCC1(tm:0.72)|UCHL1(tm:0.71)|APP(tm:0.71)|CES1(tm:0.70)|CASP3(tm:0.68)|TRPA1(tm:0.65)|P2RX7(tm:0.63)|ALPL(tm:0.63)|ALPI(tm:0.60)|CES2(tm:0.59)|KCNQ2(tm:0.59)|KCNJ5(tm:0.58)|ALPPL2(tm:0.58)|EDNRB(tm:0.58)|KCNJ3(tm:0.55)|CHRM1(tm:0.51)|KCNN4(tm:0.51)|CHRM5(tm:0…	29.14	LDN-57444(sim:3.65;cat:3)|Compound 53(sim:3.65;cat:3)	1.46	0	0	1.46		0		0		0		0		0		0	UCHL1(tm:0.71;dub4)	0.71	0	0	0	0.71	0	1	2	0	2	0	0	1	6
XNROFTAJEGCDCT-UHFFFAOYSA-N	AK-968/40647168	O=C(O)C1CCCN1Cc1ccccc1	1	0	156	ACE(tm:0.88)|GYS1(tm:0.78)|PREP(tm:0.69)|XPNPEP2(tm:0.67)|SCN4A(tm:0.65)|HRH3(tm:0.64)|SLC15A1(tm:0.64)|SIGMAR1(tm:0.62)|SLC15A2(tm:0.62)|MVD(tm:0.60)|CACNA1G(tm:0.58)|F2(tm:0.57)|DRD4(tm:0.56)|MME(tm:0.55)|FKBP1A(tm:0.53)|GRM3(tm:0.52)|SLC6A1(tm:0.52)|MMEL1(tm:0.51)|DRD2(tm:0.50)|SLC18A3(tm:0.49)|OPRM1(tm:0.49)|PEPD(tm:0.48)|LTA4H(tm:0.48)|CHRM3(tm:0.48)|XPNPEP1(tm:0.48)|ACHE(tm:0.47)|KCNH2(tm:0…	25.88		0	0	0	0		0		0	DOEWDSDBFRHVAP-KRXBUXKQSA-N_ASC_0_FWD(con:3.20;gba:4.03)	0.94		0		0	TGFBR2-(prox:3.85)-FKBP1A(tm:0.53)|TGFBR1-(prox:3.70)-FKBP1A(tm:0.53)|TGFB1-(prox:3.23)-FKBP1A(tm:0.53)	1.87		0	0	0	0	0	0	0	0	0	0	0	0	0	0
XOFYZVNMUHMLCC-ZPOLXVRWSA-N	Prestw-77	C[C@]12CC(=O)[C@H]3[C@@H](CCC4=CC(=O)C=C[C@@]43C)[C@@H]1CC[C@]2(O)C(=O)CO	0	1	130	NR3C1(tm:1.00)|CYP2C19(tm:1.00)|SLCO1A2(tm:1.00)|CYP3A4(tm:1.00)|ABCB1(tm:1.00)|HSD11B1(tm:1.00)|ALB(tm:1.00)|SRD5A2(tm:0.88)|SHBG(tm:0.87)|SERPINA6(tm:0.86)|CYP19A1(tm:0.81)|ALDH1A1(tm:0.81)|AR(tm:0.81)|HSD17B10(tm:0.81)|ANXA1(tm:0.78)|SRD5A1(tm:0.77)|GLUL(tm:0.74)|IL6(tm:0.73)|CYP3A7(tm:0.72)|NR3C2(tm:0.71)|STS(tm:0.69)|PGR(tm:0.68)|CYP17A1(tm:0.68)|CYP3A5(tm:0.67)|HSD3B1(tm:0.66)|CYP11A1(tm:0.…	63.09		0	0	0	0		0		0	KKZJGLLVHKMTCM-UHFFFAOYSA-N_JURKAT_0_FWD(con:3.29;gba:5.00)|YVUQSNJEYSNKRX-UHFFFAOYSA-N_HELA_0_FWD(con:3.05;gba:5.00)	2.06		0		0	ERK2-(prox:4.23)-MAPK3(tm:0.37)|TGFB1-(prox:3.08)-IL6(tm:0.73)	1.28		0	0	0	0	0	0	0	0	4	0	2	0	2	8
XOKWPQLFLCBQRZ-UHFFFAOYSA-N	T5620817	Cc1csc2nc(CN3CCC(n4c(O)nc5ccccc54)CC3)cc(=O)n12	1	0	124	PLD1(tm:0.96)|PLD2(tm:0.91)|OGFRL1(tm:0.83)|OPRL1(tm:0.81)|OPRM1(tm:0.75)|CALCRL(tm:0.73)|OPRK1(tm:0.72)|DRD4(tm:0.72)|USP1(tm:0.71)|HRH1(tm:0.71)|PKM(tm:0.71)|GLRA1(tm:0.70)|CHRM1(tm:0.69)|KCNK2(tm:0.66)|CCR5(tm:0.66)|TNKS(tm:0.66)|KCNH2(tm:0.66)|SCN7A(tm:0.65)|PDE6D(tm:0.63)|AKT2(tm:0.63)|CHRM2(tm:0.61)|CTSS(tm:0.61)|CDK6(tm:0.61)|CDK4(tm:0.60)|CYP3A7(tm:0.60)|AKT1(tm:0.60)|CYP2E1(tm:0.59)|MCHR…	62.62	Pimozide(sim:3.81;cat:3)	0.76	0	0	0.76		0		0		0		0		0	ERK2-(prox:5.00)-MAPK1(tm:0.38)	0.69	USP1(tm:0.71;dub4)|USP2(tm:0.45;dub4)	1.16	0	0	0	1.16	0	0	0	0	0	0	0	0	0
XOZLRRYPUKAKMU-UHFFFAOYSA-N	Prestw-722	Cc1c(NC(C)C)c(=O)n(-c2ccccc2)n1C	0	1	137	FPR2(tm:0.88)|PIK3CD(tm:0.83)|CYP1A2(tm:0.81)|CYP2C18(tm:0.76)|S100B(tm:0.72)|PIK3CB(tm:0.71)|EIF2AK3(tm:0.70)|MET(tm:0.68)|SLC22A6(tm:0.67)|PIK3CG(tm:0.66)|EIF2AK4(tm:0.65)|BCL2L10(tm:0.62)|SLC12A5(tm:0.61)|CYP3A7(tm:0.60)|CYP2B6(tm:0.60)|CYP2C8(tm:0.58)|CYP2A6(tm:0.57)|APEX1(tm:0.57)|MST1R(tm:0.56)|AXL(tm:0.56)|NOX4(tm:0.54)|GPR6(tm:0.54)|UBE2N(tm:0.53)|CYP2E1(tm:0.52)|NMT1(tm:0.52)|PPOX(tm:0.5…	39.95		0	0	0	0	geo_GSE17708_1_BWD(con:3.11;gba:4.04)	0.92		0		0		0		0	GSK3B-(prox:3.56)-CSNK1A1(tm:0.41)	0.56		0	0	0	0	0	0	0	0	0	0	0	0	0	0
XPNHEDNZNHFIJQ-RQZCQDPDSA-N	MolPort-002-205-134	N#C/C(=C\c1ccc(OCc2ccccc2C#N)c(Br)c1)C(O)=NC1CC1	1	0	20	AR(tm:0.77)|DNM1(tm:0.76)|BTK(tm:0.75)|EPAS1(tm:0.67)|USP9X(tm:0.67)|DNMT3A(tm:0.65)|ESRRA(tm:0.62)|KPNA2(tm:0.61)|DPP4(tm:0.59)|PTPN7(tm:0.59)|PSIP1(tm:0.58)|PSMD14(tm:0.57)|PLIN1(tm:0.56)|PLIN5(tm:0.55)|UGT1A9(tm:0.55)|FASN(tm:0.54)|COMT(tm:0.53)|EGFR(tm:0.52)|USP5(tm:0.51)|PTPN22(tm:0.51)|IDE(tm:0.50)|CD274(tm:0.49)|STS(tm:0.48)|FNTB(tm:0.48)|IKBKE(tm:0.48)|PGR(tm:0.47)|ALPPL2(tm:0.47)|EZH2(tm…	38.35	EOAI3402143(sim:3.80;cat:3)|Degrasyn(sim:3.47;cat:1)	1.45	0.69	0	0.76		0		0		0		0		0		0	USP9X(tm:0.67;dub3)|PSMD14(tm:0.57;dub4)|USP5(tm:0.51;dub3)|UCHL1(tm:0.45;dub4)	2.2	0	0	1.18	1.02	0	0	0	0	3	2	0	3	8
XRECTZIEBJDKEO-UHFFFAOYSA-N	Prestw-934	N=c1[nH]c(O)ncc1F	0	1	167	AR(tm:0.81)|DCK(tm:0.72)|ALOX5AP(tm:0.66)|DAO(tm:0.66)|MAPK1(tm:0.56)|DHFR(tm:0.55)|BACE1(tm:0.55)|BACE2(tm:0.54)|FGFR3(tm:0.52)|PIK3CA(tm:0.51)|CES2(tm:0.51)|P2RX2(tm:0.49)|PNP(tm:0.48)|MET(tm:0.47)|AKR1B1(tm:0.46)|KDR(tm:0.46)|PI4KA(tm:0.45)|CDK2(tm:0.44)|HSP90AA1(tm:0.42)|NTRK1(tm:0.42)|CDK1(tm:0.42)|TLR7(tm:0.41)|CXCR2(tm:0.41)|PIM1(tm:0.39)|CDK9(tm:0.39)|DBH(tm:0.39)|SIGMAR1(tm:0.39)|ALDH1A1…	16.64	PR-619(sim:3.63;cat:2)	0.73	0	0.73	0		0		0		0		0		0	ERK2-(prox:5.00)-MAPK1(tm:0.56)	0.78		0	0	0	0	0	0	0	0	0	0	0	0	0	0
YEHCESXNRYMQAM-UHFFFAOYSA-N	MolPort-005-778-538	Cc1ccc(OCC(O)COc2ccc(C#N)cc2)c([N+](=O)[O-])n1	1	0	89	FASN(tm:0.76)|VCAM1(tm:0.71)|ABCB1(tm:0.71)|ADRB1(tm:0.70)|CYP19A1(tm:0.66)|ADRB3(tm:0.64)|CYP2D6(tm:0.63)|AR(tm:0.62)|ADRB2(tm:0.62)|CYP11B2(tm:0.61)|MAPT(tm:0.60)|ALK(tm:0.60)|FNTB(tm:0.59)|CASR(tm:0.59)|PGR(tm:0.58)|NCOA3(tm:0.57)|CYP11B1(tm:0.57)|ELANE(tm:0.56)|S1PR4(tm:0.56)|FNTA(tm:0.56)|GRM5(tm:0.55)|MAOB(tm:0.55)|PRKDC(tm:0.54)|MDM2(tm:0.54)|HRH3(tm:0.53)|TNF(tm:0.53)|EHMT2(tm:0.52)|TARDB…	48.42		0	0	0	0	geo_GSE17708_1_BWD(con:3.18;gba:4.02)	0.93		0		0		0		0	TGFBR1-(prox:5.00)-TGFBR1(tm:0.41)|TGFBR2-(prox:4.14)-TGFBR1(tm:0.41)|TGFB1-(prox:3.48)-SMAD3(tm:0.44)|TGFB1-(prox:3.25)-TGFBR1(tm:0.41)|TGFBR2-(prox:3.02)-SMAD3(tm:0.44)	2.94		0	0	0	0	0	0	0	0	1	1	0	0	1	3
YFJOALLSOWQECN-UHFFFAOYSA-N	T5660259	O=C(CN1CCC(n2c(O)nc3ccccc32)CC1)N1CCc2ccccc2C1	1	0	63	PLD1(tm:0.96)|PLD2(tm:0.89)|OGFRL1(tm:0.80)|DRD4(tm:0.79)|OPRL1(tm:0.79)|CALCRL(tm:0.77)|OPRM1(tm:0.75)|OPRK1(tm:0.72)|USP1(tm:0.70)|CCR5(tm:0.70)|HTR7(tm:0.70)|DRD2(tm:0.70)|DRD5(tm:0.69)|GLRA1(tm:0.69)|KCNK2(tm:0.67)|SCN7A(tm:0.66)|FAP(tm:0.65)|DPP8(tm:0.65)|CHRM1(tm:0.65)|HRH1(tm:0.64)|PARP2(tm:0.63)|DRD1(tm:0.62)|CTSS(tm:0.61)|CYP3A7(tm:0.61)|CHRM4(tm:0.61)|CYP2D6(tm:0.60)|TNKS(tm:0.60)|CHRM5…	66.97	Pimozide(sim:3.52;cat:3)	0.7	0	0	0.7		0		0		0		0		0	ERK2-(prox:5.00)-MAPK1(tm:0.38)	0.69	USP1(tm:0.70;dub4)|USP2(tm:0.42;dub4)	1.12	0	0	0	1.12	0	0	0	0	0	0	0	0	0
YSAUAVHXTIETRK-AATRIKPKSA-N	Prestw-212	CN1CCCN=C1/C=C/c1cccs1	0	1	110	USP1(tm:0.81)|VDR(tm:0.81)|GALK1(tm:0.81)|MAPT(tm:0.81)|NOS1(tm:0.67)|ALOX5(tm:0.66)|NISCH(tm:0.58)|ADRA2A(tm:0.58)|GHRL(tm:0.54)|RELA(tm:0.53)|ADRA2C(tm:0.53)|INMT(tm:0.52)|LMNA(tm:0.50)|CYP1A2(tm:0.50)|PTGER3(tm:0.49)|RAB9A(tm:0.48)|NOS3(tm:0.48)|TSHR(tm:0.48)|CYP2D6(tm:0.47)|NPC1(tm:0.46)|ADRA2B(tm:0.45)|KAT2A(tm:0.44)|SMN1(tm:0.43)|CHRM3(tm:0.42)|EIF4G1(tm:0.41)|NFKB2(tm:0.41)|PRF1(tm:0.41)|T…	19.99	Spongiacidin C(sim:3.43;cat:3)	0.69	0	0	0.69		0		0		0		0		0		0	USP1(tm:0.81;dub4)|PSMD14(tm:0.34;dub4)	1.15	0	0	0	1.15	0	0	0	0	0	0	0	0	0
YVQVOQKFMFRVGR-LLUUXILJSA-N	Prestw-764	O=C1O[C@H](CN2CCOCC2)CN1/N=C/c1ccc([N+](=O)[O-])o1	0	1	109	MAPT(tm:0.97)|DDIT3(tm:0.83)|TDP1(tm:0.78)|EHMT2(tm:0.73)|BAZ2B(tm:0.69)|POR(tm:0.69)|ALDH1A1(tm:0.66)|KDM4A(tm:0.66)|MITF(tm:0.65)|GMNN(tm:0.64)|CTDSP1(tm:0.62)|MCL1(tm:0.61)|SMAD3(tm:0.61)|POLI(tm:0.60)|XBP1(tm:0.60)|TLR9(tm:0.59)|XDH(tm:0.59)|FASN(tm:0.58)|VDR(tm:0.58)|L3MBTL1(tm:0.58)|NFE2L2(tm:0.58)|IDH1(tm:0.57)|PIK3CA(tm:0.57)|HTT(tm:0.57)|LMNA(tm:0.57)|POLH(tm:0.57)|BCL2(tm:0.57)|KDM4E(tm…	57.41		0	0	0	0	geo_GSE53994_FWD(con:3.03;gba:4.06)	0.91		0		0		0		0	ERK2-(prox:5.00)-MAPK1(tm:0.34)|TGFB1-(prox:3.48)-SMAD3(tm:0.61)|FBXL5-(prox:3.21)-USP47(tm:0.42)|TGFBR2-(prox:3.02)-SMAD3(tm:0.61)	2.46	PSMD14(tm:0.49;dub4)|USP1(tm:0.47;dub4)|USP47(tm:0.42;dub4)|USP2(tm:0.38;dub4)	1.76	0	0	0	1.76	0	0	0	1	2	0	0	1	4
YZTVEWQUJNZGKB-UHFFFAOYSA-N	T5729979	CC(Sc1nnc(-c2cccnc2)o1)C(=O)c1c[nH]c2ccccc12	1	0	147	GHSR(tm:0.82)|ALOX15(tm:0.77)|GSK3A(tm:0.77)|CYP2A6(tm:0.73)|NMBR(tm:0.71)|HTR1A(tm:0.70)|CTSL(tm:0.69)|GRPR(tm:0.67)|MMP2(tm:0.67)|SOAT2(tm:0.66)|MELK(tm:0.66)|HTR2C(tm:0.65)|QPCT(tm:0.65)|HTR2B(tm:0.65)|SSTR2(tm:0.64)|AKT1(tm:0.63)|DYRK1B(tm:0.63)|SLC6A4(tm:0.62)|CYP17A1(tm:0.62)|HTR1D(tm:0.61)|MMP7(tm:0.61)|CHRNA7(tm:0.61)|ELANE(tm:0.60)|ECE1(tm:0.60)|CES1(tm:0.60)|MMP1(tm:0.58)|CYP11B2(tm:0.5…	69.15	SJB3-019A(sim:3.34;cat:2)	0.67	0	0.67	0		0		0		0		0		0	GSK3B-(prox:5.00)-GSK3B(tm:0.56)|GSK3B-(prox:3.70)-GSK3A(tm:0.77)	1.53		0	0	0	0	0	0	0	0	1	0	0	0	0	1
ZBBHBTPTTSWHBA-XMMPIXPASA-N	Prestw-383	COC(=O)C1=C(C)NC(C)=C(C(=O)OCCN(C)Cc2ccccc2)[C@@H]1c1cccc([N+](=O)[O-])c1	0	1	56	CACNA1C(tm:1.00)|CACNA1D(tm:0.92)|CACNB2(tm:0.87)|CACNA1S(tm:0.86)|CACNA1F(tm:0.85)|ADRA1A(tm:0.82)|CYP3A4(tm:0.81)|CYP2C9(tm:0.81)|CYP2C19(tm:0.81)|CYP2D6(tm:0.81)|MAPK1(tm:0.81)|TP53(tm:0.81)|NFKB1(tm:0.81)|CACNA2D3(tm:0.80)|MAPT(tm:0.76)|SLC27A4(tm:0.76)|CACNG1(tm:0.75)|CACNA2D2(tm:0.74)|ADRA1B(tm:0.73)|KCNK2(tm:0.72)|CACNB1(tm:0.72)|CACNB4(tm:0.72)|CACNB3(tm:0.72)|ACHE(tm:0.71)|PDE1A(tm:0.70)…	85.53		0	0	0	0		0		0	YVUQSNJEYSNKRX-UHFFFAOYSA-N_MCF7_0_FWD(con:3.69;gba:4.03)|YVUQSNJEYSNKRX-UHFFFAOYSA-N_HT29_0_FWD(con:3.21;gba:4.03)	1.96		0		0	TGFBR2-(prox:5.00)-TGFBR2(tm:0.40)|ERK2-(prox:5.00)-MAPK1(tm:0.81)|TGFBR1-(prox:4.14)-TGFBR2(tm:0.40)|TGFB1-(prox:3.48)-SMAD3(tm:0.40)|TGFB1-(prox:3.30)-TGFBR2(tm:0.40)|TGFB2-(prox:3.15)-TGFBR2(tm:0.40)|TGFBR2-(prox:3.02)-SMAD3(tm:0.40)	4.31		0	0	0	0	0	0	0	0	5	1	0	0	2	8
ZBIAKUMOEKILTF-UHFFFAOYSA-N	Prestw-381	Cc1cccc(C)c1N=C(O)CN1CCN(CCCC(c2ccc(F)cc2)c2ccc(F)cc2)CC1	0	1	113	KCNH2(tm:1.00)|SLC29A1(tm:1.00)|HTR2A(tm:0.94)|KMT2A(tm:0.81)|USP2(tm:0.81)|CYP2D6(tm:0.81)|LMNA(tm:0.81)|CYP3A4(tm:0.81)|MEN1(tm:0.81)|DRD3(tm:0.77)|DRD4(tm:0.77)|HTR7(tm:0.73)|DRD2(tm:0.71)|SIGMAR1(tm:0.71)|ADRA1A(tm:0.70)|SLC27A1(tm:0.69)|HTR1A(tm:0.69)|CCR5(tm:0.68)|SLC6A3(tm:0.68)|HRH1(tm:0.68)|CACNA1G(tm:0.67)|CCR3(tm:0.65)|SLC6A4(tm:0.64)|ADRA1B(tm:0.63)|MCHR1(tm:0.61)|HTR2C(tm:0.61)|SCN7A…	57.16	Pimozide(sim:3.48;cat:3)	0.7	0	0	0.7		0		0		0		0		0	ERK2-(prox:5.00)-MAPK1(tm:0.36)|TGFB1-(prox:3.48)-SMAD3(tm:0.34)|TGFBR2-(prox:3.02)-SMAD3(tm:0.34)	1.67	USP2(tm:0.81;dub4)|USP1(tm:0.52;dub4)	1.33	0	0	0	1.33	0	0	0	0	2	1	0	0	3
ZCVMWBYGMWKGHF-UHFFFAOYSA-N	Prestw-371	CN1CCC(=C2c3ccccc3CC(=O)c3sccc32)CC1	0	1	111	PDE4B(tm:1.00)|PDE8B(tm:1.00)|PGD(tm:1.00)|PDE7A(tm:1.00)|PDE4A(tm:1.00)|HTR2C(tm:1.00)|PDE4D(tm:1.00)|PDE7B(tm:1.00)|HTR2A(tm:1.00)|PDE8A(tm:1.00)|HTR2B(tm:1.00)|PDE4C(tm:1.00)|HRH1(tm:1.00)|CHRM4(tm:0.97)|CHRM5(tm:0.97)|HTR6(tm:0.97)|CHRM1(tm:0.97)|ADRA2A(tm:0.97)|ADRA2B(tm:0.97)|DRD1(tm:0.97)|CHRM3(tm:0.97)|CHRM2(tm:0.97)|DRD3(tm:0.97)|MAPK1(tm:0.81)|ADRA1D(tm:0.81)|CYP2C19(tm:0.81)|HRH2(tm:0.…	46.41		0	0	0	0	geo_GSE17708_1_BWD(con:3.02;gba:4.04)	0.91		0		0		0		0	ERK2-(prox:5.00)-MAPK1(tm:0.81)|GSK3B-(prox:5.00)-GSK3B(tm:0.44)	1.62	USP1(tm:0.48;dub4)	0.48	0	0	0	0.48	0	0	0	1	0	0	0	0	1
ZESRJSPZRDMNHY-YFWFAHHUSA-N	Prestw-957	C[C@]12CC[C@H]3[C@@H](CCC4=CC(=O)CC[C@@]43C)[C@@H]1CC[C@@H]2C(=O)CO	0	1	59	SHBG(tm:1.00)|HTR2A(tm:1.00)|HTR2B(tm:1.00)|HTR2C(tm:1.00)|SRD5A2(tm:1.00)|SERPINA6(tm:1.00)|SRD5A1(tm:0.90)|HSD3B1(tm:0.86)|NR3C1(tm:0.82)|CYP19A1(tm:0.82)|AR(tm:0.81)|SMN1(tm:0.81)|G6PD(tm:0.80)|SLCO1A2(tm:0.79)|SLC10A1(tm:0.79)|CYP17A1(tm:0.75)|HSD17B3(tm:0.75)|ABCB11(tm:0.74)|NR1I2(tm:0.73)|HSD11B2(tm:0.73)|HSD17B1(tm:0.72)|SLC22A3(tm:0.71)|NPC1L1(tm:0.71)|ADCY10(tm:0.71)|PGR(tm:0.71)|CYP3A43…	77.56		0	0	0	0		0		0	YVUQSNJEYSNKRX-UHFFFAOYSA-N_HT115_0_FWD(con:3.06;gba:5.00)	1.01		0		0	ERK2-(prox:5.00)-MAPK1(tm:0.38)|ERK2-(prox:4.23)-MAPK3(tm:0.47)|TGFB1-(prox:3.48)-SMAD3(tm:0.38)|TGFB1-(prox:3.08)-IL6(tm:0.51)|TGFBR2-(prox:3.02)-SMAD3(tm:0.38)	2.94		0	0	0	0	0	0	0	0	2	0	1	0	1	4
ZEWQUBUPAILYHI-UHFFFAOYSA-N	Prestw-313	CN1CCN(CCCN2c3ccccc3Sc3ccc(C(F)(F)F)cc32)CC1	0	1	70	HRH1(tm:1.00)|DRD4(tm:1.00)|SIGMAR1(tm:1.00)|KCNH2(tm:1.00)|EBPL(tm:1.00)|HTR2C(tm:1.00)|DRD2(tm:1.00)|ABCB1(tm:1.00)|CALY(tm:1.00)|XDH(tm:1.00)|HTR2A(tm:1.00)|DRD3(tm:1.00)|UGT1A4(tm:1.00)|ADRA1A(tm:1.00)|S100A4(tm:1.00)|CYP1A2(tm:1.00)|EBP(tm:1.00)|ADRA2B(tm:0.97)|ADRA2C(tm:0.97)|HTR1A(tm:0.97)|HTR6(tm:0.97)|TDP1(tm:0.97)|CHRM2(tm:0.97)|ADRA2A(tm:0.97)|MAPT(tm:0.97)|CYP2C19(tm:0.81)|CYP3A4(tm:0…	86.64		0	0	0	0		0		0	YVUQSNJEYSNKRX-UHFFFAOYSA-N_HA1E_0_FWD(con:3.11;gba:4.09)	0.93		0		0	ERK2-(prox:5.00)-MAPK1(tm:0.81)|TGFB2-(prox:3.64)-SERPINE1(tm:0.40)	1.47	USP1(tm:0.81;dub4)|USP2(tm:0.38;dub4)	1.19	0	0	0	1.19	0	0	0	0	0	0	0	0	0
ZGUGWUXLJSTTMA-UHFFFAOYSA-N	Prestw-693	CN(C)CCCN1c2ccccc2Sc2ccccc21	0	1	71	CHRM4(tm:1.00)|SIGMAR1(tm:1.00)|HRH1(tm:1.00)|CHRM2(tm:1.00)|CHRM5(tm:1.00)|DRD3(tm:1.00)|CYP2C9(tm:1.00)|HTR2C(tm:1.00)|SLC6A2(tm:1.00)|DRD4(tm:1.00)|CHRM3(tm:1.00)|ADRA1A(tm:1.00)|CYP3A4(tm:1.00)|DRD1(tm:1.00)|ADRA1D(tm:1.00)|CYP2C19(tm:1.00)|DRD2(tm:1.00)|ADRA1B(tm:1.00)|ADRA2B(tm:1.00)|CYP2D6(tm:1.00)|ADRA2C(tm:1.00)|HTR2A(tm:1.00)|CHRM1(tm:1.00)|CYP1A2(tm:1.00)|SLC6A4(tm:1.00)|ADRA2A(tm:0.97…	93.64		0	0	0	0		0		0	DOEWDSDBFRHVAP-KRXBUXKQSA-N_ASC_0_FWD(con:3.26;gba:4.10)	0.95	sh_OTUD7A_HEPG2_0_FWD(con:3.66;gba:4.34)	1.04		0	FBXL5-(prox:3.21)-USP47(tm:0.50)	0.57	USP47(tm:0.50;dub4)|USP7(tm:0.48;dub4)|USP1(tm:0.42;dub4)	1.4	0	0	0	1.4	0	0	0	0	0	0	0	0	0
ZILUPJDRTVRYTK-UHFFFAOYSA-N	AE-907/30533038	CN(C)CCn1c(=N)[nH]c2ccccc21	1	0	95	NTRK2(tm:0.89)|TLR8(tm:0.86)|HTR6(tm:0.79)|TERT(tm:0.79)|CACNA1S(tm:0.76)|CXCL8(tm:0.72)|ATR(tm:0.72)|PRKCB(tm:0.71)|RPS6KA2(tm:0.68)|HRH1(tm:0.68)|NOD1(tm:0.67)|PI4KA(tm:0.66)|SIGMAR1(tm:0.62)|HPRT1(tm:0.62)|UTS2(tm:0.61)|ADORA2A(tm:0.61)|PARP1(tm:0.61)|CSF1R(tm:0.60)|RIOK2(tm:0.60)|SCN7A(tm:0.59)|PYGM(tm:0.58)|NTRK1(tm:0.58)|HTR1F(tm:0.58)|CENPE(tm:0.57)|PIK3CG(tm:0.56)|RIOK1(tm:0.56)|SLC22A1(t…	55.44		0	0	0	0	geo_GSE28569_1_BWD(con:3.01;gba:4.03)	0.9		0		0		0		0		0		0	0	0	0	0	0	0	0	0	0	0	0	0	0
ZMDNBIPGSXGQKP-SDXDJHTJSA-N	OMN-3-0168	N#Cc1cccc(CN2C(=O)/C(=N\O)c3ccccc32)c1	1	0	67	FNTB(tm:0.96)|ALDH3A1(tm:0.82)|ALDH1A1(tm:0.78)|FASN(tm:0.78)|CYP11B2(tm:0.74)|SNCA(tm:0.73)|CYP11B1(tm:0.72)|CASP6(tm:0.71)|CYP19A1(tm:0.71)|MCHR1(tm:0.70)|CASP3(tm:0.69)|CASP7(tm:0.69)|PGR(tm:0.68)|GALR3(tm:0.68)|GRM5(tm:0.68)|MAP3K12(tm:0.68)|CES1(tm:0.67)|UCHL1(tm:0.67)|ITK(tm:0.66)|ELANE(tm:0.64)|CNR1(tm:0.63)|PDE3B(tm:0.62)|FAP(tm:0.62)|CES2(tm:0.62)|ALK(tm:0.61)|HRH3(tm:0.60)|ABCC9(tm:0.60…	76.8	Compound 53(sim:3.49;cat:3)|LDN-57444(sim:3.49;cat:3)|HBX41108(sim:3.01;cat:2)	2	0	0.6	1.4		0		0		0		0		0	TGFBR1-(prox:5.00)-TGFBR1(tm:0.53)|GSK3B-(prox:5.00)-GSK3B(tm:0.41)|TGFBR2-(prox:4.14)-TGFBR1(tm:0.53)|GSK3B-(prox:3.70)-GSK3A(tm:0.51)|TGFB1-(prox:3.25)-TGFBR1(tm:0.53)	3.36	UCHL1(tm:0.67;dub4)	0.67	0	0	0	0.67	0	1	2	0	2	0	0	1	6
ZPJWOWAJNFQABW-LICLKQGHSA-N	MolPort-006-384-972	C=CCOc1c(Br)cc(/C=C(\C#N)C(O)=NC(C)c2ccccc2)cc1Br	1	0	11	ACACB(tm:0.69)|DNM1(tm:0.67)|EGFR(tm:0.64)|GPR139(tm:0.63)|TRHR(tm:0.62)|MPHOSPH8(tm:0.60)|RCE1(tm:0.59)|DNMT3A(tm:0.57)|APOBEC3G(tm:0.57)|USP9X(tm:0.57)|XBP1(tm:0.56)|GPR35(tm:0.54)|APOBEC3A(tm:0.54)|POLH(tm:0.53)|BTK(tm:0.53)|ITGA4(tm:0.52)|PTPN7(tm:0.51)|USP5(tm:0.51)|TDP1(tm:0.51)|MAPK1(tm:0.51)|THRA(tm:0.51)|KDM4E(tm:0.51)|PTPN12(tm:0.50)|ALOX12(tm:0.50)|KPNA2(tm:0.50)|ESRRA(tm:0.50)|RAPGEF3…	45.65	Degrasyn(sim:3.91;cat:1)|EOAI3402143(sim:3.58;cat:3)|Compound 28(sim:3.12;cat:3)	2.12	0.78	0	1.34		0		0		0		0		0	ERK2-(prox:5.00)-MAPK1(tm:0.51)	0.76	USP9X(tm:0.57;dub3)|USP5(tm:0.51;dub3)|PSMD14(tm:0.49;dub4)|UCHL1(tm:0.43;dub4)|USP1(tm:0.42;dub4)	2.42	0	0	1.08	1.34	0	1	0	0	4	3	0	6	14
ZPZFLFFXMIEOJF-OWBHPGMISA-N	OMN-3-0312	O=C1/C(=N\O)c2ccccc2N1Cc1ccoc1	1	0	16	ALDH3A1(tm:0.91)|ALDH1A1(tm:0.84)|GALR3(tm:0.81)|CASP7(tm:0.73)|CES1(tm:0.73)|SNCA(tm:0.71)|UCHL1(tm:0.71)|CASP3(tm:0.69)|CASP6(tm:0.63)|ALPL(tm:0.62)|ALPI(tm:0.60)|ALDH2(tm:0.58)|APP(tm:0.58)|ALPPL2(tm:0.58)|NAT1(tm:0.57)|MAPK10(tm:0.56)|CES2(tm:0.55)|CYBB(tm:0.54)|NOX5(tm:0.54)|RXFP2(tm:0.53)|OPRK1(tm:0.52)|NOX4(tm:0.52)|NOX1(tm:0.51)|MCL1(tm:0.48)|IDO1(tm:0.48)|TRPA1(tm:0.48)|AVPR1B(tm:0.48)|T…	35.31	Compound 53(sim:3.55;cat:3)|LDN-57444(sim:3.55;cat:3)	1.42	0	0	1.42		0		0		0		0		0		0	UCHL1(tm:0.71;dub4)	0.71	0	0	0	0.71	0	1	2	0	2	0	0	1	6
ZRWGPYZPNYWMKX-ATVHPVEESA-N	OMN-3-0343	O=C1/C(=N\O)c2cccnc2N1Cc1cccc(Br)c1	1	0	25	UCHL1(tm:0.94)|EZR(tm:0.83)|CDK5(tm:0.73)|HDAC7(tm:0.71)|MDH2(tm:0.71)|SNCA(tm:0.71)|ALDH1A1(tm:0.65)|EDNRB(tm:0.64)|EGFR(tm:0.61)|SIRT2(tm:0.60)|TDO2(tm:0.60)|HDAC1(tm:0.56)|FEN1(tm:0.56)|ERCC5(tm:0.56)|DYRK2(tm:0.55)|MAPK10(tm:0.55)|FFAR4(tm:0.55)|AKR1A1(tm:0.54)|MAOA(tm:0.53)|APP(tm:0.53)|EDNRA(tm:0.53)|AMPD2(tm:0.53)|AURKC(tm:0.52)|CLTC(tm:0.52)|RXFP2(tm:0.52)|ALDH2(tm:0.52)|TAAR1(tm:0.51)|SI…	57.4	Compound 53(sim:3.25;cat:3)|LDN-57444(sim:3.17;cat:3)	1.28	0	0	1.28		0		0		0		0		0	GSK3B-(prox:3.70)-GSK3A(tm:0.48)|TGFB1-(prox:3.48)-SMAD3(tm:0.38)|TGFBR2-(prox:3.02)-SMAD3(tm:0.38)	1.64	UCHL1(tm:0.94;dub4)	0.94	0	0	0	0.94	0	1	2	0	2	1	0	3	9
ZTBHQSDBFARLFA-UHFFFAOYSA-N	MolPort-019-820-240	N#Cc1n[nH]cc1-c1ccc(C(N)=O)cc1	1	0	77	CHEK1(tm:0.89)|METAP2(tm:0.80)|RPS27(tm:0.79)|IKBKE(tm:0.75)|TBK1(tm:0.73)|CTSS(tm:0.73)|LRRK2(tm:0.71)|CTSK(tm:0.68)|TNIK(tm:0.67)|PRMT8(tm:0.65)|PRMT6(tm:0.64)|PRMT1(tm:0.64)|STAT5B(tm:0.62)|PRF1(tm:0.62)|AR(tm:0.60)|TGFBR1(tm:0.60)|FASN(tm:0.60)|TRPA1(tm:0.60)|F11(tm:0.59)|HSP90AA1(tm:0.59)|ERCC5(tm:0.59)|RPS6KA3(tm:0.58)|FEN1(tm:0.58)|ALOX15(tm:0.58)|CAMK1D(tm:0.58)|PDE3A(tm:0.58)|ESR2(tm:0.5…	92.33	Compound 27(sim:3.55;cat:3)|Compound 26|9-(Ethoxyimino)-9H-indeno[1-2-b]pyrazine-2-3-dicarbonitrile(sim:3.41;cat:3)|HBX41108(sim:3.29;cat:2)|Compound 28(sim:3.24;cat:3)	2.7	0	0.66	2.04		0		0		0		0		0	TGFBR1-(prox:5.00)-TGFBR1(tm:0.60)|GSK3B-(prox:5.00)-GSK3B(tm:0.49)|TGFBR2-(prox:4.14)-TGFBR1(tm:0.60)|GSK3B-(prox:3.70)-GSK3A(tm:0.47)|GSK3B-(prox:3.56)-CSNK1A1(tm:0.54)|TGFBR2-(prox:3.30)-ACVR1(tm:0.48)|TGFB1-(prox:3.25)-TGFBR1(tm:0.60)|TGFB2-(prox:3.07)-PLG(tm:0.43)	5.21		0	0	0	0	0	0	0	0	0	0	0	0	0	0

## Sheet: Biological Query
inchikey	source_id	SMILES	IRB	PWCK	Q2_rank	Q3_rank	targets	targets_agg	sim_cur_mols	sim_cur_mols_agg	sim_cur_mols_h_agg	sim_cur_mols_m_agg	sim_cur_mols_l_agg	p4_sigs	p4_sigs_agg	p3_sigs	p3_sigs_agg	p2_sigs	p2_sigs_agg	p1_sigs	p1_sigs_agg	p0_sigs	p0_sigs_agg	targets_dist_rational	targets_dist_rational_agg	targets_dubs	targets_dubs_agg	targets_dubs_h_agg	targets_dubs_m_agg	targets_dubs_l_agg	targets_dubs_n_agg	PAINS	SureChEMBL	BMS	MLSMR	Dundee	Inpharmatica	Glaxo	LINT	TOTAL_ALERTS
AADCDMQTJNYOSS-LBPRGKRZSA-N	Prestw-932	CCc1cc(Cl)c(OC)c(C(O)=NC[C@@H]2CCCN2CC)c1O	0	1		66	DRD2(tm:1.00)|DRD3(tm:1.00)|CYP1A2(tm:0.81)|HIF1A(tm:0.81)|CYP2D6(tm:0.81)|LMNA(tm:0.81)|HRH3(tm:0.65)|HTR4(tm:0.64)|CA6(tm:0.63)|CA5B(tm:0.60)|DRD4(tm:0.59)|SMAD3(tm:0.57)|CCR5(tm:0.54)|SIGMAR1(tm:0.53)|CA5A(tm:0.53)|MTOR(tm:0.52)|CFD(tm:0.52)|OPRM1(tm:0.49)|MTNR1A(tm:0.48)|HTR7(tm:0.47)|PIK3CA(tm:0.47)|CACNA1I(tm:0.47)|CA2(tm:0.47)|CSNK2A2(tm:0.46)|CA12(tm:0.46)|CA9(tm:0.46)|F2(tm:0.46)|KCNH2(t…	28.41		0	0	0	0		0		0	YVUQSNJEYSNKRX-UHFFFAOYSA-N_HELA_0_FWD(con:3.41;gba:4.01)|KKZJGLLVHKMTCM-UHFFFAOYSA-N_JURKAT_0_FWD(con:3.29;gba:4.01)|KKZJGLLVHKMTCM-UHFFFAOYSA-N_MNEU.E_0_FWD(con:3.09;gba:4.01)	2.83		0		0	ERK2-(prox:5.00)-MAPK1(tm:0.38)|TGFB1-(prox:3.48)-SMAD3(tm:0.57)|TGFBR2-(prox:3.02)-SMAD3(tm:0.57)	1.91		0	0	0	0	0	0	1	0	0	2	0	0	0	3
AAQOQKQBGPPFNS-UHFFFAOYSA-N	Prestw-942	CC[N+](C)(C)Cc1ccccc1Br	0	1	102	68	ATP1A1(tm:1.00)|SLC6A2(tm:1.00)|BBOX1(tm:0.86)|CYP3A4(tm:0.81)|MAPK1(tm:0.81)|LMNA(tm:0.81)|BHMT2(tm:0.69)|PRODH(tm:0.69)|CXCR3(tm:0.68)|CHRNA9(tm:0.68)|P2RX7(tm:0.66)|CA12(tm:0.65)|CA9(tm:0.62)|SLC22A5(tm:0.62)|BHMT(tm:0.61)|SLC22A4(tm:0.61)|SLC22A1(tm:0.60)|TAAR1(tm:0.59)|SLC22A3(tm:0.59)|SLC22A8(tm:0.59)|ANO1(tm:0.59)|PABPC1(tm:0.58)|PTP4A3(tm:0.58)|SLC22A2(tm:0.57)|CYP27A1(tm:0.56)|CHRNA7(tm:…	55.07		0	0	0	0	geo_GSE28569_2_BWD(con:3.13;gba:5.00)	1.02		0		0		0		0	ERK2-(prox:5.00)-MAPK1(tm:0.81)|TGFB1-(prox:3.48)-SMAD3(tm:0.34)|TGFBR2-(prox:3.02)-SMAD3(tm:0.34)	1.9	USP1(tm:0.33;dub4)	0.33	0	0	0	0.33	0	1	0	1	1	1	1	2	7
AGMMTXLNIQSRCG-SECBINFHSA-N	Prestw-1050	CC[C@H]1N=C(O)c2cc(S(N)(=O)=O)c(Cl)cc2N1	0	1	41	106	SLC12A3(tm:0.90)|CA2(tm:0.87)|USP2(tm:0.81)|LMNA(tm:0.81)|CA4(tm:0.79)|CA1(tm:0.78)|CA9(tm:0.78)|CA12(tm:0.76)|CA5B(tm:0.75)|CA7(tm:0.75)|CA6(tm:0.74)|SLC12A1(tm:0.72)|CA5A(tm:0.71)|CA14(tm:0.70)|HTR5A(tm:0.64)|SLC12A2(tm:0.63)|TPMT(tm:0.60)|CA13(tm:0.59)|CA3(tm:0.58)|SLC22A6(tm:0.58)|ATP1A1(tm:0.56)|TNKS2(tm:0.55)|PTGES2(tm:0.49)|GRIN1(tm:0.49)|FXYD2(tm:0.48)|HTR2C(tm:0.46)|GRIA1(tm:0.46)|PSMD14…	26.43		0	0	0	0	geo_GSE53994_FWD(con:3.01;gba:4.01)	0.9		0	DOEWDSDBFRHVAP-KRXBUXKQSA-N_THP1_0_FWD(con:3.02;gba:4.01)	0.9		0		0		0	USP2(tm:0.81;dub4)|PSMD14(tm:0.45;dub4)	1.26	0	0	0	1.26	0	0	0	0	0	0	0	0	0
AJDLPFFLISMBSR-UHFFFAOYSA-N	AO-365/43301022	c1ccc(CCc2nn3c(-c4cccnc4)nnc3s2)cc1	1	0	25		CYP11B2(tm:0.68)|CYP2A6(tm:0.67)|CYP11B1(tm:0.63)|P4HTM(tm:0.60)|PTAFR(tm:0.57)|DUSP4(tm:0.57)|NCOA3(tm:0.56)|APAF1(tm:0.56)|CASP9(tm:0.56)|CYP2E1(tm:0.54)|PDE10A(tm:0.52)|HSD17B10(tm:0.50)|CYP17A1(tm:0.49)|CES1(tm:0.48)|MAPT(tm:0.47)|NCOA1(tm:0.47)|CYP2B6(tm:0.46)|USP2(tm:0.46)|BCHE(tm:0.45)|HPGD(tm:0.45)|HIF1A(tm:0.45)|TSHR(tm:0.44)|MMP13(tm:0.44)|ALDH1A1(tm:0.43)|EHMT2(tm:0.43)|SIRT1(tm:0.43)|…	30.53	SJB3-019A(sim:3.05;cat:2)	0.61	0	0.61	0		0		0		0		0		0	ERK2-(prox:5.00)-MAPK1(tm:0.38)	0.69	USP2(tm:0.46;dub4)	0.46	0	0	0	0.46	0	0	0	0	0	0	0	0	0
AMDBBAQNWSUWGN-DTORHVGOSA-N	Prestw-878	O=C(CO)N(CCO)c1c(I)c(C(O)=NC[C@H](O)CO)c(I)c(C(O)=NC[C@@H](O)CO)c1I	0	1	97			0		0	0	0	0	geo_GSE17708_2_BWD(con:3.27;gba:4.36)	0.98		0		0		0		0		0		0	0	0	0	0	0	6	0	3	7	3	0	6	25
AOJJSUZBOXZQNB-TZSSRYMLSA-N	Prestw-438	COc1cccc2c1C(=O)c1c(O)c3c(c(O)c1C2=O)C[C@@](O)(C(=O)CO)C[C@@H]3O[C@H]1C[C@H](N)[C@H](O)[C@H](C)O1	0	1	30	7	ABCC3(tm:1.00)|CYP1B1(tm:1.00)|ABCC6(tm:1.00)|AKR1C3(tm:1.00)|ABCC10(tm:1.00)|NDUFS7(tm:1.00)|NOS1(tm:1.00)|ABCB8(tm:1.00)|CYP2B6(tm:1.00)|DHCR7(tm:1.00)|AKR1A1(tm:1.00)|POR(tm:1.00)|NDUFS2(tm:1.00)|RALBP1(tm:1.00)|NDUFS3(tm:1.00)|CYP2D6(tm:1.00)|NQO1(tm:1.00)|ABCB11(tm:1.00)|NOS2(tm:1.00)|CYP3A4(tm:1.00)|CBR1(tm:1.00)|XDH(tm:1.00)|ABCB1(tm:1.00)|CBR3(tm:1.00)|SLC22A16(tm:1.00)|NOS3(tm:1.00)|ABCC…	110.6		0	0	0	0		0		0	KKZJGLLVHKMTCM-UHFFFAOYSA-N_HT29_0_FWD(con:3.25;gba:5.00)|KKZJGLLVHKMTCM-UHFFFAOYSA-N_HELA_0_FWD(con:3.14;gba:4.22)|KKZJGLLVHKMTCM-UHFFFAOYSA-N_HA1E_0_FWD(con:3.07;gba:5.00)|KKZJGLLVHKMTCM-UHFFFAOYSA-N_HA1E_0_FWD(con:3.07;gba:4.22)	3.93		0		0	ERK2-(prox:5.00)-MAPK1(tm:0.81)|TGFB1-(prox:3.48)-SMAD3(tm:0.81)|TGFBR2-(prox:3.02)-SMAD3(tm:0.81)	2.37	USP1(tm:0.81;dub4)|USP2(tm:0.81;dub4)	1.62	0	0	0	1.62	1	0	0	6	1	0	1	2	11
AQVAKJMFRLDIQC-UHFFFAOYSA-N	MolPort-023-203-272	Cc1cccc(N=C(O)C2CN(C(=O)c3cnccn3)C2)n1	1	0	83	105	ABL1(tm:0.92)|SORT1(tm:0.82)|GRM5(tm:0.81)|PIM3(tm:0.76)|PORCN(tm:0.75)|HCRTR2(tm:0.71)|PIM2(tm:0.70)|AOX1(tm:0.69)|ADORA2B(tm:0.68)|ADORA2A(tm:0.66)|PIM1(tm:0.64)|GCK(tm:0.64)|CCR3(tm:0.61)|PDE10A(tm:0.60)|HCRTR1(tm:0.60)|GSK3B(tm:0.59)|XDH(tm:0.59)|ITK(tm:0.58)|ADORA1(tm:0.58)|SMO(tm:0.57)|NR5A1(tm:0.57)|MAPK10(tm:0.56)|TYK2(tm:0.55)|TRPC3(tm:0.55)|CFD(tm:0.55)|TRPC6(tm:0.54)|PRKCB(tm:0.54)|NTR…	49.53		0	0	0	0	geo_GSE17708_2_BWD(con:3.15;gba:4.01)	0.93		0		0		0		0	GSK3B-(prox:5.00)-GSK3B(tm:0.59)|TGFBR1-(prox:5.00)-TGFBR1(tm:0.43)|TGFBR2-(prox:4.14)-TGFBR1(tm:0.43)|TGFB1-(prox:3.25)-TGFBR1(tm:0.43)	2.68		0	0	0	0	0	0	0	0	0	2	1	0	0	3
AUYYCJSJGJYCDS-LBPRGKRZSA-N	Prestw-853	N[C@@H](Cc1cc(I)c(Oc2ccc(O)c(I)c2)c(I)c1)C(=O)O	0	1	4	97	TTR(tm:1.00)|SLCO4C1(tm:1.00)|SERPINA7(tm:1.00)|THRA(tm:1.00)|ABCB1(tm:1.00)|THRB(tm:1.00)|SLC22A8(tm:1.00)|SLCO1B3(tm:1.00)|SLCO1C1(tm:1.00)|SLCO1B1(tm:1.00)|SLCO1A2(tm:1.00)|SLC10A1(tm:1.00)|ALB(tm:1.00)|SLC7A5(tm:1.00)|SLCO4A1(tm:1.00)|SLC16A10(tm:1.00)|ADORA1(tm:0.97)|MAPT(tm:0.97)|PCNA(tm:0.97)|HPGD(tm:0.81)|HIF1A(tm:0.81)|LMNA(tm:0.81)|POLI(tm:0.81)|BLM(tm:0.81)|RAPGEF3(tm:0.81)|ALDH1A1(tm:…	67.04		0	0	0	0	geo_GSE17708_1_BWD(con:3.54;gba:5.00)|geo_GSE28569_2_BWD(con:3.19;gba:4.16)	2.04		0	KKZJGLLVHKMTCM-UHFFFAOYSA-N_JURKAT_0_FWD(con:3.21;gba:4.37)|YVUQSNJEYSNKRX-UHFFFAOYSA-N_HELA_0_FWD(con:3.16;gba:4.37)	1.94		0		0		0	USP2(tm:0.38;dub4)|USP1(tm:0.32;dub4)	0.7	0	0	0	0.7	0	0	0	3	3	3	0	7	16
AVBDRDMLKWWZSQ-UHFFFAOYSA-N	MolPort-009-100-062	Cc1cc(C(=O)Cn2ccc(C(F)(F)F)n2)c(C)n1-c1ccccc1	1	0	33	88	USP14(tm:0.83)|NTRK1(tm:0.67)|CCR1(tm:0.63)|MGLL(tm:0.63)|P2RX7(tm:0.61)|MCHR1(tm:0.61)|HPGD(tm:0.60)|CRACR2A(tm:0.60)|CARM1(tm:0.58)|NR1H2(tm:0.56)|GRM7(tm:0.53)|CXCR3(tm:0.52)|SLC6A4(tm:0.52)|NR1H3(tm:0.50)|CACNA2D1(tm:0.50)|GRM8(tm:0.49)|ALDH1A1(tm:0.49)|EHMT2(tm:0.48)|HCRTR1(tm:0.48)|BRS3(tm:0.47)|TRPV3(tm:0.47)|SMN1(tm:0.47)|SLC6A2(tm:0.46)|SLC6A3(tm:0.46)|PTGS2(tm:0.45)|RAB9A(tm:0.45)|HBA1(…	26.83	IU1(sim:4.11;cat:3)	0.82	0	0	0.82		0		0		0		0		0		0	USP14(tm:0.83;dub4)	0.83	0	0	0	0.83	0	0	0	1	0	0	0	0	1
AVROVMINBGNZCD-FOCLMDBBSA-N	AN-524/12525005	N=C(N)NNS(=O)(=O)c1ccc(/N=N/c2c(N)[nH][nH]c2=N)cc1	1	0	37	99	F2(tm:0.94)|PLAU(tm:0.60)|ILK(tm:0.58)|SLC9A1(tm:0.56)|BPTF(tm:0.55)|ST14(tm:0.55)|CA2(tm:0.52)|BAZ2B(tm:0.51)|CA1(tm:0.50)|GFER(tm:0.50)|BRD4(tm:0.49)|MAPT(tm:0.48)|MGMT(tm:0.48)|ACAT1(tm:0.45)|BRD7(tm:0.45)|CA9(tm:0.45)|SLC14A2(tm:0.45)|PLG(tm:0.45)|PHLPP2(tm:0.45)|SENP2(tm:0.44)|CA12(tm:0.43)|SCN1A(tm:0.43)|SMARCA4(tm:0.43)|SCN8A(tm:0.42)|SCN11A(tm:0.42)|SGK1(tm:0.42)|IDO1(tm:0.42)|CREBBP(tm:0…	20.43	PR-619(sim:3.01;cat:2)	0.6	0	0.6	0		0		0		0		0		0	TGFB2-(prox:3.07)-PLG(tm:0.45)	0.53	SENP2(tm:0.44;dub4)	0.44	0	0	0	0.44	1	1	1	4	5	2	0	2	16
BGVVSDBPXWFMDG-UHFFFAOYSA-N	LIOS0280	O=C1N=C(O)C(C2c3cc(-c4cccnc4)ccc3Oc3nc(O)nc(O)c32)C(O)=N1	1	0	10		CYP11B2(tm:1.00)|TYMP(tm:0.89)|CYP11B1(tm:0.86)|CYP2A6(tm:0.71)|TBXAS1(tm:0.67)|RAF1(tm:0.66)|MMP13(tm:0.65)|MMP9(tm:0.64)|CYP2E1(tm:0.63)|MMP2(tm:0.63)|LNPEP(tm:0.61)|BACE1(tm:0.59)|PIM1(tm:0.59)|GRIK2(tm:0.58)|PI4KA(tm:0.58)|PIM2(tm:0.57)|CYP19A1(tm:0.57)|CHRNA7(tm:0.57)|CYP1A2(tm:0.57)|ATAD2(tm:0.56)|CYP2B6(tm:0.56)|LARGE1(tm:0.55)|GABRA1(tm:0.55)|PIK3CG(tm:0.55)|GABRA4(tm:0.55)|ABCC1(tm:0.55)…	65.21	SJB3-019A(sim:3.04;cat:2)	0.61	0	0.61	0		0		0		0		0		0	GSK3B-(prox:5.00)-GSK3B(tm:0.51)	0.76	USP2(tm:0.41;dub4)|USP1(tm:0.40;dub4)	0.81	0	0	0	0.81	0	0	0	0	0	0	0	0	0
BKYKPTRYDKTTJY-CYBMUJFWSA-N	Prestw-994	NS(=O)(=O)c1cc2c(cc1Cl)N[C@@H](CC1CCCC1)NS2(=O)=O	0	1	82	71	CA2(tm:0.92)|SLC12A3(tm:0.88)|CA1(tm:0.83)|SLC12A1(tm:0.81)|CYP2C9(tm:0.81)|LMNA(tm:0.81)|CA4(tm:0.80)|CA5B(tm:0.79)|CA9(tm:0.76)|TPMT(tm:0.75)|CA12(tm:0.75)|CA5A(tm:0.73)|FXYD2(tm:0.73)|CA6(tm:0.72)|CA7(tm:0.72)|GRIA1(tm:0.69)|CA13(tm:0.68)|ATP1A1(tm:0.67)|CA14(tm:0.65)|SLC12A2(tm:0.65)|SLC22A6(tm:0.64)|SLC10A2(tm:0.64)|GRIA4(tm:0.64)|GRIA2(tm:0.60)|KCNMA1(tm:0.59)|BACE2(tm:0.55)|F10(tm:0.48)|AB…	36.26		0	0	0	0	geo_GSE53994_FWD(con:3.01;gba:4.27)	0.93		0	DOEWDSDBFRHVAP-KRXBUXKQSA-N_THP1_0_FWD(con:3.02;gba:4.27)	0.93		0		0	TGFB1-(prox:3.48)-SMAD3(tm:0.34)|TGFBR2-(prox:3.02)-SMAD3(tm:0.34)	0.99		0	0	0	0	0	0	0	0	0	0	0	0	0	0
BOEGTKLJZSQCCD-UEKVPHQBSA-N	Prestw-434	CC1=C(C(=O)O)N2C(=O)[C@@H](N=C(O)[C@H](N)c3ccc(O)cc3)[C@H]2SC1	0	1		20	SLC15A2(tm:1.00)|SLC22A5(tm:1.00)|SLC22A8(tm:1.00)|SLC22A6(tm:1.00)|SLC15A1(tm:1.00)|YARS(tm:0.76)|SLC22A11(tm:0.74)|ALB(tm:0.72)|SLC22A7(tm:0.68)|SLC47A1(tm:0.66)|SLC16A1(tm:0.64)|PON1(tm:0.63)|ESR1(tm:0.62)|MPO(tm:0.61)|PTPN7(tm:0.60)|PSIP1(tm:0.58)|XIAP(tm:0.56)|ESR2(tm:0.56)|ELANE(tm:0.56)|ABCC4(tm:0.55)|CACNA1B(tm:0.55)|TPMT(tm:0.54)|GLS(tm:0.54)|BIRC3(tm:0.54)|GABRR3(tm:0.53)|HCAR2(tm:0.53)…	44.65		0	0	0	0	geo_GSE28569_2_BWD(con:3.26;gba:4.02)	0.95		0		0		0		0	ERK2-(prox:5.00)-MAPK1(tm:0.38)	0.69	PSMD14(tm:0.50;dub4)	0.5	0	0	0	0.5	0	0	1	1	2	1	1	1	7
BQZIFVOFTLOXDN-UHFFFAOYSA-N	MolPort-020-224-146	O=S(=O)(NCCc1nc(-c2cccnc2)n[nH]1)NCc1ccccc1	1	0	103	69	NAMPT(tm:0.73)|TBXAS1(tm:0.69)|ADRB3(tm:0.68)|CA2(tm:0.65)|CYP11B2(tm:0.65)|SLC6A9(tm:0.59)|CYP11B1(tm:0.58)|TBXA2R(tm:0.49)|PIM1(tm:0.49)|CA9(tm:0.49)|CYP17A1(tm:0.48)|CA12(tm:0.48)|CA14(tm:0.48)|ADRB2(tm:0.47)|AKT1(tm:0.47)|LIPG(tm:0.46)|CA1(tm:0.46)|ALPL(tm:0.45)|CA7(tm:0.45)|PDE10A(tm:0.45)|PTAFR(tm:0.43)|CYP2A6(tm:0.43)|F2(tm:0.41)|METAP2(tm:0.41)|PIK3CG(tm:0.40)|GSK3B(tm:0.39)	13.16	SJB3-019A(sim:3.00;cat:2)	0.6	0	0.6	0		0		0		0		0		0	GSK3B-(prox:5.00)-GSK3B(tm:0.39)	0.7		0	0	0	0	0	0	0	0	2	0	0	0	0	2
CBGUOGMQLZIXBE-XGQKBEPLSA-N	Prestw-781	CCC(=O)O[C@]1(C(=O)CCl)[C@@H](C)C[C@H]2[C@@H]3CCC4=CC(=O)C=C[C@]4(C)[C@@]3(F)[C@@H](O)C[C@@]21C	0	1	40	13	CYP1A2(tm:1.00)|NR3C1(tm:1.00)|CYP1A1(tm:1.00)|ABCB11(tm:0.97)|SERPINA6(tm:0.92)|CYP19A1(tm:0.84)|SMN1(tm:0.81)|AR(tm:0.81)|NPSR1(tm:0.81)|ANXA1(tm:0.81)|PGR(tm:0.80)|SLCO1A2(tm:0.79)|NR0B1(tm:0.76)|SHBG(tm:0.76)|SLCO1B3(tm:0.75)|SRD5A2(tm:0.75)|NR3C2(tm:0.74)|ABCC2(tm:0.72)|CYP11A1(tm:0.72)|CYP17A1(tm:0.72)|CYP3A7(tm:0.72)|CYP3A43(tm:0.71)|SLCO1B1(tm:0.70)|IL6(tm:0.68)|CYP4A11(tm:0.67)|CYP2J2(tm…	62.11		0	0	0	0		0		0	YVUQSNJEYSNKRX-UHFFFAOYSA-N_HELA_0_FWD(con:3.17;gba:4.12)	0.94		0		0	TGFB1-(prox:3.08)-IL6(tm:0.68)	0.65	USP2(tm:0.38;dub4)	0.38	0	0	0	0.38	0	2	1	5	1	5	1	4	19
CHRHLJIAUMHVKB-UHFFFAOYSA-N	MolPort-020-125-857	CSc1nc(C(=O)NCc2cc[nH]n2)c2ccccn12	1	0	34	41	ALOX15(tm:0.71)|OGFRL1(tm:0.65)|NAMPT(tm:0.63)|HRH2(tm:0.60)|ROCK2(tm:0.59)|EGLN1(tm:0.57)|MMP13(tm:0.56)|RIOK2(tm:0.54)|RIOK1(tm:0.53)|ROCK1(tm:0.52)|CNR2(tm:0.50)|ALPL(tm:0.49)|CALCRL(tm:0.48)|RXFP1(tm:0.48)|GAA(tm:0.48)|RAB9A(tm:0.47)|ALDH1A1(tm:0.47)|LMNA(tm:0.46)|NPC1(tm:0.45)|BAZ2B(tm:0.44)|CYP1A2(tm:0.44)|KMT2A(tm:0.44)|CYP2C19(tm:0.43)|OPRK1(tm:0.43)|LIMK1(tm:0.42)|GLA(tm:0.40)|HCAR2(tm:0…	22.3		0	0	0	0	geo_GSE17708_1_BWD(con:3.53;gba:4.05)	0.99		0		0		0		0	ERK2-(prox:5.00)-MAPK1(tm:0.35)	0.68		0	0	0	0	0	0	0	0	0	0	0	0	0	0
CNIIGCLFLJGOGP-UHFFFAOYSA-N	Prestw-46	c1ccc2c(CC3=NCCN3)cccc2c1	0	1	84	29	ADRA2B(tm:1.00)|NISCH(tm:1.00)|ADRA2A(tm:1.00)|ADRA1D(tm:1.00)|ADRA1A(tm:1.00)|ADRA1B(tm:1.00)|ADRA2C(tm:1.00)|TAAR1(tm:0.97)|MAPT(tm:0.81)|LMNA(tm:0.81)|CYP2D6(tm:0.81)|MAPK1(tm:0.81)|NQO1(tm:0.75)|HRH2(tm:0.69)|HTR1E(tm:0.67)|SLC16A1(tm:0.58)|BDKRB1(tm:0.56)|PTGIR(tm:0.56)|NQO2(tm:0.55)|NPBWR1(tm:0.54)|DPP3(tm:0.54)|HTR1D(tm:0.52)|SLC12A5(tm:0.52)|SQLE(tm:0.52)|IFNAR1(tm:0.48)|SLC22A4(tm:0.48)|…	34.32		0	0	0	0	geo_GSE17708_1_BWD(con:3.19;gba:4.01)	0.93		0		0		0		0	ERK2-(prox:5.00)-MAPK1(tm:0.81)	0.91		0	0	0	0	0	0	0	0	0	0	0	0	0	0
CWAZGLRYBXOCKV-UHFFFAOYSA-N	T5999673	c1ccc2c(C3CCN(c4ncnc5sccc45)CC3)c[nH]c2c1	1	0	88	86	CCR2(tm:0.70)|AKT1(tm:0.65)|ADRB3(tm:0.61)|HTR1A(tm:0.60)|ADRB2(tm:0.59)|MEN1(tm:0.57)|HTR1F(tm:0.56)|NOS1(tm:0.55)|LRRK2(tm:0.54)|NR2F2(tm:0.54)|ABCC1(tm:0.54)|HTR1B(tm:0.54)|HTR1D(tm:0.54)|RPS6KB1(tm:0.54)|PIK3CA(tm:0.53)|ADRB1(tm:0.53)|HTR2C(tm:0.51)|SSTR2(tm:0.50)|JUN(tm:0.49)|GHSR(tm:0.49)|LIMK2(tm:0.49)|AKT2(tm:0.48)|EGFR(tm:0.48)|SLC6A4(tm:0.46)|AKT3(tm:0.46)|STAT3(tm:0.46)|HTR1E(tm:0.45)|…	29.33		0	0	0	0	geo_GSE28569_2_BWD(con:3.64;gba:4.19)	1.03		0		0		0		0	TGFB1-(prox:3.48)-SMAD3(tm:0.38)|TGFBR2-(prox:3.02)-SMAD3(tm:0.38)	1.03		0	0	0	0	0	0	0	0	0	0	0	0	0	0
CZOQVDHADMADNN-UHFFFAOYSA-N	MolPort-002-134-558	O=C(O)CCCNC(=O)c1ccncc1	1	0	91		GCGR(tm:0.76)|TBXAS1(tm:0.72)|HDAC3(tm:0.66)|GCG(tm:0.65)|GIPR(tm:0.59)|TBXA2R(tm:0.58)|HDAC6(tm:0.58)|DRD3(tm:0.58)|SNCA(tm:0.57)|HDAC1(tm:0.53)|EPHX2(tm:0.52)|FOLH1(tm:0.52)|EGLN1(tm:0.49)|ITGA2B(tm:0.48)|ITGB3(tm:0.47)|SLC22A11(tm:0.43)|HDAC9(tm:0.43)|MLYCD(tm:0.43)|SLC52A2(tm:0.42)|PLD1(tm:0.42)|ITGAV(tm:0.42)|DRD2(tm:0.42)|KCNA3(tm:0.42)|NAT2(tm:0.41)|PLD2(tm:0.40)|SLC22A7(tm:0.40)|SLC22A8(t…	18.99		0	0	0	0	geo_GSE28569_2_BWD(con:3.20;gba:4.00)	0.93		0	YVUQSNJEYSNKRX-UHFFFAOYSA-N_SKMEL28_0_FWD(con:3.30;gba:4.05)	0.95		0		0		0		0	0	0	0	0	0	0	0	0	1	0	0	0	1
DGAIEPBNLOQYER-BDAKNGLRSA-N	Prestw-872	COCC(O)=Nc1c(I)c(C(=O)N(C)C[C@H](O)CO)c(I)c(C(O)=NC[C@@H](O)CO)c1I	0	1	94	98	MAP2K1(tm:0.74)|CCR3(tm:0.71)|TACR2(tm:0.69)|ITGAV(tm:0.65)|HRH1(tm:0.65)|MAPK1(tm:0.59)|P2RX2(tm:0.59)|P2RX7(tm:0.58)|PYGL(tm:0.57)|CCR5(tm:0.55)|S1PR3(tm:0.54)|S1PR1(tm:0.53)|SPR(tm:0.53)|MMP1(tm:0.52)|MMP13(tm:0.51)|MMP8(tm:0.50)|RORC(tm:0.50)|CXCR1(tm:0.50)|HTR4(tm:0.49)|KCNJ11(tm:0.49)|MMP7(tm:0.49)|AOC3(tm:0.49)|ITK(tm:0.49)|CYP3A4(tm:0.48)|PDE10A(tm:0.47)|CASR(tm:0.47)|VDR(tm:0.47)|KCNH2(t…	28.6		0	0	0	0	geo_GSE17708_2_BWD(con:3.27;gba:4.24)	0.97		0		0		0		0	ERK2-(prox:5.00)-MAPK1(tm:0.59)	0.79		0	0	0	0	0	0	6	0	3	7	4	0	6	26
DRCVSGYJMVLBOA-UHFFFAOYSA-N	T5668970	O=C(c1cccc(I)c1)N1CCC(n2c(O)nc3ccccc32)CC1	1	0		34	PLD1(tm:0.96)|PLD2(tm:0.91)|OGFRL1(tm:0.83)|OPRL1(tm:0.77)|L3MBTL3(tm:0.73)|CALCRL(tm:0.71)|GLRA1(tm:0.71)|USP1(tm:0.71)|L3MBTL1(tm:0.70)|OPRM1(tm:0.70)|OPRK1(tm:0.70)|KCNK2(tm:0.69)|SCN7A(tm:0.67)|CHRM1(tm:0.67)|CCR5(tm:0.67)|HRH1(tm:0.65)|CHRM2(tm:0.65)|TP53BP1(tm:0.64)|CYP3A7(tm:0.61)|TNKS(tm:0.61)|MBTD1(tm:0.60)|CHRM4(tm:0.60)|DRD4(tm:0.60)|KCNH2(tm:0.59)|TSPO(tm:0.59)|SLC18A3(tm:0.59)|CHRM5(…	67.43	Pimozide(sim:3.38;cat:3)	0.68	0	0	0.68		0		0		0		0		0	ERK2-(prox:5.00)-MAPK1(tm:0.38)	0.69	USP1(tm:0.71;dub4)|USP2(tm:0.43;dub4)	1.14	0	0	0	1.14	0	0	0	1	1	1	0	2	5
DXLTZFCMAVJJCU-UHFFFAOYSA-N	T5611387	Cc1cc(C(=O)CN2CCC(n3c(O)nc4ccccc43)CC2)c(C)n1C	1	0	106	95	PLD1(tm:0.95)|PLD2(tm:0.90)|OGFRL1(tm:0.82)|OPRL1(tm:0.79)|OPRM1(tm:0.74)|USP1(tm:0.74)|CALCRL(tm:0.72)|DRD4(tm:0.72)|GLRA1(tm:0.72)|KCNK2(tm:0.71)|OPRK1(tm:0.70)|CHRM1(tm:0.69)|HRH1(tm:0.67)|SCN7A(tm:0.67)|MTOR(tm:0.64)|CCR5(tm:0.64)|TNKS(tm:0.62)|DRD5(tm:0.61)|CYP3A7(tm:0.61)|CHRM4(tm:0.60)|PIK3CA(tm:0.60)|CHRM5(tm:0.59)|CYP2E1(tm:0.59)|CACNA1G(tm:0.58)|TSPO(tm:0.58)|KCNH2(tm:0.57)|PDE6D(tm:0.5…	67.93	Pimozide(sim:3.61;cat:3)|IU1(sim:3.30;cat:3)|Compound 45(sim:3.00;cat:3)	1.98	0	0	1.98		0		0		0		0		0	ERK2-(prox:5.00)-MAPK1(tm:0.38)	0.69	USP1(tm:0.74;dub4)|USP2(tm:0.40;dub4)	1.14	0	0	0	1.14	0	0	0	1	0	0	0	0	1
FAOZLTXFLGPHNG-KNAQIMQKSA-N	Prestw-718	CC(=O)[C@@]1(O)CC[C@H]2[C@@H]3C[C@H](C)C4=CC(=O)C=C[C@]4(C)[C@@]3(F)[C@@H](O)C[C@@]21C	0	1	28	11	SERPINA6(tm:1.00)|NR3C1(tm:1.00)|CYP3A4(tm:1.00)|SRD5A2(tm:0.95)|SRD5A1(tm:0.87)|CYP19A1(tm:0.83)|HIF1A(tm:0.81)|SHBG(tm:0.81)|AR(tm:0.81)|GAA(tm:0.81)|HTT(tm:0.81)|PGR(tm:0.80)|SLCO1A2(tm:0.79)|ABCB11(tm:0.77)|CYP17A1(tm:0.76)|ANXA1(tm:0.74)|ABCC2(tm:0.74)|CYP3A7(tm:0.72)|IL6(tm:0.70)|CYP11A1(tm:0.70)|SLCO1B3(tm:0.69)|CYP3A43(tm:0.69)|NR0B1(tm:0.69)|ABCB1(tm:0.69)|HSD3B1(tm:0.67)|NR3C2(tm:0.67)|…	78.26		0	0	0	0	geo_GSE28569_2_BWD(con:3.71;gba:4.04)	1.02		0		0		0		0	ERK2-(prox:5.00)-MAPK1(tm:0.43)|TGFB1-(prox:3.08)-IL6(tm:0.70)	1.37	USP2(tm:0.43;dub4)	0.43	0	0	0	0.43	0	0	0	3	0	2	0	1	6
FFGPTBGBLSHEPO-UHFFFAOYSA-N	Prestw-52	N=C(O)N1c2ccccc2C=Cc2ccccc21	0	1	38	89	CYP3A4(tm:1.00)|CYP2C9(tm:1.00)|CYP1A2(tm:1.00)|SCN9A(tm:1.00)|SCN2A(tm:1.00)|ABCB1(tm:1.00)|SCN3A(tm:1.00)|SCN1A(tm:1.00)|CYP3A5(tm:1.00)|SCN7A(tm:1.00)|UGT2B7(tm:1.00)|ABCC2(tm:1.00)|RALBP1(tm:1.00)|SCN5A(tm:1.00)|SCN8A(tm:1.00)|CYP2C19(tm:1.00)|SCN4A(tm:1.00)|SCN11A(tm:1.00)|SCN10A(tm:1.00)|CYP3A7(tm:1.00)|CYP2C8(tm:1.00)|CYP2B6(tm:1.00)|P2RX4(tm:0.94)|NR3C1(tm:0.81)|MAPK1(tm:0.81)|TSHR(tm:0.8…	32.81		0	0	0	0		0		0		0	oe_USP15_A375_0_BWD(con:3.36;gba:4.03)	0.96		0	ERK2-(prox:5.00)-MAPK1(tm:0.81)	0.91	USP2(tm:0.38;dub4)	0.38	0	0	0	0.38	0	1	0	1	4	0	0	1	7
FIADGNVRKBPQEU-UHFFFAOYSA-N	Prestw-992	CN1CCC(=C2c3ccccc3CCc3sccc32)CC1	0	1		8	HTR2B(tm:1.00)|DRD2(tm:1.00)|CHRM1(tm:1.00)|HTR2A(tm:1.00)|HTR2C(tm:1.00)|HTR7(tm:1.00)|DRD1(tm:0.87)|CYP2C19(tm:0.81)|IDH1(tm:0.81)|CYP2D6(tm:0.81)|DRD5(tm:0.75)|HRH4(tm:0.74)|HRH1(tm:0.73)|PGD(tm:0.73)|FNTB(tm:0.71)|PDE8A(tm:0.70)|SLC6A15(tm:0.68)|PDE7B(tm:0.68)|UGT1A3(tm:0.64)|ADRA2B(tm:0.63)|PDE8B(tm:0.62)|ADRA2A(tm:0.61)|NOS1(tm:0.61)|AVPR2(tm:0.60)|CHRM5(tm:0.59)|NOS3(tm:0.59)|PDE4C(tm:0.58…	44.93		0	0	0	0	geo_GSE17708_1_BWD(con:3.02;gba:4.08)	0.91		0		0		0		0	ERK2-(prox:5.00)-MAPK1(tm:0.38)|GSK3B-(prox:5.00)-GSK3B(tm:0.33)	1.35	USP1(tm:0.36;dub4)	0.36	0	0	0	0.36	0	0	0	0	0	0	0	0	0
FMFYFLDSACRYAD-UHFFFAOYSA-N	LC0484	O=C(c1cnccn1)N1CCC(COCc2ccccc2)CC1	1	0	114	44	UGCG(tm:0.71)|CNR2(tm:0.68)|GRM5(tm:0.67)|AOX1(tm:0.67)|GRIN2B(tm:0.65)|CCR8(tm:0.65)|PREP(tm:0.65)|CCR5(tm:0.65)|L3MBTL3(tm:0.64)|HRH3(tm:0.64)|TRPC3(tm:0.64)|TRPC6(tm:0.64)|CHRM2(tm:0.64)|GHSR(tm:0.62)|GPR119(tm:0.62)|FNTB(tm:0.62)|HPGDS(tm:0.62)|CCKAR(tm:0.61)|SLC6A7(tm:0.59)|PARP1(tm:0.58)|FASN(tm:0.58)|XDH(tm:0.58)|OPRK1(tm:0.57)|PORCN(tm:0.56)|CELA1(tm:0.56)|CTSS(tm:0.56)|FAAH(tm:0.56)|DPP4…	50.77		0	0	0	0	geo_GSE17708_2_BWD(con:3.15;gba:4.04)	0.93		0		0		0		0	GSK3B-(prox:5.00)-GSK3B(tm:0.44)|TGFBR2-(prox:3.85)-FKBP1A(tm:0.52)|TGFBR1-(prox:3.70)-FKBP1A(tm:0.52)|TGFB1-(prox:3.23)-FKBP1A(tm:0.52)	2.58		0	0	0	0	0	0	0	0	0	0	0	0	0	0
FNYLWPVRPXGIIP-UHFFFAOYSA-N	Prestw-34	N=c1[nH]c2nc(=N)c(-c3ccccc3)nc-2c(N)[nH]1	0	1		15	DHFR(tm:1.00)|SCNN1G(tm:1.00)|SCNN1A(tm:1.00)|SCNN1D(tm:1.00)|CYP1A2(tm:1.00)|SCNN1B(tm:1.00)|CASP1(tm:0.97)|CYP2D6(tm:0.97)|CTSG(tm:0.97)|GHSR(tm:0.85)|PIK3CD(tm:0.83)|HSPB1(tm:0.81)|SMN1(tm:0.81)|TP53(tm:0.81)|HSD17B10(tm:0.81)|HIF1A(tm:0.81)|MAPK1(tm:0.81)|ALOX12(tm:0.81)|HPGD(tm:0.81)|PPARD(tm:0.81)|NFKB1(tm:0.81)|KDM4E(tm:0.81)|LMNA(tm:0.81)|TSHR(tm:0.81)|NFE2L2(tm:0.81)|CASP7(tm:0.81)|AR(tm…	60.02	PR-619(sim:3.63;cat:2)	0.73	0	0.73	0		0		0		0		0		0	ERK2-(prox:5.00)-MAPK1(tm:0.81)	0.91		0	0	0	0	0	0	0	0	0	0	0	0	1	1
FOMRFTOMWGHSEW-UHFFFAOYSA-N	MolPort-008-326-848	NCCc1c(O)n[nH]c1-c1cccnc1	1	0	16	56	PIM1(tm:0.84)|CYP2A6(tm:0.73)|GSK3B(tm:0.73)|CHEK1(tm:0.72)|TAAR1(tm:0.60)|HTR1E(tm:0.58)|PIM2(tm:0.57)|TBXAS1(tm:0.53)|SLC22A3(tm:0.53)|PIM3(tm:0.53)|AKT1(tm:0.52)|HRH2(tm:0.51)|CHRNA7(tm:0.50)|CYP11B2(tm:0.47)|HTR1F(tm:0.46)|HNMT(tm:0.46)|SLC22A1(tm:0.46)|SLC22A2(tm:0.46)|SLC22A5(tm:0.45)|BLM(tm:0.45)|AOC1(tm:0.45)|VHL(tm:0.44)|PIK3CG(tm:0.43)|CYP11B1(tm:0.43)|NEK1(tm:0.43)|CYP3A4(tm:0.43)|HTR2…	22.29	SJB3-019A(sim:3.77;cat:2)	0.75	0	0.75	0		0		0		0		0		0	GSK3B-(prox:5.00)-GSK3B(tm:0.73)	0.86		0	0	0	0	0	0	0	0	0	0	0	0	0	0
FXNWLLVIWWZQNY-UHFFFAOYSA-N	AO-365/43463256	CCN(CC)Cc1nnc2sc(-c3cc4ccccc4[nH]3)nn12	1	0	53	77	ITK(tm:0.82)|SSTR3(tm:0.81)|DUSP4(tm:0.79)|EBP(tm:0.73)|CACNA2D1(tm:0.69)|F7(tm:0.69)|TXK(tm:0.60)|BCL2L10(tm:0.58)|BCL2L2(tm:0.57)|MAP4K2(tm:0.57)|BAD(tm:0.57)|MBTPS1(tm:0.56)|CA2(tm:0.56)|BCL2A1(tm:0.55)|SIRT1(tm:0.54)|SENP8(tm:0.54)|NCF1(tm:0.53)|ACHE(tm:0.52)|BCHE(tm:0.51)|DCLRE1C(tm:0.51)|DRD3(tm:0.51)|CA1(tm:0.50)|KDR(tm:0.49)|MTTP(tm:0.49)|PTPN11(tm:0.49)|AURKA(tm:0.49)|NCOA1(tm:0.48)|CHEK…	52.1		0	0	0	0	geo_GSE28569_2_BWD(con:3.09;gba:4.07)	0.92		0		0		0		0		0	USP2(tm:0.38;dub4)	0.38	0	0	0	0.38	0	0	0	0	0	0	0	0	0
GFNANZIMVAIWHM-OBYCQNJPSA-N	Prestw-120	C[C@]12C[C@H](O)[C@@]3(F)[C@@H](CCC4=CC(=O)C=C[C@@]43C)[C@@H]1C[C@@H](O)[C@]2(O)C(=O)CO	0	1	36	12	CYP3A4(tm:1.00)|SERPINA6(tm:1.00)|PTGS2(tm:1.00)|BCHE(tm:1.00)|NR3C1(tm:1.00)|CYP2J2(tm:0.97)|SHBG(tm:0.86)|CYP19A1(tm:0.82)|BLM(tm:0.81)|LMNA(tm:0.81)|NFKB1(tm:0.81)|NFE2L2(tm:0.81)|HIF1A(tm:0.81)|AR(tm:0.81)|PGR(tm:0.80)|SLCO1A2(tm:0.79)|ANXA1(tm:0.79)|ABCB11(tm:0.75)|NR0B1(tm:0.74)|SLCO1B3(tm:0.74)|IL6(tm:0.73)|CYP11A1(tm:0.73)|ABCC2(tm:0.71)|CYP17A1(tm:0.71)|NR3C2(tm:0.70)|SRD5A2(tm:0.70)|SLC…	74.02		0	0	0	0		0		0	YVUQSNJEYSNKRX-UHFFFAOYSA-N_HELA_0_FWD(con:3.17;gba:5.00)	1.03		0		0	ERK2-(prox:5.00)-MAPK1(tm:0.38)|TGFB1-(prox:3.08)-IL6(tm:0.73)	1.36	USP2(tm:0.38;dub4)	0.38	0	0	0	0.38	0	0	0	3	0	2	0	2	7
GKCBAIGFKIBETG-UHFFFAOYSA-N	Prestw-571	CCCCNc1ccc(C(=O)OCCN(C)C)cc1	0	1		109	SCN2A(tm:1.00)|SCN10A(tm:1.00)|SCN8A(tm:1.00)|SCN4A(tm:1.00)|MAOA(tm:1.00)|SCN5A(tm:1.00)|SCN7A(tm:1.00)|SCN11A(tm:1.00)|SCN3A(tm:1.00)|SCN9A(tm:1.00)|SCN1A(tm:1.00)|SIGMAR1(tm:1.00)|HTR2A(tm:0.97)|LMNA(tm:0.81)|RAB9A(tm:0.81)|PMP22(tm:0.81)|MAPK1(tm:0.81)|BLM(tm:0.81)|HTR2C(tm:0.81)|PHLPP2(tm:0.66)|RAD52(tm:0.54)|CHRM1(tm:0.53)|CHRM4(tm:0.50)|UTS2R(tm:0.48)|RAD54L(tm:0.47)|TLR7(tm:0.47)|TERT(tm:…	32.3		0	0	0	0		0		0	YVUQSNJEYSNKRX-UHFFFAOYSA-N_SKMEL28_0_FWD(con:3.48;gba:4.04)|YVUQSNJEYSNKRX-UHFFFAOYSA-N_NCIH596_0_FWD(con:3.03;gba:4.04)	1.89		0		0	ERK2-(prox:5.00)-MAPK1(tm:0.81)	0.91		0	0	0	0	0	0	0	0	1	1	0	0	0	2
GKNPSSNBBWDAGH-IBGZPJMESA-N	Prestw-653	C[N+]1(C)CCC[C@H](OC(=O)C(O)(c2ccccc2)c2ccccc2)C1	0	1	89	53	CHRM3(tm:1.00)|CHRM2(tm:1.00)|CHRM1(tm:0.86)|CHRM4(tm:0.84)|CHRM5(tm:0.84)|KCNN4(tm:0.70)|APOBEC3A(tm:0.66)|APOBEC3G(tm:0.62)|KIF11(tm:0.61)|PABPC1(tm:0.60)|SLC22A4(tm:0.53)|RGS12(tm:0.53)|SLC22A5(tm:0.52)|CYP2D6(tm:0.52)|CCR1(tm:0.51)|CHRNA7(tm:0.50)|CHRNG(tm:0.49)|CHRNB1(tm:0.49)|CHRND(tm:0.48)|CHRNE(tm:0.48)|CHRNA2(tm:0.47)|CTDSP1(tm:0.47)|MEN1(tm:0.47)|CHRNA1(tm:0.45)|MLYCD(tm:0.44)|LYPLA2(tm…	19.97		0	0	0	0	geo_GSE17708_2_BWD(con:3.32;gba:5.00)	1.05		0		0		0		0		0		0	0	0	0	0	0	0	0	6	1	0	0	0	7
GQHJRZKCQZGRJM-UHFFFAOYSA-N	AQ-149/43243691	O=C(C1=C(O)C(=O)N(CCc2c[nH]c3ccccc23)C1c1ccccc1F)c1ccc(Cl)cc1	1	0	80	78	HTR1D(tm:1.00)|HTR1B(tm:0.91)|MPO(tm:0.84)|HTR1A(tm:0.79)|SNCA(tm:0.76)|SLC6A4(tm:0.73)|TACR1(tm:0.71)|GHSR(tm:0.70)|DRD2(tm:0.66)|HTR6(tm:0.65)|SSTR3(tm:0.65)|AANAT(tm:0.64)|HTR2B(tm:0.63)|TACR2(tm:0.63)|HTR2C(tm:0.63)|HTR2A(tm:0.63)|SSTR5(tm:0.63)|HTR1E(tm:0.62)|MDM2(tm:0.62)|MTNR1B(tm:0.61)|SSTR2(tm:0.61)|CYP2A13(tm:0.61)|MTNR1A(tm:0.60)|AKT1(tm:0.59)|WARS2(tm:0.58)|WARS(tm:0.58)|DRD4(tm:0.57)…	64.41	Compound 19(sim:3.14;cat:3)|L434078(sim:3.09;cat:2)	1.25	0	0.62	0.63		0		0		0		0		0	ERK2-(prox:5.00)-MAPK1(tm:0.34)	0.67		0	0	0	0	0	0	0	0	1	0	1	0	0	2
GQMTVXFHHAQZFP-UHFFFAOYSA-N	T5712748	O=C(c1ccccc1O)N1CCC(n2c(O)nc3ccccc32)CC1	1	0		63	PLD1(tm:0.95)|PLD2(tm:0.89)|OGFRL1(tm:0.81)|OPRL1(tm:0.78)|CALCRL(tm:0.76)|USP1(tm:0.72)|GLRA1(tm:0.71)|OPRM1(tm:0.71)|KCNK2(tm:0.70)|L3MBTL3(tm:0.70)|L3MBTL1(tm:0.69)|OPRK1(tm:0.69)|CHRM1(tm:0.68)|SCN7A(tm:0.68)|CCR5(tm:0.67)|TSPO(tm:0.66)|TP53BP1(tm:0.64)|TNKS(tm:0.63)|CHRM2(tm:0.63)|DRD4(tm:0.63)|HRH1(tm:0.63)|AOX1(tm:0.62)|CYP3A7(tm:0.62)|KCNMA1(tm:0.61)|CHRM5(tm:0.60)|FPR2(tm:0.60)|SLC47A1(t…	69.61	Pimozide(sim:3.52;cat:3)	0.7	0	0	0.7		0		0		0		0		0	ERK2-(prox:5.00)-MAPK1(tm:0.38)	0.69	USP1(tm:0.72;dub4)|USP2(tm:0.38;dub4)	1.1	0	0	0	1.1	0	0	0	0	0	0	0	0	0
GSVQIUGOUKJHRC-RXMQYKEDSA-N	Prestw-838	CC(=O)N(C[C@@H](C)C(=O)O)c1c(I)cc(I)c(N)c1I	0	1	77	49	CYP2C9(tm:0.81)|LMNA(tm:0.81)|CPA1(tm:0.71)|SLC1A1(tm:0.69)|GRIK1(tm:0.68)|CA2(tm:0.66)|ACE(tm:0.65)|ITGAV(tm:0.65)|GRIK2(tm:0.65)|CA1(tm:0.64)|CYP3A4(tm:0.63)|TACR1(tm:0.62)|ITGB1(tm:0.61)|ACACB(tm:0.61)|ABCB1(tm:0.59)|EHMT2(tm:0.57)|GRM6(tm:0.55)|APAF1(tm:0.53)|ALDH1A1(tm:0.53)|HTR4(tm:0.53)|OPRK1(tm:0.52)|TACR2(tm:0.51)|CETP(tm:0.51)|ITGA4(tm:0.51)|VDR(tm:0.50)|GPR88(tm:0.50)|KDM4A(tm:0.50)|SL…	58.18		0	0	0	0	geo_GSE17708_2_BWD(con:3.27;gba:4.13)	0.96		0		0		0		0	TGFB1-(prox:3.48)-SMAD3(tm:0.37)|TGFBR2-(prox:3.02)-SMAD3(tm:0.37)	1.02		0	0	0	0	0	0	2	0	3	4	3	0	7	19
GUJRSXAPGDDABA-NSHDSACASA-N	Prestw-971	CCN1CCC[C@H]1CN=C(O)c1c(OC)ccc(Br)c1OC	0	1		67	DRD2(tm:1.00)|DRD4(tm:1.00)|DRD3(tm:1.00)|CYP2D6(tm:1.00)|SIGMAR1(tm:1.00)|HIF1A(tm:0.81)|CA6(tm:0.61)|ACKR3(tm:0.57)|HTR4(tm:0.54)|SMAD3(tm:0.53)|CA5B(tm:0.51)|CACNA1I(tm:0.51)|SLC6A5(tm:0.47)|CA5A(tm:0.46)|ABCB1(tm:0.44)|TUBB1(tm:0.43)|KCNB1(tm:0.41)|SMO(tm:0.41)|PDE4B(tm:0.41)|MTNR1A(tm:0.41)|CSNK2A2(tm:0.40)|EHMT2(tm:0.40)|CA7(tm:0.39)|HTR2B(tm:0.39)|CYP2C19(tm:0.38)|CYP1A2(tm:0.38)|KCNH2(tm:…	17.05		0	0	0	0		0		0	YVUQSNJEYSNKRX-UHFFFAOYSA-N_HELA_0_FWD(con:3.41;gba:4.02)|KKZJGLLVHKMTCM-UHFFFAOYSA-N_JURKAT_0_FWD(con:3.29;gba:4.02)|KKZJGLLVHKMTCM-UHFFFAOYSA-N_MNEU.E_0_FWD(con:3.09;gba:4.02)	2.84		0		0	TGFB1-(prox:3.48)-SMAD3(tm:0.53)|TGFBR2-(prox:3.02)-SMAD3(tm:0.53)	1.18		0	0	0	0	0	0	0	0	0	2	1	0	2	5
GWOFUCIGLDBNKM-CYBMUJFWSA-N	Prestw-293	O=C(OC[C@H](O)CO)c1ccccc1Nc1ccnc2cc(Cl)ccc12	0	1	7	16	ABCB1(tm:0.77)|MAP2K1(tm:0.73)|ACLY(tm:0.60)|HNMT(tm:0.59)|CYP2J2(tm:0.54)|PTGER1(tm:0.52)|MAPK1(tm:0.51)|KDR(tm:0.51)|RAD54L(tm:0.51)|PTGDR2(tm:0.50)|CYP2C8(tm:0.50)|MAP2K2(tm:0.50)|RET(tm:0.49)|MAPK8(tm:0.48)|CYP3A4(tm:0.47)|EGFR(tm:0.47)|F10(tm:0.46)|CCR1(tm:0.46)|CYP1B1(tm:0.46)|PTGS1(tm:0.46)|TLR9(tm:0.46)|RAD52(tm:0.45)|IGF1R(tm:0.45)|AKR1C2(tm:0.45)|MET(tm:0.44)|CYP1A1(tm:0.44)|GFER(tm:0.4…	24.67		0	0	0	0		0		0	YVUQSNJEYSNKRX-UHFFFAOYSA-N_YAPC_0_FWD(con:3.01;gba:5.00)	1		0		0	ERK2-(prox:5.00)-MAPK1(tm:0.51)|TGFBR2-(prox:3.15)-BMP4(tm:0.41)|TGFB1-(prox:3.07)-BMP4(tm:0.41)	1.79		0	0	0	0	0	0	0	0	1	0	0	0	0	1
GZHFODJQISUKAY-UHFFFAOYSA-N	Prestw-1066	CC[N+](C)(CC)CCOC(=O)C1c2ccccc2Oc2ccccc21	0	1	99	17	HRH2(tm:1.00)|CHRM1(tm:1.00)|CYP2D6(tm:0.81)|LMNA(tm:0.81)|CYP1A2(tm:0.81)|CHRM2(tm:0.72)|BBOX1(tm:0.71)|CHRM3(tm:0.67)|CHRM5(tm:0.61)|CHRM4(tm:0.60)|SOAT2(tm:0.56)|GRM8(tm:0.55)|CHRNG(tm:0.55)|CHRNB1(tm:0.55)|CHRNA2(tm:0.54)|CHRND(tm:0.53)|CHRNE(tm:0.53)|LNPEP(tm:0.52)|CHRNA1(tm:0.51)|CCR1(tm:0.50)|HDAC5(tm:0.49)|P2RX4(tm:0.49)|SLC22A5(tm:0.49)|HDAC7(tm:0.48)|CHRNA10(tm:0.48)|SIGMAR1(tm:0.47)|BH…	27		0	0	0	0	geo_GSE28569_2_BWD(con:3.37;gba:5.00)	1.06		0	KKZJGLLVHKMTCM-UHFFFAOYSA-N_MNEU.E_0_FWD(con:3.55;gba:4.06)	1		0		0	TGFBR2-(prox:3.85)-FKBP1A(tm:0.46)|TGFBR1-(prox:3.70)-FKBP1A(tm:0.46)|TGFB1-(prox:3.23)-FKBP1A(tm:0.46)	1.77		0	0	0	0	0	0	0	0	5	1	0	0	1	7
GZKCKZNXFJOCIW-UHFFFAOYSA-N	AQ-149/43414414	COc1cccc(C2c3c(-c4ccc(C)cc4)nnc(O)c3N=C3N=NNN32)c1	1	0	13	87	EPAS1(tm:0.86)|ROCK2(tm:0.77)|MAPT(tm:0.75)|ROCK1(tm:0.74)|EHMT2(tm:0.69)|MAOB(tm:0.65)|ALDH1A1(tm:0.64)|CCKAR(tm:0.63)|CRHR1(tm:0.62)|XBP1(tm:0.60)|BRD4(tm:0.60)|SMN1(tm:0.59)|CYP2C19(tm:0.58)|CYP2C9(tm:0.58)|KIF11(tm:0.58)|TRPA1(tm:0.58)|GSTM1(tm:0.57)|TLR4(tm:0.57)|CACNA1S(tm:0.57)|GSK3B(tm:0.56)|ATAD5(tm:0.56)|MGAT2(tm:0.56)|KMT2A(tm:0.55)|NFE2L2(tm:0.55)|DAO(tm:0.55)|ACHE(tm:0.54)|CACNA1H(tm…	62.16	L434078(sim:3.10;cat:2)	0.62	0	0.62	0		0		0		0		0		0	GSK3B-(prox:5.00)-GSK3B(tm:0.56)|ERK2-(prox:5.00)-MAPK1(tm:0.47)|ERK2-(prox:4.23)-MAPK3(tm:0.50)|GSK3B-(prox:3.70)-GSK3A(tm:0.41)|TGFB1-(prox:3.48)-SMAD3(tm:0.41)|TGFBR2-(prox:3.02)-SMAD3(tm:0.41)	3.82	USP2(tm:0.40;dub4)|USP1(tm:0.33;dub4)	0.73	0	0	0	0.73	0	0	1	1	0	1	0	0	3
HDWIHXWEUNVBIY-AWEZNQCLSA-N	Prestw-784	NS(=O)(=O)c1cc2c(cc1C(F)(F)F)N[C@H](Cc1ccccc1)NS2(=O)=O	0	1	71	35	AR(tm:0.87)|SLC12A3(tm:0.83)|TSHR(tm:0.81)|SLC12A1(tm:0.80)|CA2(tm:0.77)|CA5B(tm:0.76)|CA4(tm:0.74)|CA5A(tm:0.72)|CA6(tm:0.69)|CA1(tm:0.67)|CA7(tm:0.67)|CA9(tm:0.65)|CA12(tm:0.64)|TPMT(tm:0.62)|ATP1A1(tm:0.62)|CA14(tm:0.61)|FXYD2(tm:0.59)|PTGES2(tm:0.59)|KCNMA1(tm:0.57)|GRIA1(tm:0.56)|PGR(tm:0.55)|SLC10A2(tm:0.54)|SLC22A6(tm:0.54)|PTPN2(tm:0.52)|SFRP1(tm:0.52)|NR1H2(tm:0.52)|NR1H3(tm:0.51)|GRIA2(…	32.55		0	0	0	0	geo_GSE53994_FWD(con:3.01;gba:4.17)	0.92		0	DOEWDSDBFRHVAP-KRXBUXKQSA-N_THP1_0_FWD(con:3.02;gba:4.17)	0.92		0		0		0		0	0	0	0	0	0	0	0	0	0	0	0	0	0
HNTRXBWBQSUFAP-UHFFFAOYSA-N	MolPort-021-770-497	CC(C)(C)c1ccn(C2(C(=O)O)CCN(C(=O)c3cnccn3)CC2)n1	1	0	95		ACACA(tm:0.85)|CCR8(tm:0.79)|CCR5(tm:0.74)|RBP4(tm:0.65)|ACACB(tm:0.64)|CNR2(tm:0.63)|KCNH2(tm:0.63)|CYP3A4(tm:0.61)|CNR1(tm:0.60)|TBXAS1(tm:0.59)|BRAF(tm:0.59)|OPRK1(tm:0.58)|HSD11B1(tm:0.57)|MAPK14(tm:0.56)|BTK(tm:0.55)|CYP2D6(tm:0.54)|FASN(tm:0.54)|MAPK12(tm:0.54)|PIK3CD(tm:0.54)|DDR2(tm:0.52)|TACR1(tm:0.52)|NPC1L1(tm:0.52)|PTK2B(tm:0.52)|CHRM2(tm:0.51)|EPHX2(tm:0.51)|OPRD1(tm:0.50)|PDE7A(tm:0…	44.9		0	0	0	0	geo_GSE17708_2_BWD(con:3.15;gba:4.02)	0.93		0		0		0		0	DDR2-(prox:5.00)-DDR2(tm:0.52)|GSK3B-(prox:5.00)-GSK3B(tm:0.39)	1.46	USP2(tm:0.45;dub4)	0.45	0	0	0	0.45	0	0	0	0	0	0	0	0	0
HQNMHDJCGMVDTP-BUHFOSPRSA-N	AO-476/43250136	N=c1[nH][nH]c(N)c1/N=N/c1ccc2c(c1)OCO2	1	0	6		EDNRA(tm:0.78)|HIF1A(tm:0.73)|MAPT(tm:0.72)|DYRK1A(tm:0.69)|RELA(tm:0.68)|TRPC6(tm:0.67)|TRPC3(tm:0.67)|EDNRB(tm:0.66)|ADORA1(tm:0.65)|DYRK4(tm:0.65)|NOS2(tm:0.64)|APEX1(tm:0.64)|RAB9A(tm:0.62)|NPC1(tm:0.61)|CACNA1H(tm:0.60)|LDLR(tm:0.59)|CLK4(tm:0.58)|HSP90AB1(tm:0.58)|MPI(tm:0.58)|BRCA1(tm:0.57)|CLK1(tm:0.56)|SCN11A(tm:0.55)|BMP1(tm:0.55)|SCN1A(tm:0.55)|SMN1(tm:0.55)|DYRK2(tm:0.55)|SLC18A2(tm:0…	52.61	PR-619(sim:3.15;cat:2)	0.63	0	0.63	0		0		0		0		0		0	ERK2-(prox:5.00)-MAPK1(tm:0.48)|GSK3B-(prox:3.70)-GSK3A(tm:0.43)	1.32	USP2(tm:0.48;dub4)	0.48	0	0	0	0.48	1	0	1	1	1	1	0	2	7
HRUMNGQBUADJIY-UHFFFAOYSA-N	AP-501/41690081	FC(F)(F)c1nnc2sc(-c3cccnc3)nn12	1	0	31	58	CYP11B2(tm:0.75)|CYP2A6(tm:0.68)|CYP11B1(tm:0.63)|CYP17A1(tm:0.61)|GLRB(tm:0.59)|BRAF(tm:0.57)|HSP90AA1(tm:0.56)|PTGS2(tm:0.56)|ATP2C1(tm:0.55)|CYP2E1(tm:0.55)|CACNA2D1(tm:0.54)|P2RX7(tm:0.51)|GPR119(tm:0.51)|GABRB3(tm:0.50)|GABRQ(tm:0.49)|GLRA1(tm:0.49)|GABRG3(tm:0.48)|GABRE(tm:0.48)|P4HTM(tm:0.48)|GABRB2(tm:0.48)|GABRD(tm:0.48)|CRACR2A(tm:0.48)|GABRA6(tm:0.48)|GRIA1(tm:0.48)|GABRP(tm:0.48)|HSD1…	31.87	SJB3-019A(sim:3.09;cat:2)	0.62	0	0.62	0		0		0		0		0		0	ERK2-(prox:5.00)-MAPK1(tm:0.38)	0.69		0	0	0	0	0	0	0	0	0	0	0	0	0	0
ICNWVVMPKYLUOQ-UHFFFAOYSA-N	T5698214	COc1ccc(OCCCC(=O)N2CCC(n3c(O)nc4ccccc43)CC2)cc1	1	0		52	PLD1(tm:0.96)|PLD2(tm:0.91)|OGFRL1(tm:0.79)|CALCRL(tm:0.77)|OPRL1(tm:0.77)|OPRM1(tm:0.71)|CDC42(tm:0.70)|OPRK1(tm:0.70)|USP1(tm:0.70)|GLRA1(tm:0.69)|CACNA1G(tm:0.68)|HRH1(tm:0.68)|CHRM1(tm:0.68)|KCNK2(tm:0.67)|SCN7A(tm:0.66)|PDE6D(tm:0.65)|CHRM2(tm:0.64)|TNKS(tm:0.64)|KCNH2(tm:0.63)|CHRM4(tm:0.63)|DRD4(tm:0.63)|CCR5(tm:0.63)|TSPO(tm:0.60)|CYP3A7(tm:0.60)|DRD5(tm:0.60)|DRD2(tm:0.58)|SLC18A3(tm:0.5…	63.36	Pimozide(sim:3.39;cat:3)	0.68	0	0	0.68		0		0		0		0		0	ERK2-(prox:5.00)-MAPK1(tm:0.38)	0.69	USP1(tm:0.70;dub4)|USP2(tm:0.46;dub4)	1.16	0	0	0	1.16	0	0	0	0	1	0	0	0	1
JBMKAUGHUNFTOL-UHFFFAOYSA-N	Prestw-251	NS(=O)(=O)c1cc2c(cc1Cl)N=CNS2(=O)=O	0	1	47	101	SLC22A6(tm:1.00)|SLC12A3(tm:1.00)|CA2(tm:1.00)|CA1(tm:1.00)|CA4(tm:1.00)|NFKB1(tm:0.81)|CYP3A4(tm:0.81)|TSHR(tm:0.81)|LMNA(tm:0.81)|CA9(tm:0.76)|CA12(tm:0.75)|CA5B(tm:0.71)|CA7(tm:0.70)|CA14(tm:0.70)|SLC12A1(tm:0.69)|CA5A(tm:0.67)|CA6(tm:0.65)|PTGES2(tm:0.64)|TPMT(tm:0.63)|ATP1A1(tm:0.62)|BACE2(tm:0.58)|CA3(tm:0.53)|GLUL(tm:0.53)|SLC10A2(tm:0.51)|PTGS2(tm:0.50)|CA13(tm:0.50)|SMN1(tm:0.49)|BAZ2B(t…	35.73		0	0	0	0	geo_GSE53994_FWD(con:3.01;gba:4.04)	0.91		0	DOEWDSDBFRHVAP-KRXBUXKQSA-N_THP1_0_FWD(con:3.02;gba:4.04)	0.91		0		0		0		0	0	0	0	0	0	0	0	0	0	0	0	0	0
JJCFRYNCJDLXIK-UHFFFAOYSA-N	Prestw-103	CN1CCC(=C2c3ccccc3C=Cc3ccccc32)CC1	0	1		55	HTR2C(tm:1.00)|ADRA1D(tm:1.00)|DRD1(tm:1.00)|CHRM5(tm:1.00)|CHRM2(tm:1.00)|UGT1A3(tm:1.00)|SLC6A2(tm:1.00)|HTR1A(tm:1.00)|CHRM4(tm:1.00)|HTR2A(tm:1.00)|CHRM3(tm:1.00)|HRH1(tm:1.00)|HTR7(tm:1.00)|DRD3(tm:1.00)|DRD2(tm:1.00)|HTR2B(tm:1.00)|CHRM1(tm:1.00)|ADRA2B(tm:1.00)|ADRA2A(tm:0.97)|SLC6A4(tm:0.97)|HRH4(tm:0.97)|HTR6(tm:0.97)|ADRA2C(tm:0.97)|HRH2(tm:0.97)|KCNH2(tm:0.81)|TSHR(tm:0.81)|CYP2D6(tm:0…	54.65		0	0	0	0	geo_GSE17708_1_BWD(con:3.02;gba:4.09)	0.91		0		0		0		0		0	USP1(tm:0.51;dub4)	0.51	0	0	0	0.51	0	0	0	0	1	0	0	0	1
JNNJEEKWHPTRHJ-UHFFFAOYSA-N	T5763687	OC(CN1CCC(n2c(O)nc3ccccc32)CC1)=NCCc1cccs1	1	0		38	PLD1(tm:0.96)|PLD2(tm:0.91)|OPRL1(tm:0.81)|OGFRL1(tm:0.80)|OPRM1(tm:0.75)|USP1(tm:0.74)|GLRA1(tm:0.73)|CHRM1(tm:0.73)|TNKS(tm:0.72)|CALCRL(tm:0.72)|TNKS2(tm:0.72)|OPRK1(tm:0.71)|KCNK2(tm:0.71)|DRD4(tm:0.71)|SCN7A(tm:0.68)|PARP2(tm:0.66)|CACNA1G(tm:0.66)|CCR5(tm:0.65)|HRH1(tm:0.64)|CHRM2(tm:0.63)|CYP3A7(tm:0.63)|DRD2(tm:0.60)|DRD5(tm:0.59)|CYP2E1(tm:0.59)|CHRM5(tm:0.58)|TSPO(tm:0.58)|CTSS(tm:0.58)…	67.54	Pimozide(sim:3.55;cat:3)	0.71	0	0	0.71		0		0		0		0		0	ERK2-(prox:5.00)-MAPK1(tm:0.38)	0.69	USP1(tm:0.74;dub4)|USP2(tm:0.53;dub4)	1.27	0	0	0	1.27	0	0	0	0	2	1	0	1	4
JQGQPYFFFAMBOU-UHFFFAOYSA-N	MolPort-008-012-351	N#Cc1nc(-c2cccnc2)oc1NCCCn1ccnc1	1	0	59	50	CYP11B1(tm:0.91)|CYP11B2(tm:0.81)|FNTB(tm:0.79)|CYP19A1(tm:0.78)|TBXAS1(tm:0.75)|QPCT(tm:0.73)|CYP2A6(tm:0.68)|CYP51A1(tm:0.68)|CYP24A1(tm:0.66)|DCLRE1C(tm:0.66)|CHEK1(tm:0.64)|GSK3B(tm:0.61)|CYP17A1(tm:0.60)|KCNMB4(tm:0.57)|KCNMB1(tm:0.57)|CYP2E1(tm:0.57)|KCNMB2(tm:0.57)|KCNMB3(tm:0.57)|CETP(tm:0.55)|AGTR2(tm:0.55)|HSD17B10(tm:0.55)|ALOX15(tm:0.54)|DRD5(tm:0.54)|TNIK(tm:0.53)|SOAT2(tm:0.53)|CYP2…	46.62	SJB3-019A(sim:3.34;cat:2)	0.67	0	0.67	0		0		0		0		0		0	GSK3B-(prox:5.00)-GSK3B(tm:0.61)|ERK2-(prox:5.00)-MAPK1(tm:0.38)	1.5	USP7(tm:0.48;dub4)	0.48	0	0	0	0.48	0	0	0	0	1	0	0	0	1
JXDFEQONERDKSS-UHFFFAOYSA-N	Prestw-43	NCCc1cc[nH]n1	0	1	96		HRH2(tm:1.00)|LMNA(tm:0.81)|USP2(tm:0.81)|TAAR1(tm:0.74)|KIF11(tm:0.72)|MPO(tm:0.64)|CYP2A6(tm:0.63)|AOC3(tm:0.60)|ALOX15(tm:0.58)|SLC22A3(tm:0.58)|PRMT6(tm:0.57)|CPB2(tm:0.57)|COMT(tm:0.56)|PRMT8(tm:0.55)|HRH4(tm:0.52)|PRMT1(tm:0.51)|GAPDH(tm:0.51)|TLR8(tm:0.50)|CHEK1(tm:0.50)|MLNR(tm:0.49)|NOS1(tm:0.49)|HTR2A(tm:0.48)|CHRNA7(tm:0.48)|NOS2(tm:0.48)|GLS(tm:0.47)|CA2(tm:0.46)|CA1(tm:0.46)|ROCK2(tm…	34.74		0	0	0	0	geo_GSE17708_1_BWD(con:3.53;gba:5.00)	1.09		0		0		0		0		0	USP2(tm:0.81;dub4)	0.81	0	0	0	0.81	0	0	0	0	0	0	0	0	0
JZUFKLXOESDKRF-UHFFFAOYSA-N	Prestw-9	NS(=O)(=O)c1cc2c(cc1Cl)NCNS2(=O)=O	0	1	60	91	CA1(tm:1.00)|CA2(tm:1.00)|SLC12A3(tm:1.00)|CA4(tm:1.00)|CA12(tm:1.00)|SLC22A6(tm:1.00)|CA9(tm:1.00)|CA5B(tm:1.00)|CA14(tm:0.97)|CA5A(tm:0.97)|CA6(tm:0.97)|CA7(tm:0.97)|SLC12A1(tm:0.82)|SMN1(tm:0.81)|LMNA(tm:0.81)|CYP2C9(tm:0.81)|THRB(tm:0.81)|GRIA1(tm:0.71)|SLC10A2(tm:0.71)|FXYD2(tm:0.71)|TPMT(tm:0.66)|GRIA4(tm:0.66)|BACE2(tm:0.64)|GRIA2(tm:0.63)|SLC12A2(tm:0.62)|ATP1A1(tm:0.60)|CA13(tm:0.58)|PTG…	44.46		0	0	0	0	geo_GSE53994_FWD(con:3.01;gba:4.08)	0.91		0	DOEWDSDBFRHVAP-KRXBUXKQSA-N_THP1_0_FWD(con:3.02;gba:4.08)	0.91		0		0		0		0	0	0	0	0	0	0	0	0	0	0	0	0	0
KECFLSUFOHYFFY-JAIQZWGSSA-N	LC0401	Cc1ccccc1C(=O)Oc1ccc2c(c1)O/C(=C\c1cccnc1)C2=O	1	0	9	64	CYP11B2(tm:0.71)|CYP19A1(tm:0.63)|PLIN1(tm:0.62)|DAPK3(tm:0.62)|PLIN5(tm:0.62)|CYP11B1(tm:0.62)|MAOB(tm:0.61)|HSD17B3(tm:0.58)|TBXAS1(tm:0.58)|TSG101(tm:0.57)|MTOR(tm:0.56)|SOAT2(tm:0.55)|CDC7(tm:0.54)|NAMPT(tm:0.53)|PSMD14(tm:0.51)|KPNA2(tm:0.51)|NTSR1(tm:0.50)|HNF4A(tm:0.50)|RAPGEF3(tm:0.48)|SIRT1(tm:0.47)|PGR(tm:0.46)|ADRA2C(tm:0.46)|MAPT(tm:0.46)|CYP2A6(tm:0.45)|RASGRP3(tm:0.45)|PIK3CA(tm:0.4…	30.36	SJB3-019A(sim:3.24;cat:2)	0.65	0	0.65	0		0		0		0		0		0		0	PSMD14(tm:0.51;dub4)|USP1(tm:0.44;dub4)|USP2(tm:0.38;dub4)	1.33	0	0	0	1.33	0	1	0	3	2	1	0	0	7
KEGDMHLRCMQUIV-UHFFFAOYSA-N	MolPort-000-148-462	NCCc1c(-c2ccncc2)n[nH]c1O	1	0	1	65	PIM1(tm:0.89)|TAAR1(tm:0.74)|CHEK1(tm:0.67)|HRH2(tm:0.67)|MAPK1(tm:0.66)|HTR1E(tm:0.63)|PIM2(tm:0.62)|TTK(tm:0.61)|CYP2A6(tm:0.56)|MAPK3(tm:0.55)|ITK(tm:0.53)|PIM3(tm:0.53)|ALPL(tm:0.52)|PRMT6(tm:0.52)|ILK(tm:0.52)|PRKCE(tm:0.52)|GSK3B(tm:0.52)|AKT2(tm:0.52)|SIRT3(tm:0.51)|RPS6KA3(tm:0.50)|PRMT8(tm:0.50)|BRAF(tm:0.50)|PRMT1(tm:0.50)|HTR1F(tm:0.49)|AKT1(tm:0.49)|AOC1(tm:0.48)|PRKCH(tm:0.48)|POU5F1…	28.19		0	0	0	0	geo_GSE17708_1_BWD(con:3.53;gba:4.04)	0.99		0		0		0		0	ERK2-(prox:5.00)-MAPK1(tm:0.66)|GSK3B-(prox:5.00)-GSK3B(tm:0.52)|ERK2-(prox:4.23)-MAPK3(tm:0.55)	2.29	USP2(tm:0.38;dub4)	0.38	0	0	0	0.38	0	0	0	0	0	0	0	0	0
KJPHKRIBDJKWCQ-UHFFFAOYSA-N	T5753421	Cn1c(=O)c2c(ncn2CC(=O)N2CCC(n3c(O)nc4ccccc43)CC2)n(C)c1=O	1	0	79	33	PLD1(tm:0.96)|OGFRL1(tm:0.90)|PLD2(tm:0.89)|OPRL1(tm:0.80)|CALCRL(tm:0.78)|CNOT7(tm:0.75)|OPRK1(tm:0.72)|ALDH1A1(tm:0.72)|ADORA2B(tm:0.72)|OPRM1(tm:0.72)|TRPA1(tm:0.71)|PDE7B(tm:0.71)|MTOR(tm:0.71)|ADORA2A(tm:0.70)|USP1(tm:0.70)|GLRA1(tm:0.69)|PIK3CA(tm:0.68)|PORCN(tm:0.67)|CCR5(tm:0.66)|CHRM1(tm:0.66)|KCNK2(tm:0.66)|MAOB(tm:0.66)|PDE1A(tm:0.65)|SCN7A(tm:0.65)|TSPO(tm:0.64)|PDE4B(tm:0.64)|PDE6D(t…	77.34	Pimozide(sim:3.19;cat:3)	0.64	0	0	0.64		0		0		0		0		0		0	USP1(tm:0.70;dub4)|USP2(tm:0.42;dub4)	1.12	0	0	0	1.12	0	0	0	0	0	2	0	0	2
KQCOLKBGGBNEEF-UHFFFAOYSA-N	AK-099/36379039	c1ccc(-c2csc3nc(-c4cccnc4)nn23)cc1	1	0	21	85	CYP11B2(tm:0.96)|CYP11B1(tm:0.79)|TBXAS1(tm:0.72)|PDE10A(tm:0.70)|ADORA3(tm:0.70)|CYP2A6(tm:0.67)|HPGDS(tm:0.65)|LYPLAL1(tm:0.64)|PORCN(tm:0.63)|CYP17A1(tm:0.63)|CYP2E1(tm:0.58)|PIK3CA(tm:0.55)|KLK3(tm:0.54)|CHRNA7(tm:0.53)|GLO1(tm:0.53)|BRAF(tm:0.53)|ROS1(tm:0.52)|CRHR1(tm:0.51)|CYP1A2(tm:0.51)|LARGE1(tm:0.50)|GPR142(tm:0.49)|PTGS2(tm:0.49)|LRRK2(tm:0.49)|GPBAR1(tm:0.48)|PTAFR(tm:0.48)|GRM5(tm:0…	25.62	SJB3-019A(sim:3.48;cat:2)	0.7	0	0.7	0		0		0		0		0		0	DDR2-(prox:5.00)-DDR2(tm:0.40)	0.7		0	0	0	0	0	0	0	0	0	0	0	0	0	0
LAFUBOLLTZCPBU-UHFFFAOYSA-N	AQ-149/43414804	Oc1nnc(-c2cccs2)c2c1N=C1N=NNN1C2c1cccc(F)c1	1	0	24	102	EPAS1(tm:0.94)|HDAC1(tm:0.72)|TACR3(tm:0.68)|GBA(tm:0.65)|ADAMTS5(tm:0.62)|ERN1(tm:0.62)|RPS6KB2(tm:0.60)|HSD17B2(tm:0.59)|CACNA1H(tm:0.59)|MAPT(tm:0.58)|HDAC2(tm:0.58)|PTGER2(tm:0.58)|PARP1(tm:0.57)|CYP2E1(tm:0.56)|PDE10A(tm:0.56)|RELA(tm:0.55)|CCR5(tm:0.55)|KCNH2(tm:0.55)|ADORA1(tm:0.54)|DUSP1(tm:0.54)|EHMT2(tm:0.53)|ADORA2A(tm:0.53)|TYMP(tm:0.53)|CYP2A6(tm:0.53)|KIF11(tm:0.52)|ALOX15(tm:0.51)|…	66.36	L434078(sim:3.15;cat:2)	0.63	0	0.63	0		0		0		0		0		0	ERK2-(prox:5.00)-MAPK1(tm:0.45)|TGFB1-(prox:3.48)-SMAD3(tm:0.46)|TGFBR2-(prox:3.02)-SMAD3(tm:0.46)	1.83	USP2(tm:0.47;dub4)|USP1(tm:0.45;dub4)	0.92	0	0	0	0.92	0	0	1	1	0	1	0	0	3
LMJSLTNSBFUCMU-MRVPVSSYSA-N	Prestw-825	NS(=O)(=O)c1cc2c(cc1Cl)N[C@@H](C(Cl)Cl)NS2(=O)=O	0	1	49		CA2(tm:0.92)|SLC12A3(tm:0.88)|CA1(tm:0.86)|LMNA(tm:0.81)|CA4(tm:0.81)|SLC12A1(tm:0.81)|FXYD2(tm:0.73)|CA5B(tm:0.72)|GRIA1(tm:0.71)|CA9(tm:0.71)|CA6(tm:0.69)|CA12(tm:0.69)|SLC22A6(tm:0.68)|CA13(tm:0.67)|CA5A(tm:0.66)|SLC12A2(tm:0.65)|CA7(tm:0.65)|SLC10A2(tm:0.64)|TPMT(tm:0.63)|GRIA4(tm:0.62)|CA14(tm:0.62)|KCNMA1(tm:0.60)|GRIA2(tm:0.56)|ATP1A1(tm:0.55)|BACE2(tm:0.53)|PTGES2(tm:0.50)|HTR5A(tm:0.48)|…	32.32		0	0	0	0	geo_GSE53994_FWD(con:3.01;gba:4.21)	0.92		0	DOEWDSDBFRHVAP-KRXBUXKQSA-N_THP1_0_FWD(con:3.02;gba:4.21)	0.92		0		0		0		0	0	0	0	0	0	2	2	2	2	4	2	0	14
LVWZTYCIRDMTEY-UHFFFAOYSA-N	Prestw-713	Cc1c(N(C)CS(=O)(=O)O)c(=O)n(-c2ccccc2)n1C	0	1	48	23	CYP2B6(tm:1.00)|CYP3A4(tm:1.00)|ALOX12(tm:0.81)|ALOX15(tm:0.81)|ALOX15B(tm:0.81)|NMT1(tm:0.73)|CYP2C18(tm:0.65)|MET(tm:0.62)|EIF2AK4(tm:0.61)|EIF2AK3(tm:0.61)|FPR2(tm:0.58)|EHMT2(tm:0.57)|MAPT(tm:0.56)|CYP3A7(tm:0.56)|SLC22A6(tm:0.55)|MST1R(tm:0.54)|ALDH1A1(tm:0.54)|PLK1(tm:0.52)|LMNA(tm:0.51)|KMT2A(tm:0.51)|CYP2C8(tm:0.51)|DUSP1(tm:0.50)|SLC12A5(tm:0.50)|TDP1(tm:0.49)|HSD17B10(tm:0.49)|TLR9(tm:0…	46.56		0	0	0	0	geo_GSE17708_1_BWD(con:3.11;gba:4.07)	0.93		0		0		0		0	TGFB1-(prox:3.48)-SMAD3(tm:0.35)|TGFBR2-(prox:3.02)-SMAD3(tm:0.35)	1	USP2(tm:0.44;dub4)|PSMD14(tm:0.36;dub4)|USP1(tm:0.35;dub4)	1.15	0	0	0	1.15	0	1	0	1	1	0	0	1	4
LYZVTAIJGVTSPN-UHFFFAOYSA-N	MolPort-002-670-127	CCn1cc(C(O)=NCC(O)=NCCCn2ccnc2)c(=O)c2cc3c(cc21)OCO3	1	0	56	72	QPCT(tm:0.94)|CYP19A1(tm:0.89)|CNR2(tm:0.83)|CYP11B1(tm:0.83)|TBXAS1(tm:0.82)|CYP24A1(tm:0.77)|CYP11B2(tm:0.75)|FNTB(tm:0.74)|NOS2(tm:0.73)|EDNRA(tm:0.73)|CYP26A1(tm:0.69)|POLR1A(tm:0.67)|QPCTL(tm:0.66)|EGLN3(tm:0.65)|APEX1(tm:0.65)|CCL2(tm:0.64)|AGTR2(tm:0.64)|ENPP2(tm:0.64)|EDNRB(tm:0.64)|CYP17A1(tm:0.63)|CNR1(tm:0.63)|TOP2A(tm:0.62)|CFD(tm:0.61)|SLC22A6(tm:0.59)|CYP3A4(tm:0.59)|ADA(tm:0.58)|CA…	61.93		0	0	0	0	geo_GSE17708_2_BWD(con:3.33;gba:4.15)	0.97		0		0		0		0	GSK3B-(prox:5.00)-GSK3B(tm:0.53)|ERK2-(prox:5.00)-MAPK1(tm:0.32)	1.43		0	0	0	0	0	0	0	0	0	5	2	0	1	8
MDKGKXOCJGEUJW-SECBINFHSA-N	Prestw-816	C[C@@H](C(=O)O)c1ccc(C(=O)c2cccs2)cc1	0	1	68	104	LMNA(tm:0.81)|PTGS1(tm:0.75)|UGT2B4(tm:0.69)|NEK1(tm:0.67)|UGT1A1(tm:0.66)|UGT2B7(tm:0.64)|ABCC4(tm:0.62)|UGT1A3(tm:0.61)|PTGS2(tm:0.60)|CXCL8(tm:0.59)|UGT1A9(tm:0.59)|HPGDS(tm:0.59)|SLC22A6(tm:0.57)|NOS1(tm:0.54)|ALB(tm:0.53)|SLCO1A2(tm:0.53)|FABP2(tm:0.52)|SLC22A11(tm:0.51)|SLC22A8(tm:0.48)|FEN1(tm:0.47)|CDKN1A(tm:0.47)|SLCO2B1(tm:0.46)|DUSP1(tm:0.46)|SLC22A7(tm:0.45)|RELA(tm:0.45)|CES2(tm:0.44…	23.3	L434078(sim:3.52;cat:2)|Compound 55(sim:3.21;cat:3)	1.35	0	0.7	0.64		0		0		0		0		0		0		0	0	0	0	0	0	0	0	1	0	0	0	0	1
MFYSYFVPBJMHGN-ZPOLXVRWSA-N	Prestw-273	C[C@]12CC(=O)[C@H]3[C@@H](CCC4=CC(=O)CC[C@@]43C)[C@@H]1CC[C@]2(O)C(=O)CO	0	1	58	3	SRD5A2(tm:1.00)|NR3C1(tm:0.89)|SHBG(tm:0.87)|SERPINA6(tm:0.86)|CYP19A1(tm:0.82)|SRD5A1(tm:0.82)|CYP3A4(tm:0.81)|HSD17B10(tm:0.81)|SMN1(tm:0.81)|AR(tm:0.81)|SLCO1A2(tm:0.80)|GLUL(tm:0.79)|ANXA1(tm:0.78)|CYP17A1(tm:0.76)|HSD3B1(tm:0.75)|CYP3A7(tm:0.71)|IL6(tm:0.71)|NR3C2(tm:0.71)|SLC10A1(tm:0.71)|ALB(tm:0.70)|SLC22A8(tm:0.70)|PGR(tm:0.70)|HSD17B3(tm:0.69)|STS(tm:0.68)|HSD17B1(tm:0.66)|CYP2B6(tm:0.6…	69.04		0	0	0	0		0		0	KKZJGLLVHKMTCM-UHFFFAOYSA-N_JURKAT_0_FWD(con:3.29;gba:4.25)|YVUQSNJEYSNKRX-UHFFFAOYSA-N_HT115_0_FWD(con:3.06;gba:4.04)|YVUQSNJEYSNKRX-UHFFFAOYSA-N_HELA_0_FWD(con:3.05;gba:4.25)	2.82		0		0	ERK2-(prox:4.23)-MAPK3(tm:0.54)|TGFB1-(prox:3.08)-IL6(tm:0.71)	1.36	USP1(tm:0.38;dub4)	0.38	0	0	0	0.38	1	0	0	3	0	1	0	1	6
MLKXDPUZXIRXEP-VWLOTQADSA-N	Prestw-73	CC1=C(CC(=O)O)c2cc(F)ccc2C1=Cc1ccc([S@](C)=O)cc1	0	1	51		PTGDR2(tm:1.00)|GLRA1(tm:0.77)|MAPK3(tm:0.68)|AKR1B1(tm:0.67)|PTGS1(tm:0.59)|ALB(tm:0.58)|SLC22A6(tm:0.58)|PLK4(tm:0.57)|VDR(tm:0.57)|CDC42(tm:0.55)|MAPT(tm:0.55)|TDP1(tm:0.53)|CYP1A1(tm:0.53)|PTGS2(tm:0.52)|HMGCR(tm:0.51)|PPARG(tm:0.49)|CYP1A2(tm:0.48)|CBX1(tm:0.47)|ADAMTS5(tm:0.47)|PTGES2(tm:0.47)|EHMT2(tm:0.46)|PPARD(tm:0.46)|HPSE(tm:0.44)|KDM4E(tm:0.44)|CYP11B2(tm:0.44)|PTGDR(tm:0.43)|KIF11(t…	23.71		0	0	0	0		0		0		0	sh_OTUD7A_HEPG2_0_FWD(con:3.23;gba:4.31)	0.97		0	ERK2-(prox:5.00)-MAPK1(tm:0.38)|ERK2-(prox:4.23)-MAPK3(tm:0.68)	1.45		0	0	0	0	0	0	0	0	4	1	0	0	1	6
NBVNRDHDMRTUGL-UHFFFAOYSA-N	T5538830	Oc1nc2ccccc2n1C1CCN(c2ncnc3sccc23)CC1	1	0	62		PLD1(tm:0.85)|OGFRL1(tm:0.79)|PLD2(tm:0.77)|OPRL1(tm:0.75)|AKT1(tm:0.68)|OPRM1(tm:0.67)|CHRM1(tm:0.65)|MEN1(tm:0.62)|HRH1(tm:0.62)|CALCRL(tm:0.62)|OPRK1(tm:0.61)|USP1(tm:0.61)|NR2F2(tm:0.58)|CHRM4(tm:0.58)|ADRB3(tm:0.58)|KCNK2(tm:0.57)|GLRA1(tm:0.57)|ADRB2(tm:0.56)|AKT2(tm:0.56)|TNKS(tm:0.56)|SCN7A(tm:0.55)|TSPO(tm:0.54)|RPS6KB1(tm:0.53)|ERCC5(tm:0.52)|PDE6D(tm:0.52)|CYP3A7(tm:0.51)|FEN1(tm:0.51)…	50.6	Pimozide(sim:3.44;cat:3)	0.69	0	0	0.69	geo_GSE28569_2_BWD(con:3.64;gba:4.13)	1.02		0		0		0		0		0	USP1(tm:0.61;dub4)	0.61	0	0	0	0.61	0	0	0	0	0	0	0	0	0
NDTSRXAMMQDVSW-UHFFFAOYSA-N	Prestw-824	NS(=O)(=O)c1cc2c(cc1Cl)N=C(CSCc1ccccc1)NS2(=O)=O	0	1	81	51	CA1(tm:1.00)|CA12(tm:1.00)|SLC12A3(tm:1.00)|CA9(tm:1.00)|CA2(tm:1.00)|CA4(tm:1.00)|CYP3A4(tm:0.81)|CYP2C9(tm:0.81)|BAZ2B(tm:0.81)|SMN1(tm:0.81)|SLC22A6(tm:0.66)|GLUL(tm:0.60)|SLC12A1(tm:0.58)|CA7(tm:0.54)|CA6(tm:0.53)|CA5B(tm:0.51)|TPMT(tm:0.51)|BACE2(tm:0.50)|CA13(tm:0.50)|CA14(tm:0.49)|FXYD2(tm:0.48)|PTGES2(tm:0.48)|CA5A(tm:0.47)|CXCR2(tm:0.47)|ABCC8(tm:0.47)|ELANE(tm:0.47)|KCNJ11(tm:0.45)|SLC1…	23.59		0	0	0	0	geo_GSE53994_FWD(con:3.01;gba:4.04)	0.91		0	DOEWDSDBFRHVAP-KRXBUXKQSA-N_THP1_0_FWD(con:3.02;gba:4.04)	0.91		0		0		0		0	0	0	0	0	0	0	0	0	0	0	0	0	0
NKCVHIPHZCIEFC-UHFFFAOYSA-N	MolPort-001-815-532	OC(COc1ccccc1)COc1ccccc1	1	0		79	ADRB1(tm:0.97)|ADRB3(tm:0.86)|ABCB1(tm:0.81)|ADRB2(tm:0.74)|SCN4A(tm:0.65)|PTGFR(tm:0.61)|SCN1A(tm:0.59)|DRD4(tm:0.59)|CASR(tm:0.56)|XDH(tm:0.56)|HTR1A(tm:0.54)|HMGCR(tm:0.53)|FGF2(tm:0.53)|CACNA1H(tm:0.52)|SLC22A2(tm:0.52)|CYP2D6(tm:0.52)|PLA2G4B(tm:0.52)|CCR1(tm:0.51)|CPT1A(tm:0.49)|SCN5A(tm:0.49)|CACNA1G(tm:0.48)|SLC22A1(tm:0.47)|S100P(tm:0.46)|SCNN1A(tm:0.46)|SLC22A3(tm:0.46)|DRD3(tm:0.45)|SC…	33.26		0	0	0	0	geo_GSE17708_2_BWD(con:3.07;gba:4.05)|geo_GSE17708_3_BWD(con:3.02;gba:4.05)	1.83		0		0		0		0	ERK2-(prox:5.00)-MAPK1(tm:0.35)	0.68		0	0	0	0	0	0	0	0	0	0	0	0	0	0
NKYDCZZXADOTHE-UHFFFAOYSA-N	MolPort-020-199-281	N=c1cc(-c2ccc(C(=O)O)cc2O)c2cc[nH]c2[nH]1	1	0	3		FOLR1(tm:0.86)|CSNK2A1(tm:0.83)|MTOR(tm:0.82)|DHFR(tm:0.81)|PIK3CA(tm:0.76)|KLKB1(tm:0.76)|CDC7(tm:0.75)|IGF1R(tm:0.73)|FUT7(tm:0.71)|RXRA(tm:0.71)|HRH4(tm:0.69)|GART(tm:0.68)|RARB(tm:0.68)|ALOX5AP(tm:0.67)|RARG(tm:0.66)|GCKR(tm:0.66)|NOS3(tm:0.66)|CA3(tm:0.63)|CAMK2D(tm:0.63)|CPB1(tm:0.63)|GCK(tm:0.62)|JAK1(tm:0.62)|JAK3(tm:0.62)|PTGER1(tm:0.60)|JAK2(tm:0.59)|MGMT(tm:0.59)|TTR(tm:0.58)|PRKCD(tm:…	81.05	Spongiacidin C(sim:3.59;cat:3)	0.72	0	0	0.72		0		0	KKZJGLLVHKMTCM-UHFFFAOYSA-N_PC3_0_FWD(con:3.33;gba:4.03)	0.96		0		0	TGFB2-(prox:3.64)-SERPINE1(tm:0.57)|GSK3B-(prox:3.56)-CSNK1A1(tm:0.49)	1.25	USP1(tm:0.46;dub4)	0.46	0	0	0	0.46	0	0	0	0	0	0	0	0	0
NOIIUHRQUVNIDD-UHFFFAOYSA-N	Prestw-1099	O=C(NNCCC(O)=NCc1ccccc1)c1ccncc1	0	1	66	9	NAMPT(tm:0.88)|F2(tm:0.88)|SUCNR1(tm:0.85)|CYP2D6(tm:0.81)|CYP2C19(tm:0.81)|EHMT2(tm:0.81)|CYP3A4(tm:0.81)|SMN1(tm:0.81)|KDM4E(tm:0.81)|LMNA(tm:0.81)|TSHR(tm:0.81)|CYP2C9(tm:0.81)|HDAC1(tm:0.76)|CTRC(tm:0.74)|PTPN22(tm:0.72)|TBXAS1(tm:0.69)|HDAC6(tm:0.68)|F7(tm:0.68)|TMPRSS6(tm:0.67)|HTR7(tm:0.67)|MTTP(tm:0.66)|ROCK2(tm:0.66)|KLKB1(tm:0.66)|NAT2(tm:0.66)|HDAC2(tm:0.66)|SLC1A1(tm:0.64)|VHL(tm:0.63…	78.28		0	0	0	0		0		0	YVUQSNJEYSNKRX-UHFFFAOYSA-N_SKMEL28_0_FWD(con:3.30;gba:5.00)	1.05		0		0	GSK3B-(prox:5.00)-GSK3B(tm:0.50)|ERK2-(prox:5.00)-MAPK1(tm:0.35)|TGFB1-(prox:3.48)-SMAD3(tm:0.34)|TGFB2-(prox:3.07)-PLG(tm:0.42)|TGFBR2-(prox:3.02)-SMAD3(tm:0.34)	2.93		0	0	0	0	0	0	0	0	2	3	2	1	1	9
NTHXOOBQLCIOLC-AXFHLTTASA-N	Prestw-512	CC(=O)N(C[C@H](O)CO)c1c(I)c(C(O)=NC[C@H](O)CO)c(I)c(C(O)=NC[C@@H](O)CO)c1I	0	1	78	27		0		0	0	0	0	geo_GSE17708_2_BWD(con:3.27;gba:5.00)	1.04		0		0		0		0		0		0	0	0	0	0	0	6	0	3	7	3	0	6	25
NVYMZAPIDIDUEG-UHFFFAOYSA-N	MolPort-004-139-679	Fc1ccc(-c2nnc(COc3ncnc4ccccc34)o2)cc1	1	0	23	103	FGF2(tm:0.92)|LIPG(tm:0.81)|EGFR(tm:0.80)|ERBB2(tm:0.79)|CACNA1H(tm:0.70)|USP1(tm:0.67)|CTSV(tm:0.65)|SUCNR1(tm:0.65)|GSTP1(tm:0.63)|PPARA(tm:0.61)|SLC12A5(tm:0.60)|NR5A1(tm:0.59)|ALOX5(tm:0.58)|OXGR1(tm:0.58)|SYK(tm:0.56)|KDR(tm:0.56)|PPARG(tm:0.55)|TAP1(tm:0.54)|MAPT(tm:0.53)|ANO1(tm:0.53)|ADK(tm:0.53)|QPCT(tm:0.52)|HMGCR(tm:0.51)|PLEC(tm:0.51)|TNKS2(tm:0.50)|CTSK(tm:0.50)|RELA(tm:0.50)|MET(tm:…	37.79	C527(sim:3.20;cat:2)	0.64	0	0.64	0		0		0		0		0		0		0	USP1(tm:0.67;dub4)	0.67	0	0	0	0.67	0	0	0	0	0	0	0	0	0
NXFQHRVNIOXGAQ-YCRREMRBSA-N	Prestw-168	O=C1N=C(O)CN1/N=C/c1ccc([N+](=O)[O-])o1	0	1	75	62	ABCG2(tm:1.00)|POR(tm:1.00)|TDP1(tm:0.97)|MAPT(tm:0.88)|LMNA(tm:0.81)|DDIT3(tm:0.81)|RYR1(tm:0.81)|NFE2L2(tm:0.81)|RORC(tm:0.81)|USP1(tm:0.81)|RYR3(tm:0.78)|POLH(tm:0.70)|MITF(tm:0.69)|BAZ2B(tm:0.67)|FEN1(tm:0.66)|POLI(tm:0.65)|XDH(tm:0.63)|EHMT2(tm:0.62)|WRN(tm:0.62)|CBX1(tm:0.61)|CASP6(tm:0.61)|XBP1(tm:0.61)|GSR(tm:0.60)|CTDSP1(tm:0.60)|SMAD3(tm:0.60)|KDM4A(tm:0.60)|GMNN(tm:0.60)|MCL1(tm:0.59)|…	65.4		0	0	0	0	geo_GSE53994_FWD(con:3.03;gba:4.05)	0.91		0		0		0		0	ERK2-(prox:5.00)-MAPK1(tm:0.37)|GSK3B-(prox:3.70)-GSK3A(tm:0.43)|TGFB1-(prox:3.48)-SMAD3(tm:0.60)|FBXL5-(prox:3.21)-USP47(tm:0.43)|TGFBR2-(prox:3.02)-SMAD3(tm:0.60)	3.06	USP1(tm:0.81;dub4)|PSMD14(tm:0.51;dub4)|USP47(tm:0.43;dub4)|USP7(tm:0.41;dub4)|USP2(tm:0.38;dub4)	2.54	0	0	0	2.54	0	0	0	1	2	0	0	1	4
ODPOGQSYGUPSLP-CCEZHUSRSA-N	AO-476/12057985	CCOc1ccc(/N=N/c2c(N)[nH][nH]c2=N)cc1	1	0	20	26	CACNA2D1(tm:0.75)|SCN1A(tm:0.74)|SCN8A(tm:0.73)|SCN11A(tm:0.73)|SCN3A(tm:0.71)|SCN2A(tm:0.71)|SCN7A(tm:0.70)|MGMT(tm:0.69)|ACACB(tm:0.67)|SCN10A(tm:0.67)|MIF(tm:0.64)|SCN4A(tm:0.62)|GSK3B(tm:0.62)|CYP2A13(tm:0.61)|MAPT(tm:0.61)|ILK(tm:0.59)|CACNA2D2(tm:0.56)|DHFR(tm:0.55)|SLC5A2(tm:0.52)|SCNN1G(tm:0.51)|SCNN1B(tm:0.51)|SCNN1D(tm:0.51)|SLC22A6(tm:0.50)|SLC5A4(tm:0.49)|F11(tm:0.49)|TUBB3(tm:0.49)|C…	31.29	PR-619(sim:3.27;cat:2)	0.65	0	0.65	0		0		0		0		0		0	ERK2-(prox:5.00)-MAPK1(tm:0.35)|GSK3B-(prox:5.00)-GSK3B(tm:0.62)	1.48		0	0	0	0	0	1	0	1	1	1	1	0	2	7
OGJPXUAPXNRGGI-UHFFFAOYSA-N	Prestw-221	CCn1cc(C(=O)O)c(=O)c2cc(F)c(N3CCNCC3)cc21	0	1	76	40	SLC22A5(tm:1.00)|CYP3A7(tm:1.00)|CYP3A4(tm:1.00)|SLC22A6(tm:1.00)|TOP2A(tm:1.00)|CYP3A5(tm:1.00)|CYP1A2(tm:1.00)|CYP2A6(tm:1.00)|CYP1A1(tm:1.00)|CYP2J2(tm:0.97)|HTR6(tm:0.82)|HTT(tm:0.81)|NPSR1(tm:0.81)|KDM4E(tm:0.81)|ALDH1A1(tm:0.81)|LMNA(tm:0.81)|HPGD(tm:0.81)|EHMT2(tm:0.81)|ATP6V1B2(tm:0.75)|CNR2(tm:0.71)|ABCC2(tm:0.70)|REN(tm:0.63)|ENPP2(tm:0.62)|KHK(tm:0.61)|PKD2(tm:0.61)|ACP1(tm:0.60)|CFD(t…	55.61		0	0	0	0	geo_GSE17708_2_BWD(con:3.33;gba:4.12)	0.97		0		0		0		0		0		0	0	0	0	0	0	0	0	0	0	1	0	0	1
OKBVVJOGVLARMR-QSWIMTSFSA-N	Prestw-462	C=CC1=C(C(=O)O)N2C(=O)[C@@H](N=C(O)/C(=N\OCC(=O)O)c3csc(=N)[nH]3)[C@H]2SC1	0	1	100	31	SLC15A1(tm:1.00)|SLC22A5(tm:1.00)|PSIP1(tm:1.00)|SLC15A2(tm:1.00)|APAF1(tm:0.97)|SLC22A8(tm:0.83)|SLC22A11(tm:0.83)|SLC22A6(tm:0.83)|KDM4A(tm:0.81)|TDP1(tm:0.81)|GLS(tm:0.81)|POLI(tm:0.81)|APEX1(tm:0.81)|SUMO1(tm:0.81)|POLH(tm:0.81)|POLK(tm:0.81)|PLCG1(tm:0.81)|SIRT5(tm:0.81)|SLC22A7(tm:0.76)|ALB(tm:0.68)|PYGL(tm:0.65)|PON1(tm:0.63)|ELANE(tm:0.61)|DAO(tm:0.61)|MPO(tm:0.60)|TPMT(tm:0.57)|PSMD14(tm…	41.32	PR-619(sim:3.04;cat:2)	0.61	0	0.61	0		0		0	YVUQSNJEYSNKRX-UHFFFAOYSA-N_SW620_0_FWD(con:3.69;gba:4.10)	1.03		0	oe_TGFB1_HA1E_0_BWD(con:3.03;gba:4.10)	0.92		0	PSMD14(tm:0.57;dub4)|USP1(tm:0.44;dub4)	1.01	0	0	0	1.01	0	3	1	1	4	2	1	3	15
OTVAEFIXJLOWRX-NXEZZACHSA-N	Prestw-25	CS(=O)(=O)c1ccc([C@@H](O)[C@@H](CO)N=C(O)C(Cl)Cl)cc1	0	1	92	19	PTGS2(tm:0.84)|PTGS1(tm:0.68)|GPR119(tm:0.67)|GCK(tm:0.61)|CYP2C8(tm:0.60)|CYP3A7(tm:0.58)|SLC22A6(tm:0.58)|CYP2C9(tm:0.57)|NR1H2(tm:0.55)|NR1H3(tm:0.55)|CTSK(tm:0.54)|CYP3A5(tm:0.51)|MAPK8(tm:0.50)|CYP2C19(tm:0.49)|MMP9(tm:0.48)|CYP3A4(tm:0.48)|GPR88(tm:0.47)|MMP8(tm:0.47)|EPHX2(tm:0.47)|PDE4C(tm:0.47)|PTGDR(tm:0.47)|MAPK1(tm:0.46)|JAK2(tm:0.46)|MMP2(tm:0.46)|CTSS(tm:0.46)|MMP1(tm:0.46)|CTSB(tm:…	25.26		0	0	0	0	geo_GSE17708_2_BWD(con:3.49;gba:4.48)|geo_GSE17708_2_BWD(con:3.40;gba:4.31)|geo_GSE17708_1_BWD(con:3.06;gba:4.31)	2.97		0	YVUQSNJEYSNKRX-UHFFFAOYSA-N_NCIH1836_0_FWD(con:3.06;gba:4.31)	0.94		0		0	ERK2-(prox:5.00)-MAPK1(tm:0.46)	0.73		0	0	0	0	0	0	2	2	2	4	3	2	1	16
OVJAEYUXNNVSED-UHFFFAOYSA-N	MolPort-000-148-467	NCCc1c(-c2ccc(F)cc2)n[nH]c1O	1	0	8	70	MAPK14(tm:0.85)|MAPK1(tm:0.75)|TAAR1(tm:0.72)|PIM1(tm:0.71)|PRMT6(tm:0.70)|HMGCR(tm:0.70)|PRMT8(tm:0.67)|PRMT1(tm:0.67)|HRH2(tm:0.66)|CHEK1(tm:0.61)|MAPK10(tm:0.60)|HTR1E(tm:0.60)|CSNK1D(tm:0.56)|ITK(tm:0.55)|AKT2(tm:0.54)|ALPL(tm:0.54)|HTR1F(tm:0.54)|HTR2A(tm:0.53)|GABRA5(tm:0.53)|TTK(tm:0.52)|DPP4(tm:0.52)|GAPDH(tm:0.51)|HTR1D(tm:0.50)|RPS6KA3(tm:0.50)|MPO(tm:0.49)|MAPK11(tm:0.49)|HTR2B(tm:0.49…	35.35		0	0	0	0	geo_GSE17708_1_BWD(con:3.53;gba:4.04)	0.99		0		0		0		0	ERK2-(prox:5.00)-MAPK1(tm:0.75)|GSK3B-(prox:5.00)-GSK3B(tm:0.47)|GSK3B-(prox:3.56)-CSNK1A1(tm:0.39)	2.16	USP2(tm:0.38;dub4)|USP1(tm:0.33;dub4)	0.71	0	0	0	0.71	0	0	0	0	0	0	0	0	0
OWNQZTXAACUVES-UHFFFAOYSA-N	MolPort-000-861-775	COc1ccc(-c2n[nH]c(O)c2CCN)cc1	1	0	5	94	TAAR1(tm:0.68)|HRH2(tm:0.67)|HTR1E(tm:0.62)|CCKAR(tm:0.61)|LIMK1(tm:0.59)|TTK(tm:0.58)|PIM1(tm:0.58)|PPARD(tm:0.57)|AOC3(tm:0.57)|NR4A2(tm:0.57)|CHEK1(tm:0.57)|HSP90AA1(tm:0.56)|GSK3B(tm:0.56)|ALPL(tm:0.55)|HTR1D(tm:0.54)|MAPK1(tm:0.53)|PRMT6(tm:0.52)|CDK5(tm:0.51)|RPS6KA3(tm:0.51)|PRMT8(tm:0.51)|AKT2(tm:0.50)|ITK(tm:0.50)|SIRT3(tm:0.49)|HTR1B(tm:0.49)|PRMT1(tm:0.49)|HTR1F(tm:0.48)|HSP90AB1(tm:0.…	32.55		0	0	0	0	geo_GSE17708_1_BWD(con:3.53;gba:4.04)	0.99		0		0		0		0	ERK2-(prox:5.00)-MAPK1(tm:0.53)|GSK3B-(prox:5.00)-GSK3B(tm:0.56)|TGFB1-(prox:3.48)-SMAD3(tm:0.35)|TGFBR2-(prox:3.02)-SMAD3(tm:0.35)	2.54	USP2(tm:0.39;dub4)	0.39	0	0	0	0.39	0	0	0	0	0	0	0	0	0
PVHUJELLJLJGLN-INIZCTEOSA-N	Prestw-916	CCOC(=O)C1=C(C)NC(C)=C(C(=O)OC)[C@@H]1c1cccc([N+](=O)[O-])c1	0	1	109	81	CACNA1C(tm:1.00)|CACNA1D(tm:0.89)|CACNB2(tm:0.87)|MAPT(tm:0.86)|CACNA1F(tm:0.85)|ADRA1A(tm:0.83)|CACNA1S(tm:0.82)|LMNA(tm:0.81)|MEN1(tm:0.81)|KMT2A(tm:0.81)|HIF1A(tm:0.81)|CYP2C19(tm:0.81)|CYP2C9(tm:0.81)|CYP3A4(tm:0.81)|CACNA2D3(tm:0.80)|ADRA1B(tm:0.74)|CACNB3(tm:0.73)|KCNK2(tm:0.73)|CACNB4(tm:0.73)|CACNB1(tm:0.72)|CACNA2D2(tm:0.71)|PDE1B(tm:0.71)|CYP2E1(tm:0.70)|SLC27A4(tm:0.70)|ACHE(tm:0.70)|P…	93.55		0	0	0	0		0		0	YVUQSNJEYSNKRX-UHFFFAOYSA-N_MCF7_0_FWD(con:3.69;gba:4.03)|YVUQSNJEYSNKRX-UHFFFAOYSA-N_HT29_0_FWD(con:3.21;gba:4.03)	1.96		0		0	ERK2-(prox:5.00)-MAPK1(tm:0.40)|TGFBR2-(prox:5.00)-TGFBR2(tm:0.51)|TGFBR1-(prox:4.14)-TGFBR2(tm:0.51)|TGFB1-(prox:3.48)-SMAD3(tm:0.50)|TGFB1-(prox:3.30)-TGFBR2(tm:0.51)|TGFB2-(prox:3.15)-TGFBR2(tm:0.51)|TGFBR2-(prox:3.02)-SMAD3(tm:0.50)	4.43		0	0	0	0	0	0	0	0	5	1	0	0	2	8
PZLAZHLMSZCPEY-UHFFFAOYSA-N	AE-848/11489374	N=c1[nH]c2ccccc2n1Cc1ccccc1Cl	1	0	45	75	TLR8(tm:0.91)|NTRK2(tm:0.82)|NOD2(tm:0.81)|TNF(tm:0.81)|NOD1(tm:0.81)|CXCL8(tm:0.80)|PI4KA(tm:0.66)|ATR(tm:0.65)|ALDH3A1(tm:0.58)|CSF1R(tm:0.56)|TLR7(tm:0.55)|PLA2G2A(tm:0.53)|PIK3CG(tm:0.52)|NOX4(tm:0.51)|NTRK1(tm:0.50)|DPP4(tm:0.50)|VCP(tm:0.49)|ADORA2A(tm:0.49)|EGLN3(tm:0.49)|PIK3CB(tm:0.49)|ADORA1(tm:0.49)|NOX5(tm:0.47)|PYGM(tm:0.44)|PIK3CD(tm:0.44)|GRIK3(tm:0.44)|PTGES(tm:0.44)|P2RX7(tm:0.44…	23.76		0	0	0	0	geo_GSE28569_1_BWD(con:3.01;gba:4.04)	0.91		0		0		0		0		0		0	0	0	0	0	0	0	0	0	0	0	0	0	0
QKDDJDBFONZGBW-UHFFFAOYSA-N	Prestw-922	SC(=NC1CCCCC1)N1CCC(c2cnc[nH]2)CC1	0	1	110		HRH3(tm:1.00)|HRH4(tm:1.00)|ADRA2C(tm:0.97)|ADRA2A(tm:0.97)|CYP3A4(tm:0.97)|CYP2C19(tm:0.81)|NFKB1(tm:0.81)|CYP1A2(tm:0.81)|CYP2D6(tm:0.81)|CYP2C9(tm:0.81)|THPO(tm:0.81)|EPHX1(tm:0.79)|TAAR1(tm:0.71)|EPHX2(tm:0.67)|HRH2(tm:0.60)|CNR1(tm:0.60)|HSD11B1(tm:0.58)|ADRA2B(tm:0.58)|CNR2(tm:0.53)|PRCP(tm:0.53)|FNTB(tm:0.53)|CYP17A1(tm:0.52)|FKBP1A(tm:0.51)|STS(tm:0.50)|ALOX5AP(tm:0.49)|TTK(tm:0.47)|CA1(t…	32		0	0	0	0	geo_GSE53994_FWD(con:3.08;gba:4.13)	0.93		0		0		0		0	TGFBR2-(prox:3.85)-FKBP1A(tm:0.51)|TGFBR1-(prox:3.70)-FKBP1A(tm:0.51)|TGFB1-(prox:3.23)-FKBP1A(tm:0.51)	1.84		0	0	0	0	0	0	1	0	1	3	1	1	1	8
QMHSXPLYMTVAMK-UHFFFAOYSA-N	Prestw-1040	Cc1cc(C=Cc2ccc3cc(N(C)C)ccc3[n+]2C)c(C)n1-c1ccccc1	0	1	17	39	MAPT(tm:0.97)|AR(tm:0.97)|THRB(tm:0.81)|POLK(tm:0.81)|MEN1(tm:0.81)|RECQL(tm:0.81)|APOBEC3G(tm:0.81)|BAZ2B(tm:0.81)|MAPK1(tm:0.81)|KDM4A(tm:0.81)|APOBEC3F(tm:0.81)|SMN1(tm:0.81)|GLP1R(tm:0.81)|RAB9A(tm:0.81)|IDH1(tm:0.81)|L3MBTL1(tm:0.81)|EHMT2(tm:0.81)|USP2(tm:0.81)|ATXN2(tm:0.81)|NFE2L2(tm:0.81)|NPC1(tm:0.81)|USP1(tm:0.81)|HSP90AA1(tm:0.81)|KMT2A(tm:0.81)|SLC10A2(tm:0.76)|INSR(tm:0.71)|APP(tm:0…	43.14	IU1(sim:3.16;cat:3)	0.63	0	0	0.63		0		0		0		0		0	ERK2-(prox:5.00)-MAPK1(tm:0.81)|TGFB1-(prox:3.48)-SMAD3(tm:0.46)|TGFBR2-(prox:3.02)-SMAD3(tm:0.46)	2.01	USP2(tm:0.81;dub4)|USP1(tm:0.81;dub4)|USP14(tm:0.39;dub4)	2.01	0	0	0	2.01	0	0	0	4	1	1	0	0	6
QPFYXYFORQJZEC-FOCLMDBBSA-N	Prestw-752	N=c1ccc(/N=N/c2ccccc2)c(N)[nH]1	0	1	11	108	SCN1A(tm:1.00)|DHFR(tm:0.79)|SCN3A(tm:0.70)|SCN11A(tm:0.70)|SCN8A(tm:0.70)|SCN7A(tm:0.69)|MTOR(tm:0.64)|SCN10A(tm:0.63)|SCN2A(tm:0.62)|SCN4A(tm:0.60)|MAPT(tm:0.60)|PIK3CD(tm:0.58)|P2RX2(tm:0.58)|TDP1(tm:0.58)|GART(tm:0.56)|SCN5A(tm:0.56)|GHSR(tm:0.55)|SCNN1G(tm:0.54)|SCNN1B(tm:0.54)|SCNN1D(tm:0.54)|EHMT2(tm:0.53)|DCK(tm:0.53)|MAOB(tm:0.52)|SCN9A(tm:0.52)|SENP2(tm:0.51)|GDA(tm:0.51)|AHR(tm:0.51)|N…	53.13	PR-619(sim:3.98;cat:2)	0.8	0	0.8	0		0		0		0		0		0	GSK3B-(prox:5.00)-GSK3B(tm:0.43)|ERK2-(prox:5.00)-MAPK1(tm:0.45)	1.44	SENP2(tm:0.51;dub4)|USP1(tm:0.45;dub4)|USP2(tm:0.42;dub4)	1.38	0	0	0	1.38	1	0	1	1	1	1	0	2	7
QTDVOSNJZZXXPC-AWNIVKPZSA-N	AQ-776/42800953	Cn1c(/C=N/NC(=N)N)c[n+]2ccccc12	1	0	74		NPFFR1(tm:0.82)|NPFFR2(tm:0.82)|FURIN(tm:0.82)|F2(tm:0.79)|PRSS1(tm:0.71)|F10(tm:0.61)|PLAU(tm:0.57)|SLC9A1(tm:0.57)|PLG(tm:0.53)|CHAT(tm:0.53)|ACHE(tm:0.50)|RRM2(tm:0.49)|NISCH(tm:0.47)|NPSR1(tm:0.46)|MAOA(tm:0.45)|HTR2B(tm:0.45)|SLC14A2(tm:0.45)|TAAR1(tm:0.45)|SLC22A2(tm:0.45)|MAPT(tm:0.45)|PABPC1(tm:0.45)|APOBEC3A(tm:0.44)|SLC22A1(tm:0.43)|ALDH1A1(tm:0.43)|SLC22A3(tm:0.43)|AOC1(tm:0.43)|APOBEC…	24.63		0	0	0	0		0		0	KKZJGLLVHKMTCM-UHFFFAOYSA-N_JURKAT_0_FWD(con:3.07;gba:4.02)|YVUQSNJEYSNKRX-UHFFFAOYSA-N_A375_0_FWD(con:3.04;gba:4.02)	1.82		0		0	ERK2-(prox:5.00)-MAPK1(tm:0.35)|TGFB2-(prox:3.07)-PLG(tm:0.53)	1.25		0	0	0	0	0	1	2	0	1	6	0	0	0	10
QUDZZZSDXSKRIO-XVBQNVSMSA-N	LIOS0069	CCCC(C)S(=O)(=O)N=C(O)[C@@H](O)[C@H](O)C(C)C	1	0	105	74	TARS(tm:0.78)|CTSK(tm:0.63)|LAP3(tm:0.56)|METAP1(tm:0.55)|METAP2(tm:0.55)|XIAP(tm:0.53)|DNPEP(tm:0.53)|CA2(tm:0.52)|AOC3(tm:0.50)|MME(tm:0.48)|MMP13(tm:0.48)|MMP12(tm:0.48)|IARS(tm:0.46)|P4HTM(tm:0.45)|MMP2(tm:0.45)|ENPEP(tm:0.45)|MMP1(tm:0.45)|CA7(tm:0.44)|CAPN1(tm:0.42)|CA4(tm:0.41)|GPR88(tm:0.41)|REN(tm:0.41)|MMP3(tm:0.41)|CA9(tm:0.40)|NPPA(tm:0.40)|CYP3A4(tm:0.38)|CYP2C9(tm:0.36)|ALDH1A1(tm:0…	15.96	Degrasyn(sim:3.23;cat:1)	0.65	0.65	0	0		0		0		0		0		0		0		0	0	0	0	0	0	0	0	0	2	1	0	0	3
QYIYFLOTGYLRGG-GPCCPHFNSA-N	Prestw-485	N[C@@H](C(O)=N[C@@H]1C(=O)N2C(C(=O)O)=C(Cl)CS[C@H]12)c1ccccc1	0	1		18	SLC15A1(tm:1.00)|MPO(tm:1.00)|SLC15A2(tm:1.00)|CTDSP1(tm:0.97)|SLC22A5(tm:0.85)|SLC22A6(tm:0.83)|BIRC3(tm:0.83)|XIAP(tm:0.83)|SLC22A8(tm:0.82)|SLC22A11(tm:0.81)|VDR(tm:0.81)|EHMT2(tm:0.81)|GLS(tm:0.81)|KDM4A(tm:0.81)|PLK1(tm:0.81)|MAPT(tm:0.81)|BAZ2B(tm:0.81)|SLC22A7(tm:0.75)|ALB(tm:0.73)|GRK2(tm:0.68)|PTPN7(tm:0.67)|SLC47A1(tm:0.67)|PON1(tm:0.65)|GNRHR(tm:0.64)|TPMT(tm:0.59)|CACNA1B(tm:0.58)|SLC…	48.72		0	0	0	0	geo_GSE28569_2_BWD(con:3.26;gba:4.06)	0.95		0		0		0		0	ERK2-(prox:5.00)-MAPK1(tm:0.38)	0.69	PSMD14(tm:0.52;dub4)|USP1(tm:0.40;dub4)	0.92	0	0	0	0.92	0	0	1	1	2	2	1	1	8
RDJGLLICXDHJDY-LLVKDONJSA-N	Prestw-754	C[C@@H](C(=O)O)c1cccc(Oc2ccccc2)c1	0	1	86	22	MMP2(tm:0.81)|MMP9(tm:0.81)|LTA4H(tm:0.76)|UGT2B4(tm:0.74)|UGT2B7(tm:0.74)|UGT1A1(tm:0.74)|ABCC4(tm:0.72)|UGT1A9(tm:0.71)|UGT1A3(tm:0.70)|DAGLA(tm:0.69)|FAAH(tm:0.68)|ALOX5(tm:0.67)|MMP13(tm:0.67)|MMP14(tm:0.66)|BTK(tm:0.66)|SLC22A6(tm:0.65)|ALB(tm:0.63)|CFTR(tm:0.63)|CXCL8(tm:0.63)|ACACA(tm:0.63)|PPARG(tm:0.62)|PTGS1(tm:0.61)|MGLL(tm:0.61)|CETP(tm:0.61)|PPARA(tm:0.61)|ACACB(tm:0.61)|SLCO1A2(tm:0…	66.32		0	0	0	0		0		0	DOEWDSDBFRHVAP-KRXBUXKQSA-N_THP1_0_FWD(con:3.13;gba:4.02)	0.92		0		0	TGFBR2-(prox:3.85)-FKBP1A(tm:0.51)|TGFBR1-(prox:3.70)-FKBP1A(tm:0.51)|TGFB1-(prox:3.23)-FKBP1A(tm:0.51)	1.84		0	0	0	0	0	0	0	0	0	0	0	0	0	0
RGJYUVICMPHHSO-UHFFFAOYSA-N	MolPort-004-164-004	Fc1ccc(OCc2nnc(-c3ccc(Cl)cc3)o2)cc1	1	0	50		PPARA(tm:0.75)|CACNA1H(tm:0.64)|PPARG(tm:0.64)|ANO1(tm:0.58)|PTGER1(tm:0.56)|ALOX5(tm:0.53)|SLC12A5(tm:0.53)|LIPG(tm:0.52)|QPCT(tm:0.52)|NR5A1(tm:0.49)|TACR3(tm:0.48)|SUCNR1(tm:0.48)|NPC1(tm:0.48)|RAB9A(tm:0.48)|MAPT(tm:0.48)|BRCA1(tm:0.48)|CTSV(tm:0.48)|TARDBP(tm:0.47)|CETP(tm:0.47)|TSHR(tm:0.46)|ALOX15(tm:0.46)|SENP6(tm:0.45)|HSD17B10(tm:0.45)|GSTP1(tm:0.45)|TP53(tm:0.43)|CSNK1G2(tm:0.43)|MAOB(…	26.09	C527(sim:3.22;cat:2)	0.64	0	0.64	0		0		0		0		0		0	GSK3B-(prox:3.56)-CSNK1A1(tm:0.41)	0.56	USP2(tm:0.41;dub4)	0.41	0	0	0	0.41	0	0	0	0	0	0	0	0	0
RLFWWDJHLFCNIJ-UHFFFAOYSA-N	Prestw-181	Cc1c(N)c(=O)n(-c2ccccc2)n1C	0	1	39		FPR2(tm:0.82)|CYP2C18(tm:0.80)|EIF2AK3(tm:0.78)|PIK3CD(tm:0.77)|EIF2AK4(tm:0.72)|CYP2B6(tm:0.68)|SLC22A6(tm:0.68)|PIK3CB(tm:0.66)|MET(tm:0.65)|APEX1(tm:0.64)|PIK3CG(tm:0.61)|MST1R(tm:0.60)|UBE2N(tm:0.58)|CYP2C8(tm:0.58)|SLC12A5(tm:0.58)|DUSP1(tm:0.57)|CYP3A7(tm:0.55)|BCL2A1(tm:0.55)|BCL2L10(tm:0.55)|AXL(tm:0.55)|CYP2A6(tm:0.54)|INSR(tm:0.54)|CYP2E1(tm:0.53)|S100B(tm:0.52)|NMT1(tm:0.52)|RET(tm:0.5…	42.85		0	0	0	0	geo_GSE17708_1_BWD(con:3.11;gba:4.13)	0.93		0		0		0		0		0	PSMD14(tm:0.38;dub4)|USP1(tm:0.37;dub4)	0.75	0	0	0	0.75	0	0	0	0	0	0	0	1	1
RMMXTBMQSGEXHJ-UHFFFAOYSA-N	Prestw-88	Cc1c(N(C)C)c(=O)n(-c2ccccc2)n1C	0	1	32		CYP2C8(tm:1.00)|CYP2C9(tm:1.00)|CYP3A7(tm:1.00)|CYP2C18(tm:1.00)|CYP17A1(tm:1.00)|CYP3A4(tm:1.00)|CYP2D6(tm:1.00)|CYP1A2(tm:1.00)|CYP2C19(tm:1.00)|SLC22A6(tm:1.00)|LMNA(tm:0.81)|TSHR(tm:0.81)|FPR2(tm:0.76)|NMT1(tm:0.74)|CYP2B6(tm:0.67)|MET(tm:0.65)|MAPT(tm:0.64)|EIF2AK3(tm:0.62)|NOX4(tm:0.62)|DUSP1(tm:0.60)|BCL2L10(tm:0.60)|EIF2AK4(tm:0.58)|TDP1(tm:0.58)|S100B(tm:0.56)|PIK3CD(tm:0.54)|MCL1(tm:0.5…	54.82		0	0	0	0	geo_GSE17708_1_BWD(con:3.11;gba:4.14)	0.93		0		0		0		0	ERK2-(prox:5.00)-MAPK1(tm:0.38)|TGFB1-(prox:3.48)-SMAD3(tm:0.34)|TGFBR2-(prox:3.02)-SMAD3(tm:0.34)	1.68	PSMD14(tm:0.46;dub4)|USP2(tm:0.37;dub4)|USP1(tm:0.34;dub4)	1.17	0	0	0	1.17	0	0	0	0	0	0	0	0	0
RMWVZGDJPAKBDE-UHFFFAOYSA-N	Prestw-528	CC(=O)Oc1cc(C(F)(F)F)ccc1C(=O)O	0	1	90	46	PDE10A(tm:1.00)|NFKB1(tm:1.00)|NOS2(tm:1.00)|PTGS1(tm:1.00)|TACR1(tm:0.82)|USP2(tm:0.81)|CYP2C19(tm:0.81)|HSD17B10(tm:0.81)|AKR1C1(tm:0.75)|CCR2(tm:0.75)|NFKB2(tm:0.71)|ELANE(tm:0.68)|CETP(tm:0.68)|HSPA5(tm:0.66)|TP53(tm:0.65)|SLC22A7(tm:0.65)|PRKAA1(tm:0.64)|PPARD(tm:0.63)|SLC22A6(tm:0.62)|ALB(tm:0.61)|SCN9A(tm:0.58)|PTGS2(tm:0.57)|PTPN5(tm:0.57)|CNR2(tm:0.56)|AKR1C2(tm:0.54)|SYK(tm:0.54)|PTGER4…	39.34		0	0	0	0	geo_GSE17708_1_BWD(con:3.05;gba:4.17)	0.93		0		0		0		0	TGFB2-(prox:3.64)-SERPINE1(tm:0.40)	0.56	USP2(tm:0.81;dub4)	0.81	0	0	0	0.81	0	1	0	1	1	0	0	0	3
SIQKRCUTPSMFSZ-UHFFFAOYSA-N	MolPort-020-117-207	CS(=O)(=O)c1ccc(C(O)CN2CCCCCC2)cc1	1	0	111	96	PTGS2(tm:1.00)|PTGS1(tm:0.85)|GPR119(tm:0.85)|GCK(tm:0.80)|JAK2(tm:0.75)|KCNJ1(tm:0.74)|CTSS(tm:0.72)|AOC3(tm:0.70)|PDE4C(tm:0.69)|ABCB1(tm:0.69)|JAK3(tm:0.69)|MAPK8(tm:0.67)|SLC6A9(tm:0.66)|EPHX2(tm:0.65)|PTGDR(tm:0.65)|ADRB3(tm:0.64)|OPRK1(tm:0.64)|CCR5(tm:0.64)|PDE4A(tm:0.62)|NR1H2(tm:0.62)|CTSK(tm:0.61)|NR1H3(tm:0.61)|CA2(tm:0.61)|TGM2(tm:0.60)|MAPK9(tm:0.59)|PTGDR2(tm:0.58)|GCKR(tm:0.58)|CA1…	61.33		0	0	0	0	geo_GSE17708_2_BWD(con:3.49;gba:4.03)	0.98		0		0		0		0	FBXL5-(prox:3.21)-USP47(tm:0.47)	0.56	USP47(tm:0.47;dub4)|USP7(tm:0.46;dub4)	0.93	0	0	0	0.93	0	0	0	0	0	0	0	0	0
SKVPTPMWXJSBTF-UHFFFAOYSA-N	Prestw-30	Cc1c(O)c(=O)n(-c2ccccc2)n1C	0	1	61		FPR2(tm:0.85)|ALDH1A1(tm:0.81)|EIF2AK3(tm:0.81)|EHMT2(tm:0.81)|CYP2C18(tm:0.80)|DUSP1(tm:0.74)|EIF2AK4(tm:0.74)|MET(tm:0.72)|SLC22A6(tm:0.69)|APEX1(tm:0.68)|MST1R(tm:0.67)|CYP2B6(tm:0.67)|SLC12A5(tm:0.65)|BCL2L10(tm:0.63)|INSR(tm:0.61)|NOX4(tm:0.59)|UBE2N(tm:0.58)|BCL2A1(tm:0.57)|MPI(tm:0.57)|CDC25B(tm:0.56)|CYP2C8(tm:0.56)|CYP3A7(tm:0.55)|AXL(tm:0.55)|SENP1(tm:0.55)|IDE(tm:0.54)|RET(tm:0.54)|PHO…	55.94		0	0	0	0	geo_GSE17708_1_BWD(con:3.11;gba:5.00)	1.02		0		0		0		0	ERK2-(prox:5.00)-MAPK1(tm:0.38)	0.69	USP1(tm:0.42;dub4)|PSMD14(tm:0.40;dub4)|USP2(tm:0.38;dub4)	1.2	0	0	0	1.2	0	0	0	0	0	0	0	0	0
STQGQHZAVUOBTE-VGBVRHCVSA-N	Prestw-487	COc1cccc2c1C(=O)c1c(O)c3c(c(O)c1C2=O)C[C@@](O)(C(C)=O)C[C@@H]3O[C@H]1C[C@H](N)[C@H](O)[C@H](C)O1	0	1	22	5	TOP2B(tm:1.00)|ABCC10(tm:1.00)|CYP3A4(tm:1.00)|CYP1B1(tm:1.00)|ABCB1(tm:1.00)|CYP1A2(tm:1.00)|TOP2A(tm:1.00)|ABCC6(tm:1.00)|CYP3A5(tm:1.00)|SLC22A2(tm:1.00)|XDH(tm:1.00)|YWHAG(tm:1.00)|HSP90AA1(tm:1.00)|ABCG2(tm:1.00)|CYP1A1(tm:1.00)|ABCB11(tm:1.00)|POR(tm:1.00)|ABCC1(tm:1.00)|ABCC2(tm:1.00)|MAPT(tm:0.97)|NR5A1(tm:0.97)|MMP2(tm:0.97)|RECQL(tm:0.81)|THRB(tm:0.81)|POLI(tm:0.81)|ERG(tm:0.81)|USP1(tm…	103.1		0	0	0	0		0		0	KKZJGLLVHKMTCM-UHFFFAOYSA-N_HT29_0_FWD(con:3.25;gba:4.39)|KKZJGLLVHKMTCM-UHFFFAOYSA-N_HELA_0_FWD(con:3.14;gba:4.46)|KKZJGLLVHKMTCM-UHFFFAOYSA-N_HA1E_0_FWD(con:3.07;gba:4.39)|KKZJGLLVHKMTCM-UHFFFAOYSA-N_HA1E_0_FWD(con:3.07;gba:4.46)	3.86		0		0	ERK2-(prox:5.00)-MAPK1(tm:0.81)|TGFB1-(prox:3.48)-SMAD3(tm:0.40)|TGFBR2-(prox:3.02)-SMAD3(tm:0.40)	1.95	USP1(tm:0.81;dub4)|USP2(tm:0.81;dub4)	1.62	0	0	0	1.62	1	0	0	6	1	0	1	1	10
UFEWAHUERQKGTH-UHFFFAOYSA-N	MolPort-000-656-088	CCc1ccc(OCC(O)=Nc2cccc(C)c2)cc1	1	0	27		KCNK9(tm:0.83)|MAPT(tm:0.80)|HIF1A(tm:0.77)|MAPK3(tm:0.77)|DUSP3(tm:0.72)|PTPN11(tm:0.71)|KCNK3(tm:0.65)|ADORA2B(tm:0.65)|HDAC8(tm:0.64)|MCHR2(tm:0.62)|SCN10A(tm:0.59)|MCHR1(tm:0.59)|KCNA5(tm:0.59)|SCN2A(tm:0.59)|CCKBR(tm:0.58)|PORCN(tm:0.57)|PTPN5(tm:0.57)|ALPL(tm:0.54)|CTRB1(tm:0.54)|KDR(tm:0.54)|FURIN(tm:0.52)|GRM4(tm:0.51)|KIT(tm:0.50)|PROKR1(tm:0.49)|SGMS1(tm:0.48)|CACNA1H(tm:0.48)|SLC12A5(t…	32.04		0	0	0	0		0		0	YVUQSNJEYSNKRX-UHFFFAOYSA-N_NPC_0_FWD(con:3.08;gba:4.02)	0.92		0		0	ERK2-(prox:4.23)-MAPK3(tm:0.77)	0.81		0	0	0	0	0	0	0	0	0	2	1	0	0	3
UIHIJFFJTYPQOD-UHFFFAOYSA-N	AQ-149/43243686	O=C(C1=C(O)C(=O)N(CCc2c[nH]c3ccccc23)C1c1ccccn1)c1ccc(Cl)cc1	1	0	87	83	HTR1D(tm:1.00)|HTR1B(tm:0.91)|MPO(tm:0.84)|HTR1A(tm:0.79)|SNCA(tm:0.77)|SLC6A4(tm:0.72)|GHSR(tm:0.70)|HTR6(tm:0.65)|MTNR1B(tm:0.65)|DRD2(tm:0.65)|AANAT(tm:0.64)|AKT1(tm:0.63)|MTNR1A(tm:0.63)|CYP2A13(tm:0.62)|HTR2B(tm:0.62)|TACR2(tm:0.62)|DRD4(tm:0.62)|SSTR2(tm:0.61)|TACR1(tm:0.61)|HTR2A(tm:0.61)|HTR1E(tm:0.60)|DRD3(tm:0.59)|HTR2C(tm:0.59)|WARS(tm:0.58)|WARS2(tm:0.58)|ECE1(tm:0.56)|MMP2(tm:0.56)|M…	64.49	Compound 19(sim:3.16;cat:3)|L434078(sim:3.13;cat:2)	1.26	0	0.63	0.63		0		0		0		0		0	ERK2-(prox:5.00)-MAPK1(tm:0.35)	0.68		0	0	0	0	0	0	0	0	1	0	1	0	0	2
UOWZUVNAGUAEQC-UHFFFAOYSA-N	Prestw-202	O=C(O)Cc1cc(I)c(Oc2ccc(O)c(I)c2)c(I)c1	0	1	2	59	THRA(tm:1.00)|THRB(tm:1.00)|PCNA(tm:0.86)|SERPINA7(tm:0.86)|SLC7A5(tm:0.82)|SLCO4A1(tm:0.82)|CYP2C9(tm:0.81)|SLCO4C1(tm:0.81)|HIF1A(tm:0.81)|HSD17B10(tm:0.81)|NFE2L2(tm:0.81)|SLCO1C1(tm:0.80)|TTR(tm:0.77)|SLC10A1(tm:0.75)|SLCO1B3(tm:0.73)|SLCO1A2(tm:0.73)|SLC16A10(tm:0.72)|SLC22A8(tm:0.70)|SLCO1B1(tm:0.67)|ALB(tm:0.65)|SLC16A2(tm:0.64)|TH(tm:0.62)|UGT1A1(tm:0.57)|SELL(tm:0.57)|PTGDR2(tm:0.55)|NPB…	36.6		0	0	0	0	geo_GSE17708_1_BWD(con:3.54;gba:4.25)	1.02		0	KKZJGLLVHKMTCM-UHFFFAOYSA-N_JURKAT_0_FWD(con:3.21;gba:4.02)|YVUQSNJEYSNKRX-UHFFFAOYSA-N_HELA_0_FWD(con:3.16;gba:4.02)	1.87		0		0		0	USP2(tm:0.38;dub4)	0.38	0	0	0	0.38	0	0	0	3	3	3	0	6	15
UUYGPKBYYRKOMO-UHFFFAOYSA-N	AO-365/40085476	c1cncc(-c2nnc3sc(-c4cccc5ccccc45)nn23)c1	1	0	44	90	DUSP4(tm:0.71)|CYP11B2(tm:0.69)|ALOX15(tm:0.65)|CYP11B1(tm:0.62)|PGGT1B(tm:0.55)|CYP2A6(tm:0.55)|P4HTM(tm:0.53)|NR4A1(tm:0.52)|PDE10A(tm:0.51)|PIM1(tm:0.49)|FNTB(tm:0.49)|MAPT(tm:0.49)|SOAT2(tm:0.48)|NCOA1(tm:0.47)|CASP9(tm:0.46)|VHL(tm:0.46)|SIRT1(tm:0.46)|CYP17A1(tm:0.45)|BCHE(tm:0.45)|HPGD(tm:0.45)|CTDSP1(tm:0.43)|CA12(tm:0.43)|CYP1A2(tm:0.42)|CYP2E1(tm:0.42)|HSD17B10(tm:0.42)|FNTA(tm:0.42)|RC…	30.85	SJB3-019A(sim:3.06;cat:2)	0.61	0	0.61	0		0		0		0		0		0	GSK3B-(prox:5.00)-GSK3B(tm:0.33)	0.67	USP2(tm:0.38;dub4)	0.38	0	0	0	0.38	0	0	0	0	0	0	0	0	0
VDUWPHTZYNWKRN-UHFFFAOYSA-N	Prestw-780	CCn1nc(C(=O)O)c(=O)c2cc3c(cc21)OCO3	0	1	19	21	SLC22A6(tm:1.00)|EDNRA(tm:0.89)|BLM(tm:0.81)|LMNA(tm:0.81)|TSHR(tm:0.81)|EDNRB(tm:0.78)|PDE5A(tm:0.75)|DYRK1A(tm:0.68)|IGFBP3(tm:0.63)|NOS2(tm:0.62)|APEX1(tm:0.60)|CLK4(tm:0.58)|CCR5(tm:0.58)|CYP2D6(tm:0.57)|MCHR1(tm:0.57)|DYRK4(tm:0.57)|CACNA1H(tm:0.57)|TDP1(tm:0.56)|MPO(tm:0.55)|MAPT(tm:0.55)|CFD(tm:0.55)|DYRK2(tm:0.55)|GRIA1(tm:0.54)|HSP90AB1(tm:0.54)|GSK3A(tm:0.54)|BMP1(tm:0.53)|GRIA3(tm:0.53…	32.31		0	0	0	0	geo_GSE17708_2_BWD(con:3.33;gba:4.11)	0.97		0		0		0		0	GSK3B-(prox:3.70)-GSK3A(tm:0.54)	0.64	USP2(tm:0.35;dub4)	0.35	0	0	0	0.35	0	0	0	0	0	1	0	0	1
VFAMVSYUKUIFGL-UHFFFAOYSA-N	MolPort-000-421-582	O=C(O)CCC(O)=NC(CO)C(O)c1ccc([N+](=O)[O-])cc1	1	0	98	28	SLC29A1(tm:0.83)|MAPT(tm:0.83)|FASN(tm:0.72)|SLC27A4(tm:0.71)|EHMT2(tm:0.69)|ALDH1A1(tm:0.67)|GSR(tm:0.66)|ADRA1A(tm:0.64)|MMP8(tm:0.64)|TDP1(tm:0.63)|KMT2A(tm:0.63)|MMP2(tm:0.63)|CA12(tm:0.62)|MEN1(tm:0.62)|CRHBP(tm:0.61)|CYP3A7(tm:0.60)|SLC22A6(tm:0.59)|AR(tm:0.59)|LMNA(tm:0.59)|BAZ2B(tm:0.58)|CYP19A1(tm:0.58)|CACNA1C(tm:0.58)|MAOB(tm:0.57)|SMN1(tm:0.57)|TBXA2R(tm:0.55)|MMP1(tm:0.55)|CYP3A5(tm:…	66.15		0	0	0	0	geo_GSE17708_2_BWD(con:3.40;gba:4.26)|geo_GSE17708_1_BWD(con:3.06;gba:4.26)	1.93		0	YVUQSNJEYSNKRX-UHFFFAOYSA-N_NCIH1836_0_FWD(con:3.06;gba:4.26)	0.94		0		0	ERK2-(prox:5.00)-MAPK1(tm:0.33)|TGFB2-(prox:3.64)-SERPINE1(tm:0.44)|TGFB1-(prox:3.48)-SMAD3(tm:0.49)|TGFBR2-(prox:3.02)-SMAD3(tm:0.49)	2.39	PSMD14(tm:0.39;dub4)	0.39	0	0	0	0.39	0	0	0	1	3	1	0	2	7
VFGMLIIXXTWJQD-UHFFFAOYSA-N	AG-690/40696652	O=C(CSc1nnc(-c2cccnc2)o1)N(c1ccccc1)c1ccc2ccccc2c1	1	0	35	45	ALOX15(tm:0.96)|CYP11B2(tm:0.81)|CYP2A6(tm:0.78)|GSK3A(tm:0.75)|CYP11B1(tm:0.72)|TERT(tm:0.70)|NCOA1(tm:0.68)|GSK3B(tm:0.66)|QPCT(tm:0.65)|SLC12A5(tm:0.63)|SOAT2(tm:0.60)|NCOA3(tm:0.59)|CYP17A1(tm:0.59)|CACNA1H(tm:0.59)|CYP19A1(tm:0.58)|CES1(tm:0.57)|GFER(tm:0.57)|CYP26A1(tm:0.57)|ECE1(tm:0.57)|TYMS(tm:0.56)|STAT1(tm:0.55)|KCNA5(tm:0.54)|TSPO(tm:0.54)|MAPT(tm:0.54)|CPB2(tm:0.53)|EP300(tm:0.53)|CT…	45.32	SJB3-019A(sim:3.07;cat:2)	0.61	0	0.61	0		0		0		0		0		0	GSK3B-(prox:5.00)-GSK3B(tm:0.66)|ERK2-(prox:5.00)-MAPK1(tm:0.38)|GSK3B-(prox:3.70)-GSK3A(tm:0.75)	2.26		0	0	0	0	0	0	0	0	0	0	0	0	0	0
VGLGVJVUHYTIIU-LLVKDONJSA-N	Prestw-721	C=CCSC[C@@H]1Nc2cc(Cl)c(S(N)(=O)=O)cc2S(=O)(=O)N1	0	1	65	84	CA2(tm:0.91)|SLC12A3(tm:0.89)|CYP2C9(tm:0.81)|SLC12A1(tm:0.81)|CA1(tm:0.81)|CA4(tm:0.78)|TPMT(tm:0.77)|CA5B(tm:0.76)|CA12(tm:0.76)|CA9(tm:0.75)|CA7(tm:0.75)|FXYD2(tm:0.74)|CA6(tm:0.74)|CA5A(tm:0.71)|ATP1A1(tm:0.70)|GRIA1(tm:0.69)|CA14(tm:0.68)|SLC22A6(tm:0.67)|CA13(tm:0.66)|SLC10A2(tm:0.62)|GRIA4(tm:0.61)|KCNMA1(tm:0.61)|GRIA2(tm:0.60)|SLC12A2(tm:0.58)|LSS(tm:0.56)|MGEA5(tm:0.52)|NR3C1(tm:0.51)|P…	34.79		0	0	0	0	geo_GSE53994_FWD(con:3.01;gba:5.00)	1		0	DOEWDSDBFRHVAP-KRXBUXKQSA-N_THP1_0_FWD(con:3.02;gba:5.00)	1		0		0		0		0	0	0	0	0	0	1	0	0	2	0	0	1	4
VHRSUDSXCMQTMA-PJHHCJLFSA-N	Prestw-279	C[C@H]1C[C@H]2[C@@H]3CC[C@](O)(C(=O)CO)[C@@]3(C)C[C@H](O)[C@@H]2[C@@]2(C)C=CC(=O)C=C12	0	1	29	10	CYP3A4(tm:1.00)|ABCB1(tm:1.00)|NR3C1(tm:1.00)|SHBG(tm:0.89)|SRD5A2(tm:0.88)|SERPINA6(tm:0.88)|SRD5A1(tm:0.82)|HIF1A(tm:0.81)|CYP19A1(tm:0.81)|NFE2L2(tm:0.81)|AR(tm:0.81)|SLCO1A2(tm:0.80)|ANXA1(tm:0.77)|IL6(tm:0.77)|G6PD(tm:0.74)|PGR(tm:0.72)|CYP3A7(tm:0.70)|GLUL(tm:0.69)|ABCB11(tm:0.68)|CYP17A1(tm:0.68)|NR3C2(tm:0.68)|SLCO1B3(tm:0.67)|CYP3A5(tm:0.65)|ABCC2(tm:0.65)|ALB(tm:0.65)|NR0B1(tm:0.64)|CYP…	68.68		0	0	0	0	geo_GSE28569_2_BWD(con:3.71;gba:4.39)	1.06		0	KKZJGLLVHKMTCM-UHFFFAOYSA-N_JURKAT_0_FWD(con:3.29;gba:4.02)|YVUQSNJEYSNKRX-UHFFFAOYSA-N_HELA_0_FWD(con:3.05;gba:4.02)	1.86		0		0	ERK2-(prox:4.23)-MAPK3(tm:0.36)|TGFB1-(prox:3.08)-IL6(tm:0.77)	1.3	USP2(tm:0.39;dub4)	0.39	0	0	0	0.39	0	0	0	3	0	2	0	2	7
VLHGDCJIDNVRFM-UHFFFAOYSA-N	T5655006	Fc1ccc(-c2cc3ccccc3[nH]2)cc1	1	0	12	76	SSTR3(tm:0.75)|ITK(tm:0.71)|F7(tm:0.60)|NR3C2(tm:0.58)|SENP8(tm:0.56)|PLAT(tm:0.55)|VCP(tm:0.50)|HPN(tm:0.50)|GCGR(tm:0.50)|ADORA2B(tm:0.49)|NR3C1(tm:0.47)|HRH3(tm:0.47)|BCL2L10(tm:0.46)|MAPT(tm:0.45)|CDC7(tm:0.45)|BCL2L2(tm:0.45)|KDR(tm:0.45)|ATP6V1B1(tm:0.45)|SYK(tm:0.44)|BAD(tm:0.44)|PLG(tm:0.43)|ALOX15(tm:0.43)|PLAU(tm:0.43)|MAPKAPK2(tm:0.43)|SENP6(tm:0.42)|HRH4(tm:0.42)|EBP(tm:0.42)|AKR1C3(t…	27.43		0	0	0	0	geo_GSE28569_2_BWD(con:3.09;gba:4.00)	0.92		0		0		0		0	GSK3B-(prox:3.56)-CSNK1A1(tm:0.35)|TGFB1-(prox:3.48)-SMAD3(tm:0.38)|TGFBR2-(prox:3.30)-ACVR1(tm:0.33)|TGFB2-(prox:3.07)-PLG(tm:0.43)|TGFBR2-(prox:3.02)-SMAD3(tm:0.38)	2.58	USP2(tm:0.38;dub4)	0.38	0	0	0	0.38	0	0	0	0	0	0	0	0	0
VOKYCHGFOYOTKE-UHFFFAOYSA-N	T5863045	N=C(O)c1ccccc1N=C(O)CN1CCC(n2c(O)nc3ccccc32)CC1	1	0	107	61	OGFRL1(tm:0.91)|PLD1(tm:0.90)|PLD2(tm:0.87)|PARP2(tm:0.79)|OPRL1(tm:0.77)|OPRM1(tm:0.74)|OPRK1(tm:0.73)|USP1(tm:0.71)|PARP1(tm:0.70)|GLRA1(tm:0.70)|SCN7A(tm:0.69)|DRD4(tm:0.69)|TNKS(tm:0.68)|CALCRL(tm:0.68)|KCNK2(tm:0.67)|CHRM1(tm:0.64)|CCR5(tm:0.63)|CYP3A7(tm:0.62)|RPS6KA2(tm:0.62)|AOX1(tm:0.60)|XBP1(tm:0.60)|DRD2(tm:0.59)|CYP2E1(tm:0.59)|HRH1(tm:0.59)|CACNA1G(tm:0.59)|CHRM5(tm:0.58)|TNKS2(tm:0.…	65.08	Pimozide(sim:3.59;cat:3)	0.72	0	0	0.72		0		0		0		0		0	ERK2-(prox:5.00)-MAPK1(tm:0.38)	0.69	USP1(tm:0.71;dub4)|USP2(tm:0.38;dub4)	1.09	0	0	0	1.09	0	1	0	1	4	1	0	1	8
VRYMTAVOXVTQEF-UHFFFAOYSA-N	Prestw-42	CC(=O)Oc1cc(C(C)C)c(OCCN(C)C)cc1C	0	1	108	30	ADRA2B(tm:1.00)|P2RX2(tm:0.81)|BLM(tm:0.81)|SMN1(tm:0.81)|CYP1A2(tm:0.81)|PKM(tm:0.81)|CYP2D6(tm:0.81)|HRH1(tm:0.81)|ACHE(tm:0.80)|SCN7A(tm:0.77)|SCN11A(tm:0.75)|SCN8A(tm:0.75)|SCN3A(tm:0.74)|SCN1A(tm:0.73)|CYP2B6(tm:0.69)|THRA(tm:0.69)|CHRM4(tm:0.69)|SCN4A(tm:0.68)|GRIN3A(tm:0.68)|SLC22A2(tm:0.68)|CYP2E1(tm:0.67)|CHRM5(tm:0.66)|RXRA(tm:0.66)|SCN2A(tm:0.66)|ESRRG(tm:0.66)|LSS(tm:0.65)|HSP90AB1(tm…	73.37		0	0	0	0		0		0	YVUQSNJEYSNKRX-UHFFFAOYSA-N_SW620_0_FWD(con:3.03;gba:4.01)	0.91		0		0	DDR2-(prox:5.00)-DDR2(tm:0.52)	0.76		0	0	0	0	0	0	1	0	1	1	0	0	0	3
VVWYOYDLCMFIEM-UHFFFAOYSA-N	Prestw-827	CC(C)[N+](C)(CCOC(=O)C1c2ccccc2Oc2ccccc21)C(C)C	0	1	101	36	CHRM3(tm:1.00)|CHRM2(tm:1.00)|CHRM1(tm:1.00)|LMNA(tm:0.81)|APEX1(tm:0.81)|SMN1(tm:0.81)|TSHR(tm:0.81)|NFE2L2(tm:0.81)|CYP1A2(tm:0.81)|CYP2D6(tm:0.81)|RECQL(tm:0.81)|GRM8(tm:0.68)|BBOX1(tm:0.64)|CHRNA2(tm:0.63)|CHRNB1(tm:0.63)|CHRNG(tm:0.63)|CHRND(tm:0.62)|CHRM5(tm:0.61)|CHRNA1(tm:0.61)|CHRNE(tm:0.61)|CHRM4(tm:0.58)|HRH2(tm:0.58)|CHRNA10(tm:0.56)|HDAC5(tm:0.54)|HDAC7(tm:0.54)|SLC22A5(tm:0.54)|CACN…	34.8		0	0	0	0	geo_GSE28569_2_BWD(con:3.37;gba:4.39)	1		0		0		0		0	TGFBR2-(prox:3.85)-FKBP1A(tm:0.47)|TGFBR1-(prox:3.70)-FKBP1A(tm:0.47)|TGFB1-(prox:3.23)-FKBP1A(tm:0.47)	1.78		0	0	0	0	0	0	0	0	5	1	0	0	1	7
VWLHWLSRQJQWRG-UHFFFAOYSA-O	Prestw-83	CC[N+](C)(C)c1cccc(O)c1	0	1	46	24	BCHE(tm:1.00)|ACHE(tm:1.00)|BLM(tm:0.81)|SMN1(tm:0.81)|ESR1(tm:0.72)|ESR2(tm:0.59)|BBOX1(tm:0.51)|POLI(tm:0.48)|EHMT2(tm:0.48)|APOBEC3A(tm:0.47)|APOBEC3G(tm:0.46)|BACE1(tm:0.45)|CXCR3(tm:0.45)|APOBEC3F(tm:0.44)|HSD17B1(tm:0.43)|HSD17B2(tm:0.41)|SLC22A16(tm:0.41)|MAPT(tm:0.41)|SLC22A5(tm:0.40)|CYP3A4(tm:0.33)	11.06		0	0	0	0	geo_GSE28569_2_BWD(con:3.13;gba:4.03)	0.92		0		0		0		0		0		0	0	0	0	0	0	0	0	0	1	0	0	0	1
VZAQIIHRUYXZOL-UHFFFAOYSA-N	MolPort-001-933-591	N=c1nc2[nH]c(SCC(=O)O)nc2c(N)[nH]1	1	0	85	25	ENPP1(tm:0.81)|DHFR(tm:0.80)|GART(tm:0.75)|PNP(tm:0.70)|DCK(tm:0.70)|HRH4(tm:0.70)|FOLR1(tm:0.69)|MGMT(tm:0.66)|SLC19A1(tm:0.64)|ADORA2A(tm:0.64)|TYMS(tm:0.63)|FOLR2(tm:0.62)|FPGS(tm:0.62)|GHSR(tm:0.61)|SLC46A1(tm:0.61)|TRPM6(tm:0.59)|ATIC(tm:0.58)|PIK3CG(tm:0.58)|PIK3CD(tm:0.57)|GGH(tm:0.57)|SLC22A8(tm:0.56)|TXN(tm:0.56)|MTHFR(tm:0.55)|TLR7(tm:0.54)|CA13(tm:0.54)|ADORA1(tm:0.54)|ABCC4(tm:0.54)|A…	41.7	PR-619(sim:3.66;cat:2)	0.73	0	0.73	0		0		0		0		0		0		0		0	0	0	0	0	0	0	0	0	0	0	0	1	1
WEWOAVJIIDOUIH-UHFFFAOYSA-N	T5617819	O=C(c1cc(O)nc2ccccc12)N1CCC(n2c(O)nc3ccccc32)CC1	1	0	113	42	PLD1(tm:0.95)|PLD2(tm:0.89)|OGFRL1(tm:0.83)|OPRL1(tm:0.77)|CALCRL(tm:0.75)|OPRM1(tm:0.72)|USP1(tm:0.72)|GLRA1(tm:0.71)|OPRK1(tm:0.70)|KCNK2(tm:0.69)|SCN7A(tm:0.67)|CCR5(tm:0.66)|CHRM1(tm:0.66)|L3MBTL3(tm:0.64)|CHRM2(tm:0.64)|HRH1(tm:0.64)|TACR2(tm:0.62)|L3MBTL1(tm:0.62)|CYP3A7(tm:0.61)|TNKS(tm:0.60)|DRD4(tm:0.60)|TACR3(tm:0.59)|FPR2(tm:0.59)|CACNA1G(tm:0.58)|CHRM5(tm:0.58)|CYP2E1(tm:0.58)|MBTD1(t…	62.59	Pimozide(sim:3.45;cat:3)	0.69	0	0	0.69		0		0		0		0		0	ERK2-(prox:5.00)-MAPK1(tm:0.38)	0.69	USP1(tm:0.72;dub4)|USP2(tm:0.41;dub4)	1.13	0	0	0	1.13	0	0	0	0	0	0	0	0	0
WIIZWVCIJKGZOK-RKDXNWHRSA-N	Prestw-31	O=[N+]([O-])c1ccc([C@@H](O)[C@@H](CO)N=C(O)C(Cl)Cl)cc1	0	1	104	6	CYP2C8(tm:1.00)|CYP2C9(tm:1.00)|CYP3A4(tm:1.00)|CYP3A7(tm:1.00)|CYP2C19(tm:1.00)|SLC22A6(tm:1.00)|CYP3A5(tm:1.00)|ALDH1A1(tm:0.81)|MAPT(tm:0.81)|FASN(tm:0.71)|SLC29A1(tm:0.71)|EHMT2(tm:0.69)|MMP8(tm:0.66)|KMT2A(tm:0.64)|CA12(tm:0.62)|MEN1(tm:0.62)|GSR(tm:0.61)|AR(tm:0.60)|LMNA(tm:0.60)|PGR(tm:0.60)|BCL2A1(tm:0.59)|TLR9(tm:0.58)|AKR1C2(tm:0.58)|SLC27A4(tm:0.58)|CYP19A1(tm:0.57)|SMN1(tm:0.57)|CA2(t…	61.28		0	0	0	0	geo_GSE17708_2_BWD(con:3.49;gba:4.14)|geo_GSE17708_2_BWD(con:3.40;gba:5.00)|geo_GSE17708_1_BWD(con:3.06;gba:5.00)	3.07		0	YVUQSNJEYSNKRX-UHFFFAOYSA-N_NCIH1836_0_FWD(con:3.06;gba:5.00)	1.01		0		0	ERK2-(prox:5.00)-MAPK1(tm:0.34)|TGFB1-(prox:3.48)-SMAD3(tm:0.49)|TGFBR2-(prox:3.02)-SMAD3(tm:0.49)	1.81	PSMD14(tm:0.38;dub4)	0.38	0	0	0	0.38	0	2	2	3	5	3	2	2	19
WJOHZNCJWYWUJD-IUGZLZTKSA-N	Prestw-774	CC(=O)OCC(=O)[C@@]12OC(C)(C)O[C@@H]1C[C@H]1[C@@H]3C[C@H](F)C4=CC(=O)C=C[C@]4(C)[C@@]3(F)[C@@H](O)C[C@@]12C	0	1	26	4	NR3C1(tm:1.00)|SMO(tm:1.00)|SERPINA6(tm:1.00)|PGR(tm:0.83)|HIF1A(tm:0.81)|AR(tm:0.81)|ANXA1(tm:0.80)|SHBG(tm:0.73)|ABCB1(tm:0.70)|CYP19A1(tm:0.69)|SLCO1A2(tm:0.69)|SOAT2(tm:0.69)|SLCO1B3(tm:0.68)|NR0B1(tm:0.67)|CYP3A7(tm:0.66)|SLCO1B1(tm:0.65)|ABCB11(tm:0.65)|NR3C2(tm:0.65)|CYP2J2(tm:0.64)|ABCC2(tm:0.64)|CYP3A5(tm:0.62)|CYP3A43(tm:0.62)|TTL(tm:0.61)|SRD5A1(tm:0.61)|SRD5A2(tm:0.61)|CYP3A4(tm:0.61)…	56.01		0	0	0	0	geo_GSE17708_1_BWD(con:3.42;gba:5.00)	1.07		0		0		0		0	ERK2-(prox:5.00)-MAPK1(tm:0.38)|TGFB1-(prox:3.48)-SMAD3(tm:0.36)|TGFB1-(prox:3.08)-IL6(tm:0.46)|TGFBR2-(prox:3.02)-SMAD3(tm:0.36)	2.24	USP2(tm:0.42;dub4)	0.42	0	0	0	0.42	0	0	0	4	0	3	0	3	10
WKSAUQYGYAYLPV-UHFFFAOYSA-N	Prestw-37	CCc1nc(=N)[nH]c(N)c1-c1ccc(Cl)cc1	0	1		80	CYP2D6(tm:1.00)|DHFR(tm:1.00)|CYP2C9(tm:1.00)|CYP2C8(tm:1.00)|PTGS1(tm:1.00)|HEXA(tm:0.97)|HEXB(tm:0.97)|GHSR(tm:0.87)|AR(tm:0.81)|ACP1(tm:0.81)|SMN1(tm:0.81)|TP53(tm:0.81)|CYP1A2(tm:0.81)|CYP3A4(tm:0.81)|IDH1(tm:0.81)|GART(tm:0.65)|TYMS(tm:0.64)|MGMT(tm:0.63)|AGPAT2(tm:0.57)|ADORA2A(tm:0.56)|FOLR1(tm:0.52)|REN(tm:0.51)|HRH4(tm:0.50)|TRPM6(tm:0.50)|HSP90AA1(tm:0.50)|XDH(tm:0.48)|SLC19A1(tm:0.48)|…	27.16	PR-619(sim:3.23;cat:2)	0.65	0	0.65	0		0		0		0		0		0		0		0	0	0	0	0	0	0	0	0	0	0	0	1	1
WKULUEJJGXOIMK-AWEZNQCLSA-N	MolPort-005-931-243	O=C(N[C@H](CO)Cc1ccccc1)c1nc(-c2cccnc2)no1	1	0	69		S1PR1(tm:0.90)|HDAC4(tm:0.87)|CYP11B2(tm:0.81)|C3AR1(tm:0.72)|S1PR5(tm:0.66)|MMEL1(tm:0.65)|TRPV3(tm:0.65)|MAPK1(tm:0.63)|ADRB3(tm:0.62)|GPR142(tm:0.62)|ALOX5AP(tm:0.62)|MME(tm:0.59)|CYP11B1(tm:0.59)|KIT(tm:0.58)|HDAC6(tm:0.58)|MMP12(tm:0.58)|NAMPT(tm:0.57)|BMP1(tm:0.57)|CHRNA7(tm:0.57)|SI(tm:0.56)|MMP13(tm:0.56)|PTAFR(tm:0.56)|CX3CR1(tm:0.55)|PDE10A(tm:0.55)|MGAM(tm:0.55)|HDAC1(tm:0.54)|AKT3(tm:…	58.65	SJB3-019A(sim:3.10;cat:2)	0.62	0	0.62	0		0		0		0		0		0	ERK2-(prox:5.00)-MAPK1(tm:0.63)|GSK3B-(prox:5.00)-GSK3B(tm:0.40)|GSK3B-(prox:3.70)-GSK3A(tm:0.36)	2.06		0	0	0	0	0	0	0	0	0	0	0	0	0	0
WKULUEJJGXOIMK-UHFFFAOYSA-N	MolPort-005-971-719	O=C(NC(CO)Cc1ccccc1)c1nc(-c2cccnc2)no1	1	0	70		S1PR1(tm:0.90)|HDAC4(tm:0.87)|CYP11B2(tm:0.81)|C3AR1(tm:0.72)|S1PR5(tm:0.66)|TRPV3(tm:0.65)|MMEL1(tm:0.65)|MAPK1(tm:0.63)|GPR142(tm:0.62)|ALOX5AP(tm:0.62)|ADRB3(tm:0.62)|CYP11B1(tm:0.59)|MME(tm:0.59)|HDAC6(tm:0.58)|KIT(tm:0.58)|MMP12(tm:0.58)|CHRNA7(tm:0.57)|BMP1(tm:0.57)|NAMPT(tm:0.57)|MMP13(tm:0.56)|SI(tm:0.56)|PTAFR(tm:0.56)|PDE10A(tm:0.55)|CX3CR1(tm:0.55)|MGAM(tm:0.55)|HDAC1(tm:0.54)|AKT3(tm:…	58.65	SJB3-019A(sim:3.10;cat:2)	0.62	0	0.62	0		0		0		0		0		0	GSK3B-(prox:5.00)-GSK3B(tm:0.40)|ERK2-(prox:5.00)-MAPK1(tm:0.63)|GSK3B-(prox:3.70)-GSK3A(tm:0.36)	2.06		0	0	0	0	0	0	0	0	0	0	0	0	0	0
WLFWXVNNMXRRHR-UHFFFAOYSA-N	T5758536	OC(CN1CCC(n2c(O)nc3ccccc32)CC1)=NC(O)=Nc1ccccc1F	1	0		37	PLD1(tm:0.95)|PLD2(tm:0.88)|OGFRL1(tm:0.85)|OPRL1(tm:0.79)|CALCRL(tm:0.76)|OPRK1(tm:0.74)|OPRM1(tm:0.73)|USP1(tm:0.72)|CCR5(tm:0.72)|GLRA1(tm:0.68)|KCNK2(tm:0.68)|CHRM1(tm:0.67)|SCN7A(tm:0.66)|TNKS(tm:0.65)|DRD4(tm:0.65)|HRH1(tm:0.65)|CYP3A7(tm:0.62)|RCE1(tm:0.61)|AOX1(tm:0.59)|CYP2E1(tm:0.58)|SLC47A1(tm:0.58)|CACNA1G(tm:0.58)|TNKS2(tm:0.58)|TACR2(tm:0.57)|PARP2(tm:0.57)|KCNH2(tm:0.57)|CHRM4(tm:0…	64.41	Pimozide(sim:3.84;cat:3)	0.77	0	0	0.77		0		0		0		0		0	ERK2-(prox:5.00)-MAPK1(tm:0.38)	0.69	USP1(tm:0.72;dub4)|USP2(tm:0.38;dub4)	1.1	0	0	0	1.1	0	0	0	0	5	1	0	1	7
WPUKUEMZZRVAKZ-AJZOCDQUSA-N	Prestw-760	CC[N+]1(C)CCC[C@H](OC(=O)C(O)(c2ccccc2)c2ccccc2)C1	0	1	93	47	CHRM3(tm:1.00)|CHRM2(tm:0.91)|CHRM1(tm:0.87)|CHRM5(tm:0.79)|CHRM4(tm:0.79)|APOBEC3A(tm:0.66)|APOBEC3G(tm:0.64)|CHRNA10(tm:0.60)|PABPC1(tm:0.57)|KCNN4(tm:0.56)|KIF11(tm:0.55)|SLC22A4(tm:0.55)|SLC22A5(tm:0.55)|RGS12(tm:0.54)|CTDSP1(tm:0.53)|CYP2D6(tm:0.53)|MEN1(tm:0.52)|CHRNA2(tm:0.51)|MLYCD(tm:0.51)|CHRNB4(tm:0.50)|CCR1(tm:0.47)|NPY2R(tm:0.47)|CHRNG(tm:0.46)|CHRNB1(tm:0.46)|CHRND(tm:0.45)|CHRNE(tm…	20.67	LDN-57444(sim:3.15;cat:3)|Compound 53(sim:3.04;cat:3)	1.24	0	0	1.24	geo_GSE17708_2_BWD(con:3.32;gba:4.42)	1		0		0		0		0		0		0	0	0	0	0	0	0	0	6	1	0	0	0	7
WWWATBJTXGQVBA-UHFFFAOYSA-N	T5813795	O=C(Cn1nc(-c2ccc(F)cc2)oc1=O)c1c[nH]c2ccccc12	1	0	15		SSTR3(tm:0.72)|GHSR(tm:0.68)|TACR1(tm:0.63)|HTR1A(tm:0.59)|MPO(tm:0.59)|NMBR(tm:0.56)|SSTR2(tm:0.52)|MMP7(tm:0.52)|CCKBR(tm:0.52)|GRIN2B(tm:0.51)|GRPR(tm:0.51)|SLC6A4(tm:0.51)|MAOB(tm:0.50)|ECE1(tm:0.50)|SPR(tm:0.49)|MMP2(tm:0.49)|GABRQ(tm:0.48)|CFTR(tm:0.48)|HTR3A(tm:0.48)|HTR2A(tm:0.47)|HTR2C(tm:0.47)|TACR2(tm:0.47)|CHRNA7(tm:0.47)|GABRP(tm:0.47)|DRD2(tm:0.47)|GABRE(tm:0.46)|GABRD(tm:0.46)|MC5R…	33.62	C527(sim:3.19;cat:2)	0.64	0	0.64	0		0		0		0		0		0		0	USP1(tm:0.41;dub4)	0.41	0	0	0	0.41	0	0	0	1	0	0	0	0	1
XLIZDMWIBNVIPS-BUHFOSPRSA-N	AN-524/12525004	N=c1[nH][nH]c(N)c1/N=N/c1ccc(S(N)(=O)=O)cc1	1	0	18	100	CA2(tm:1.00)|CA1(tm:0.91)|CA9(tm:0.86)|CA12(tm:0.83)|CA7(tm:0.79)|CA14(tm:0.65)|PTGS2(tm:0.64)|CA13(tm:0.62)|CA6(tm:0.61)|CA4(tm:0.60)|PHLPP2(tm:0.60)|CA5A(tm:0.59)|CA5B(tm:0.58)|CDK2(tm:0.56)|CA3(tm:0.55)|ILK(tm:0.52)|CCNK(tm:0.52)|MAPT(tm:0.52)|SCN1A(tm:0.51)|CDK1(tm:0.50)|BPTF(tm:0.50)|SCN11A(tm:0.50)|SCN8A(tm:0.50)|SCN3A(tm:0.49)|SCN7A(tm:0.49)|BRD4(tm:0.49)|PTPN11(tm:0.49)|SMARCA4(tm:0.48)|G…	38.86	PR-619(sim:3.02;cat:2)	0.6	0	0.6	0		0		0		0		0		0	GSK3B-(prox:5.00)-GSK3B(tm:0.42)	0.71	PSMD14(tm:0.45;dub4)|SENP2(tm:0.44;dub4)	0.89	0	0	0	0.89	1	0	1	1	1	1	0	2	7
XNROFTAJEGCDCT-UHFFFAOYSA-N	AK-968/40647168	O=C(O)C1CCCN1Cc1ccccc1	1	0		93	ACE(tm:0.88)|GYS1(tm:0.78)|PREP(tm:0.69)|XPNPEP2(tm:0.67)|SCN4A(tm:0.65)|HRH3(tm:0.64)|SLC15A1(tm:0.64)|SIGMAR1(tm:0.62)|SLC15A2(tm:0.62)|MVD(tm:0.60)|CACNA1G(tm:0.58)|F2(tm:0.57)|DRD4(tm:0.56)|MME(tm:0.55)|FKBP1A(tm:0.53)|GRM3(tm:0.52)|SLC6A1(tm:0.52)|MMEL1(tm:0.51)|DRD2(tm:0.50)|SLC18A3(tm:0.49)|OPRM1(tm:0.49)|PEPD(tm:0.48)|LTA4H(tm:0.48)|CHRM3(tm:0.48)|XPNPEP1(tm:0.48)|ACHE(tm:0.47)|KCNH2(tm:0…	25.88		0	0	0	0		0		0	DOEWDSDBFRHVAP-KRXBUXKQSA-N_ASC_0_FWD(con:3.20;gba:4.03)	0.94		0		0	TGFBR2-(prox:3.85)-FKBP1A(tm:0.53)|TGFBR1-(prox:3.70)-FKBP1A(tm:0.53)|TGFB1-(prox:3.23)-FKBP1A(tm:0.53)	1.87		0	0	0	0	0	0	0	0	0	0	0	0	0	0
XOFYZVNMUHMLCC-ZPOLXVRWSA-N	Prestw-77	C[C@]12CC(=O)[C@H]3[C@@H](CCC4=CC(=O)C=C[C@@]43C)[C@@H]1CC[C@]2(O)C(=O)CO	0	1	43	14	NR3C1(tm:1.00)|CYP2C19(tm:1.00)|SLCO1A2(tm:1.00)|CYP3A4(tm:1.00)|ABCB1(tm:1.00)|HSD11B1(tm:1.00)|ALB(tm:1.00)|SRD5A2(tm:0.88)|SHBG(tm:0.87)|SERPINA6(tm:0.86)|CYP19A1(tm:0.81)|ALDH1A1(tm:0.81)|AR(tm:0.81)|HSD17B10(tm:0.81)|ANXA1(tm:0.78)|SRD5A1(tm:0.77)|GLUL(tm:0.74)|IL6(tm:0.73)|CYP3A7(tm:0.72)|NR3C2(tm:0.71)|STS(tm:0.69)|PGR(tm:0.68)|CYP17A1(tm:0.68)|CYP3A5(tm:0.67)|HSD3B1(tm:0.66)|CYP11A1(tm:0.…	63.09		0	0	0	0		0		0	KKZJGLLVHKMTCM-UHFFFAOYSA-N_JURKAT_0_FWD(con:3.29;gba:5.00)|YVUQSNJEYSNKRX-UHFFFAOYSA-N_HELA_0_FWD(con:3.05;gba:5.00)	2.06		0		0	ERK2-(prox:4.23)-MAPK3(tm:0.37)|TGFB1-(prox:3.08)-IL6(tm:0.73)	1.28		0	0	0	0	0	0	0	0	4	0	2	0	2	8
XOKWPQLFLCBQRZ-UHFFFAOYSA-N	T5620817	Cc1csc2nc(CN3CCC(n4c(O)nc5ccccc54)CC3)cc(=O)n12	1	0	72	82	PLD1(tm:0.96)|PLD2(tm:0.91)|OGFRL1(tm:0.83)|OPRL1(tm:0.81)|OPRM1(tm:0.75)|CALCRL(tm:0.73)|OPRK1(tm:0.72)|DRD4(tm:0.72)|USP1(tm:0.71)|HRH1(tm:0.71)|PKM(tm:0.71)|GLRA1(tm:0.70)|CHRM1(tm:0.69)|KCNK2(tm:0.66)|CCR5(tm:0.66)|TNKS(tm:0.66)|KCNH2(tm:0.66)|SCN7A(tm:0.65)|PDE6D(tm:0.63)|AKT2(tm:0.63)|CHRM2(tm:0.61)|CTSS(tm:0.61)|CDK6(tm:0.61)|CDK4(tm:0.60)|CYP3A7(tm:0.60)|AKT1(tm:0.60)|CYP2E1(tm:0.59)|MCHR…	62.62	Pimozide(sim:3.81;cat:3)	0.76	0	0	0.76		0		0		0		0		0	ERK2-(prox:5.00)-MAPK1(tm:0.38)	0.69	USP1(tm:0.71;dub4)|USP2(tm:0.45;dub4)	1.16	0	0	0	1.16	0	0	0	0	0	0	0	0	0
XOZLRRYPUKAKMU-UHFFFAOYSA-N	Prestw-722	Cc1c(NC(C)C)c(=O)n(-c2ccccc2)n1C	0	1	52	107	FPR2(tm:0.88)|PIK3CD(tm:0.83)|CYP1A2(tm:0.81)|CYP2C18(tm:0.76)|S100B(tm:0.72)|PIK3CB(tm:0.71)|EIF2AK3(tm:0.70)|MET(tm:0.68)|SLC22A6(tm:0.67)|PIK3CG(tm:0.66)|EIF2AK4(tm:0.65)|BCL2L10(tm:0.62)|SLC12A5(tm:0.61)|CYP3A7(tm:0.60)|CYP2B6(tm:0.60)|CYP2C8(tm:0.58)|CYP2A6(tm:0.57)|APEX1(tm:0.57)|MST1R(tm:0.56)|AXL(tm:0.56)|NOX4(tm:0.54)|GPR6(tm:0.54)|UBE2N(tm:0.53)|CYP2E1(tm:0.52)|NMT1(tm:0.52)|PPOX(tm:0.5…	39.95		0	0	0	0	geo_GSE17708_1_BWD(con:3.11;gba:4.04)	0.92		0		0		0		0	GSK3B-(prox:3.56)-CSNK1A1(tm:0.41)	0.56		0	0	0	0	0	0	0	0	0	0	0	0	0	0
XQZXYNRDCRIARQ-LURJTMIESA-N	Prestw-871	C[C@H](O)C(O)=Nc1c(I)c(C(O)=NC(CO)CO)c(I)c(C(O)=NC(CO)CO)c1I	0	1	63	73	MAP2K1(tm:0.86)|LMNA(tm:0.81)|AR(tm:0.81)|BACE1(tm:0.78)|ACACB(tm:0.77)|PCNA(tm:0.71)|PYGL(tm:0.71)|MAPK1(tm:0.70)|PSMB5(tm:0.59)|CTSS(tm:0.58)|AVPR2(tm:0.57)|VDR(tm:0.57)|CTSK(tm:0.57)|CTSL(tm:0.55)|GABRA5(tm:0.55)|GPR88(tm:0.54)|PTPN11(tm:0.54)|TACR3(tm:0.54)|AVPR1A(tm:0.52)|PIN1(tm:0.52)|ADRB2(tm:0.51)|ALOX5(tm:0.51)|P2RX3(tm:0.51)|CTSV(tm:0.50)|CYP3A4(tm:0.50)|PTGES(tm:0.50)|CTRB1(tm:0.50)|TA…	37.33		0	0	0	0	geo_GSE17708_2_BWD(con:3.27;gba:4.04)	0.95		0		0		0		0	ERK2-(prox:5.00)-MAPK1(tm:0.70)|GSK3B-(prox:5.00)-GSK3B(tm:0.34)	1.52		0	0	0	0	0	0	6	0	3	9	4	0	6	28
XRECTZIEBJDKEO-UHFFFAOYSA-N	Prestw-934	N=c1[nH]c(O)ncc1F	0	1	54	92	AR(tm:0.81)|DCK(tm:0.72)|ALOX5AP(tm:0.66)|DAO(tm:0.66)|MAPK1(tm:0.56)|DHFR(tm:0.55)|BACE1(tm:0.55)|BACE2(tm:0.54)|FGFR3(tm:0.52)|PIK3CA(tm:0.51)|CES2(tm:0.51)|P2RX2(tm:0.49)|PNP(tm:0.48)|MET(tm:0.47)|AKR1B1(tm:0.46)|KDR(tm:0.46)|PI4KA(tm:0.45)|CDK2(tm:0.44)|HSP90AA1(tm:0.42)|NTRK1(tm:0.42)|CDK1(tm:0.42)|TLR7(tm:0.41)|CXCR2(tm:0.41)|PIM1(tm:0.39)|CDK9(tm:0.39)|DBH(tm:0.39)|SIGMAR1(tm:0.39)|ALDH1A1…	16.64	PR-619(sim:3.63;cat:2)	0.73	0	0.73	0		0		0		0		0		0	ERK2-(prox:5.00)-MAPK1(tm:0.56)	0.78		0	0	0	0	0	0	0	0	0	0	0	0	0	0
XUIIKFGFIJCVMT-LBPRGKRZSA-N	Prestw-403	N[C@@H](Cc1cc(I)c(Oc2cc(I)c(O)c(I)c2)c(I)c1)C(=O)O	0	1	73	60	SLCO4C1(tm:1.00)|SLCO1B3(tm:1.00)|SLC16A2(tm:1.00)|TTR(tm:1.00)|ABCB1(tm:1.00)|THRB(tm:1.00)|SLCO1C1(tm:1.00)|THRA(tm:1.00)|SLC7A5(tm:1.00)|SLCO1B1(tm:1.00)|CYP3A4(tm:1.00)|SERPINA7(tm:1.00)|ALB(tm:1.00)|CYP2C8(tm:1.00)|SLCO1A2(tm:1.00)|SLCO4A1(tm:1.00)|UGT1A1(tm:0.97)|PCNA(tm:0.90)|SLC16A10(tm:0.88)|AHR(tm:0.81)|LMNA(tm:0.81)|PPARG(tm:0.81)|NFE2L2(tm:0.81)|TH(tm:0.76)|GRIK1(tm:0.70)|GRIA1(tm:0.7…	60.72		0	0	0	0	geo_GSE17708_1_BWD(con:3.54;gba:4.37)|geo_GSE28569_2_BWD(con:3.19;gba:4.38)	2		0	KKZJGLLVHKMTCM-UHFFFAOYSA-N_JURKAT_0_FWD(con:3.21;gba:5.00)|YVUQSNJEYSNKRX-UHFFFAOYSA-N_HELA_0_FWD(con:3.16;gba:5.00)	2.06		0		0		0	USP1(tm:0.38;dub4)|USP2(tm:0.38;dub4)	0.76	0	0	0	0.76	0	0	0	4	4	4	0	9	21
XZHKKZBYOJMNHN-UHFFFAOYSA-N	T5235286	O=C1SC(CC(O)=Nc2nccs2)C(=O)N1Cc1ccccc1	1	0	57	54	GCK(tm:0.83)|F2(tm:0.68)|KAT2B(tm:0.64)|NR3C1(tm:0.60)|NEK1(tm:0.58)|FFAR2(tm:0.56)|GLS(tm:0.55)|TRPA1(tm:0.55)|CALCRL(tm:0.55)|METAP1(tm:0.54)|TDP1(tm:0.53)|CCR4(tm:0.53)|FGFR4(tm:0.53)|BCL2L10(tm:0.53)|AURKC(tm:0.52)|MAPT(tm:0.52)|ADORA2A(tm:0.51)|DCLRE1C(tm:0.50)|NR5A2(tm:0.49)|F10(tm:0.48)|ADORA1(tm:0.47)|ADAM17(tm:0.47)|ALDH1A1(tm:0.47)|CACNA1H(tm:0.46)|HCRTR2(tm:0.46)|ERCC5(tm:0.46)|PTGER3(…	35.25		0	0	0	0	geo_GSE17708_2_BWD(con:3.17;gba:4.01)	0.93		0		0		0		0		0	USP2(tm:0.39;dub4)	0.39	0	0	0	0.39	0	1	0	0	3	1	0	0	5
YDCZWRZFFVJQKZ-UHFFFAOYSA-N	MolPort-011-323-124	OC(CNc1cnnc2ccccc12)c1ccccc1	1	0	64	57	ADRB3(tm:1.00)|ADRB2(tm:0.88)|ADRB1(tm:0.80)|AOC3(tm:0.80)|IGF1R(tm:0.77)|MGAM(tm:0.72)|SI(tm:0.71)|CCRL2(tm:0.68)|CYP3A4(tm:0.68)|GLS(tm:0.67)|SCD(tm:0.66)|TACR3(tm:0.62)|MAPK1(tm:0.59)|GABRA2(tm:0.59)|NR3C1(tm:0.59)|PIK3R3(tm:0.54)|PIK3R2(tm:0.54)|PIK3R1(tm:0.52)|CHRM3(tm:0.52)|TDP1(tm:0.51)|SLC6A2(tm:0.50)|GRIN1(tm:0.49)|INSR(tm:0.49)|TYK2(tm:0.47)|ADRA2A(tm:0.46)|JAK2(tm:0.46)|JAK1(tm:0.46)|F…	25.67		0	0	0	0		0		0	DOEWDSDBFRHVAP-KRXBUXKQSA-N_ASC_0_FWD(con:3.10;gba:4.01)	0.92		0		0	ERK2-(prox:5.00)-MAPK1(tm:0.59)	0.79		0	0	0	0	0	0	0	0	0	0	0	0	0	0
YSAUAVHXTIETRK-AATRIKPKSA-N	Prestw-212	CN1CCCN=C1/C=C/c1cccs1	0	1	14	48	USP1(tm:0.81)|VDR(tm:0.81)|GALK1(tm:0.81)|MAPT(tm:0.81)|NOS1(tm:0.67)|ALOX5(tm:0.66)|NISCH(tm:0.58)|ADRA2A(tm:0.58)|GHRL(tm:0.54)|RELA(tm:0.53)|ADRA2C(tm:0.53)|INMT(tm:0.52)|LMNA(tm:0.50)|CYP1A2(tm:0.50)|PTGER3(tm:0.49)|RAB9A(tm:0.48)|NOS3(tm:0.48)|TSHR(tm:0.48)|CYP2D6(tm:0.47)|NPC1(tm:0.46)|ADRA2B(tm:0.45)|KAT2A(tm:0.44)|SMN1(tm:0.43)|CHRM3(tm:0.42)|EIF4G1(tm:0.41)|NFKB2(tm:0.41)|PRF1(tm:0.41)|T…	19.99	Spongiacidin C(sim:3.43;cat:3)	0.69	0	0	0.69		0		0		0		0		0		0	USP1(tm:0.81;dub4)|PSMD14(tm:0.34;dub4)	1.15	0	0	0	1.15	0	0	0	0	0	0	0	0	0
YVQVOQKFMFRVGR-LLUUXILJSA-N	Prestw-764	O=C1O[C@H](CN2CCOCC2)CN1/N=C/c1ccc([N+](=O)[O-])o1	0	1	67	43	MAPT(tm:0.97)|DDIT3(tm:0.83)|TDP1(tm:0.78)|EHMT2(tm:0.73)|BAZ2B(tm:0.69)|POR(tm:0.69)|ALDH1A1(tm:0.66)|KDM4A(tm:0.66)|MITF(tm:0.65)|GMNN(tm:0.64)|CTDSP1(tm:0.62)|MCL1(tm:0.61)|SMAD3(tm:0.61)|POLI(tm:0.60)|XBP1(tm:0.60)|TLR9(tm:0.59)|XDH(tm:0.59)|FASN(tm:0.58)|VDR(tm:0.58)|L3MBTL1(tm:0.58)|NFE2L2(tm:0.58)|IDH1(tm:0.57)|PIK3CA(tm:0.57)|HTT(tm:0.57)|LMNA(tm:0.57)|POLH(tm:0.57)|BCL2(tm:0.57)|KDM4E(tm…	57.41		0	0	0	0	geo_GSE53994_FWD(con:3.03;gba:4.06)	0.91		0		0		0		0	ERK2-(prox:5.00)-MAPK1(tm:0.34)|TGFB1-(prox:3.48)-SMAD3(tm:0.61)|FBXL5-(prox:3.21)-USP47(tm:0.42)|TGFBR2-(prox:3.02)-SMAD3(tm:0.61)	2.46	PSMD14(tm:0.49;dub4)|USP1(tm:0.47;dub4)|USP47(tm:0.42;dub4)|USP2(tm:0.38;dub4)	1.76	0	0	0	1.76	0	0	0	1	2	0	0	1	4
YZTVEWQUJNZGKB-UHFFFAOYSA-N	T5729979	CC(Sc1nnc(-c2cccnc2)o1)C(=O)c1c[nH]c2ccccc12	1	0	42	32	GHSR(tm:0.82)|ALOX15(tm:0.77)|GSK3A(tm:0.77)|CYP2A6(tm:0.73)|NMBR(tm:0.71)|HTR1A(tm:0.70)|CTSL(tm:0.69)|GRPR(tm:0.67)|MMP2(tm:0.67)|SOAT2(tm:0.66)|MELK(tm:0.66)|HTR2C(tm:0.65)|QPCT(tm:0.65)|HTR2B(tm:0.65)|SSTR2(tm:0.64)|AKT1(tm:0.63)|DYRK1B(tm:0.63)|SLC6A4(tm:0.62)|CYP17A1(tm:0.62)|HTR1D(tm:0.61)|MMP7(tm:0.61)|CHRNA7(tm:0.61)|ELANE(tm:0.60)|ECE1(tm:0.60)|CES1(tm:0.60)|MMP1(tm:0.58)|CYP11B2(tm:0.5…	69.15	SJB3-019A(sim:3.34;cat:2)	0.67	0	0.67	0		0		0		0		0		0	GSK3B-(prox:5.00)-GSK3B(tm:0.56)|GSK3B-(prox:3.70)-GSK3A(tm:0.77)	1.53		0	0	0	0	0	0	0	0	1	0	0	0	0	1
ZBIAKUMOEKILTF-UHFFFAOYSA-N	Prestw-381	Cc1cccc(C)c1N=C(O)CN1CCN(CCCC(c2ccc(F)cc2)c2ccc(F)cc2)CC1	0	1	112	1	KCNH2(tm:1.00)|SLC29A1(tm:1.00)|HTR2A(tm:0.94)|KMT2A(tm:0.81)|USP2(tm:0.81)|CYP2D6(tm:0.81)|LMNA(tm:0.81)|CYP3A4(tm:0.81)|MEN1(tm:0.81)|DRD3(tm:0.77)|DRD4(tm:0.77)|HTR7(tm:0.73)|DRD2(tm:0.71)|SIGMAR1(tm:0.71)|ADRA1A(tm:0.70)|SLC27A1(tm:0.69)|HTR1A(tm:0.69)|CCR5(tm:0.68)|SLC6A3(tm:0.68)|HRH1(tm:0.68)|CACNA1G(tm:0.67)|CCR3(tm:0.65)|SLC6A4(tm:0.64)|ADRA1B(tm:0.63)|MCHR1(tm:0.61)|HTR2C(tm:0.61)|SCN7A…	57.16	Pimozide(sim:3.48;cat:3)	0.7	0	0	0.7		0		0		0		0		0	ERK2-(prox:5.00)-MAPK1(tm:0.36)|TGFB1-(prox:3.48)-SMAD3(tm:0.34)|TGFBR2-(prox:3.02)-SMAD3(tm:0.34)	1.67	USP2(tm:0.81;dub4)|USP1(tm:0.52;dub4)	1.33	0	0	0	1.33	0	0	0	0	2	1	0	0	3
ZCVMWBYGMWKGHF-UHFFFAOYSA-N	Prestw-371	CN1CCC(=C2c3ccccc3CC(=O)c3sccc32)CC1	0	1		2	PDE4B(tm:1.00)|PDE8B(tm:1.00)|PGD(tm:1.00)|PDE7A(tm:1.00)|PDE4A(tm:1.00)|HTR2C(tm:1.00)|PDE4D(tm:1.00)|PDE7B(tm:1.00)|HTR2A(tm:1.00)|PDE8A(tm:1.00)|HTR2B(tm:1.00)|PDE4C(tm:1.00)|HRH1(tm:1.00)|CHRM4(tm:0.97)|CHRM5(tm:0.97)|HTR6(tm:0.97)|CHRM1(tm:0.97)|ADRA2A(tm:0.97)|ADRA2B(tm:0.97)|DRD1(tm:0.97)|CHRM3(tm:0.97)|CHRM2(tm:0.97)|DRD3(tm:0.97)|MAPK1(tm:0.81)|ADRA1D(tm:0.81)|CYP2C19(tm:0.81)|HRH2(tm:0.…	46.41		0	0	0	0	geo_GSE17708_1_BWD(con:3.02;gba:4.04)	0.91		0		0		0		0	ERK2-(prox:5.00)-MAPK1(tm:0.81)|GSK3B-(prox:5.00)-GSK3B(tm:0.44)	1.62	USP1(tm:0.48;dub4)	0.48	0	0	0	0.48	0	0	0	1	0	0	0	0	1
ZILUPJDRTVRYTK-UHFFFAOYSA-N	AE-907/30533038	CN(C)CCn1c(=N)[nH]c2ccccc21	1	0	55		NTRK2(tm:0.89)|TLR8(tm:0.86)|HTR6(tm:0.79)|TERT(tm:0.79)|CACNA1S(tm:0.76)|CXCL8(tm:0.72)|ATR(tm:0.72)|PRKCB(tm:0.71)|RPS6KA2(tm:0.68)|HRH1(tm:0.68)|NOD1(tm:0.67)|PI4KA(tm:0.66)|SIGMAR1(tm:0.62)|HPRT1(tm:0.62)|UTS2(tm:0.61)|ADORA2A(tm:0.61)|PARP1(tm:0.61)|CSF1R(tm:0.60)|RIOK2(tm:0.60)|SCN7A(tm:0.59)|PYGM(tm:0.58)|NTRK1(tm:0.58)|HTR1F(tm:0.58)|CENPE(tm:0.57)|PIK3CG(tm:0.56)|RIOK1(tm:0.56)|SLC22A1(t…	55.44		0	0	0	0	geo_GSE28569_1_BWD(con:3.01;gba:4.03)	0.9		0		0		0		0		0		0	0	0	0	0	0	0	0	0	0	0	0	0	0

## Sheet: Random compounds
inchikey	source_id	SMILES	IRB	PWCK	targets	targets_agg	sim_cur_mols	sim_cur_mols_agg	sim_cur_mols_h_agg	sim_cur_mols_m_agg	sim_cur_mols_l_agg	p4_sigs	p4_sigs_agg	p3_sigs	p3_sigs_agg	p2_sigs	p2_sigs_agg	p1_sigs	p1_sigs_agg	p0_sigs	p0_sigs_agg	targets_dist_rational	targets_dist_rational_agg	targets_dubs	targets_dubs_agg	targets_dubs_h_agg	targets_dubs_m_agg	targets_dubs_l_agg	targets_dubs_n_agg	PAINS	SureChEMBL	BMS	MLSMR	Dundee	Inpharmatica	Glaxo	LINT	TOTAL_ALERTS
AKUJBENLRBOFTD-RPRRAYFGSA-N	Prestw-130	CC(=O)OCC(=O)[C@@]1(O)[C@H](C)C[C@H]2[C@@H]3CCC4=CC(=O)C=C[C@]4(C)[C@@]3(F)[C@@H](O)C[C@@]21C	0	1	NR3C1(tm:0.96)|SERPINA6(tm:0.91)|SHBG(tm:0.83)|CYP19A1(tm:0.82)|AR(tm:0.81)|HIF1A(tm:0.81)|SMN1(tm:0.81)|PGR(tm:0.80)|ANXA1(tm:0.80)|SLCO1A2(tm:0.79)|SLCO1B3(tm:0.75)|ABCB11(tm:0.75)|NR0B1(tm:0.75)|NR3C2(tm:0.73)|ABCC2(tm:0.73)|SRD5A2(tm:0.72)|ABCB1(tm:0.71)|SLCO1B1(tm:0.71)|CYP11A1(tm:0.71)|CYP17A1(tm:0.71)|IL6(tm:0.71)|CYP3A43(tm:0.70)|CYP3A7(tm:0.70)|PRLR(tm:0.69)|CYP2J2(tm:0.66)|CYP4A11(tm:0.…	71.29		0	0	0	0	geo_GSE17708_1_BWD(con:3.42;gba:4.08)	0.98		0	YVUQSNJEYSNKRX-UHFFFAOYSA-N_HELA_0_FWD(con:3.17;gba:4.21)	0.95		0		0	TGFB1-(prox:3.08)-IL6(tm:0.71)	0.66	USP2(tm:0.39;dub4)	0.39	0	0	0	0.39	0	0	0	4	0	2	0	3	9
ANGKOCUUWGHLCE-HKUYNNGSSA-N	Prestw-746	C[N+]1(C)CC[C@H](OC(=O)[C@](O)(c2ccccc2)C2CCCC2)C1	0	1	CHRM2(tm:1.00)|CHRM1(tm:1.00)|CHRM3(tm:1.00)|CHRM4(tm:0.83)|CHRM5(tm:0.81)|APOBEC3A(tm:0.65)|MEN1(tm:0.61)|APOBEC3G(tm:0.61)|KIF11(tm:0.57)|KCNN4(tm:0.55)|RGS12(tm:0.55)|CHRNA2(tm:0.53)|CCR1(tm:0.50)|NPY2R(tm:0.47)|CHRNG(tm:0.47)|CYP3A5(tm:0.47)|CHRNB1(tm:0.47)|PABPC1(tm:0.47)|CYP2C8(tm:0.46)|CHRND(tm:0.46)|REN(tm:0.45)|CHRNE(tm:0.45)|CHRNA10(tm:0.45)|CYP2D6(tm:0.45)|CTDSP1(tm:0.45)|CHRNA1(tm:0.4…	21.7		0	0	0	0	geo_GSE17708_2_BWD(con:3.32;gba:4.18)	0.97		0		0		0		0		0		0	0	0	0	0	0	0	0	1	1	0	0	0	2
APHADAMGMADIPN-UHFFFAOYSA-N	OMN-2-0080	O=[N+]([O-])c1cccc(-c2cn3ccsc3n2)c1	1	0	MAPT(tm:0.83)|CACNA1C(tm:0.79)|SLC29A1(tm:0.77)|CYP19A1(tm:0.69)|BAZ2B(tm:0.67)|ADH5(tm:0.67)|TNFRSF10B(tm:0.66)|ALDH1A1(tm:0.65)|FASN(tm:0.62)|VCP(tm:0.61)|HPN(tm:0.61)|RELA(tm:0.61)|CDC25B(tm:0.60)|RAB9A(tm:0.60)|PGR(tm:0.60)|MMP8(tm:0.59)|SMN1(tm:0.59)|TARDBP(tm:0.59)|MGLL(tm:0.59)|CTRC(tm:0.59)|MAOB(tm:0.59)|TDP1(tm:0.58)|EHMT2(tm:0.58)|AKR1C2(tm:0.58)|DDX3X(tm:0.58)|PSMB8(tm:0.58)|NPC1(tm:0.…	83.8		0	0	0	0		0		0		0		0		0	GSK3B-(prox:5.00)-GSK3B(tm:0.43)|ERK2-(prox:5.00)-MAPK1(tm:0.40)|GSK3B-(prox:3.70)-GSK3A(tm:0.51)|TGFB1-(prox:3.48)-SMAD3(tm:0.39)|FBXL5-(prox:3.21)-USP47(tm:0.41)|TGFBR2-(prox:3.02)-SMAD3(tm:0.39)	3.61	USP47(tm:0.41;dub4)|USP2(tm:0.38;dub4)	0.79	0	0	0	0.79	0	0	0	1	1	0	0	1	3
ARFHIAQFJWUCFH-JMUHATKESA-N	Prestw-1024	C[C@@H]1CS(=O)(=O)CCN1/N=C/c1ccc([N+](=O)[O-])o1	0	1	MAPT(tm:0.93)|TDP1(tm:0.79)|DDIT3(tm:0.77)|EHMT2(tm:0.76)|MCL1(tm:0.72)|POR(tm:0.71)|BAZ2B(tm:0.71)|MITF(tm:0.67)|ALDH1A1(tm:0.66)|KDM4A(tm:0.65)|GMNN(tm:0.64)|XBP1(tm:0.63)|SMAD3(tm:0.62)|CBX1(tm:0.62)|POLI(tm:0.62)|NFE2L2(tm:0.61)|CACNA1C(tm:0.61)|POLH(tm:0.60)|VDR(tm:0.59)|L3MBTL1(tm:0.59)|KCNJ1(tm:0.58)|IDH1(tm:0.57)|LMNA(tm:0.57)|SLC6A9(tm:0.57)|ABCG2(tm:0.56)|SENP8(tm:0.56)|RAB9A(tm:0.55)|T…	60.02		0	0	0	0	geo_GSE53994_FWD(con:3.03;gba:5.00)	1		0		0		0		0	ERK2-(prox:5.00)-MAPK1(tm:0.40)|TGFB1-(prox:3.48)-SMAD3(tm:0.62)|FBXL5-(prox:3.21)-USP47(tm:0.41)|TGFBR2-(prox:3.02)-SMAD3(tm:0.62)	2.5	USP1(tm:0.46;dub4)|PSMD14(tm:0.42;dub4)|USP47(tm:0.41;dub4)|USP2(tm:0.38;dub4)	1.67	0	0	0	1.67	0	0	0	1	2	0	0	2	5
ASRYUDWOWCSVEL-UHFFFAOYSA-N	yhsomn02-05	OC1=Nc2ccccc2C1Cc1cccc(O)c1	1	0	ALPPL2(tm:0.71)|HSD17B1(tm:0.65)|HSD17B2(tm:0.64)|NLRP3(tm:0.63)|ESR1(tm:0.62)|KIF11(tm:0.61)|ESR2(tm:0.60)|PLK4(tm:0.59)|CDK2(tm:0.57)|HTR7(tm:0.57)|PDGFRA(tm:0.56)|FLT3(tm:0.54)|OPRM1(tm:0.54)|CDK1(tm:0.53)|PDPK1(tm:0.52)|LNPEP(tm:0.51)|UPP1(tm:0.51)|NEK2(tm:0.50)|CA3(tm:0.50)|OPRD1(tm:0.49)|ALPL(tm:0.49)|MIF(tm:0.49)|OPRK1(tm:0.47)|KARS(tm:0.47)|ADRA1A(tm:0.46)|TGFBR1(tm:0.46)|KDR(tm:0.46)|FLT…	28.64		0	0	0	0		0		0		0		0		0	TGFBR1-(prox:5.00)-TGFBR1(tm:0.46)|GSK3B-(prox:5.00)-GSK3B(tm:0.44)|TGFBR2-(prox:4.14)-TGFBR1(tm:0.46)|TGFB1-(prox:3.25)-TGFBR1(tm:0.46)	2.65		0	0	0	0	0	0	0	0	0	0	0	0	0	0
AWDFDDBRVVZPFZ-UHFFFAOYSA-N	T6569277	Oc1nc2ccccc2n1C1CCN(CCc2ccncc2)CC1	1	0	PLD1(tm:0.96)|PLD2(tm:0.91)|OGFRL1(tm:0.83)|CALCRL(tm:0.77)|OPRL1(tm:0.77)|OPRM1(tm:0.74)|OPRK1(tm:0.72)|HRH1(tm:0.71)|USP1(tm:0.71)|KCNH2(tm:0.71)|GLRA1(tm:0.71)|CCR5(tm:0.70)|HTR1A(tm:0.69)|HTR1B(tm:0.68)|CHRM1(tm:0.67)|DRD4(tm:0.67)|DRD2(tm:0.66)|L3MBTL3(tm:0.66)|HTR1D(tm:0.66)|AOX1(tm:0.66)|SCN7A(tm:0.66)|RPS6KA2(tm:0.65)|KCNK2(tm:0.65)|SLC47A1(tm:0.65)|SLC22A2(tm:0.64)|ADRA1B(tm:0.63)|CYP3A7…	71.7	Pimozide(sim:4.04;cat:3)	0.81	0	0	0.81		0		0		0		0		0	ERK2-(prox:5.00)-MAPK1(tm:0.38)	0.69	USP1(tm:0.71;dub4)|USP2(tm:0.40;dub4)	1.11	0	0	0	1.11	0	0	0	0	0	0	0	0	0
BCGASGNRAQZWAV-UHFFFAOYSA-N	AN-465/43467245	O=C(O)CCNCc1ccccc1F	1	0	GCGR(tm:0.78)|GCG(tm:0.74)|ACHE(tm:0.59)|S1PR1(tm:0.58)|CA2(tm:0.58)|CA1(tm:0.57)|SLC6A5(tm:0.55)|DPP7(tm:0.54)|TBXA2R(tm:0.48)|PTGER2(tm:0.48)|GNRHR(tm:0.47)|MC4R(tm:0.46)|FFAR1(tm:0.46)|MPO(tm:0.46)|ADRB1(tm:0.44)|CACNA1G(tm:0.44)|PHF8(tm:0.43)|ADRB2(tm:0.43)|TBXAS1(tm:0.42)|KDM1A(tm:0.40)|ADRB3(tm:0.40)|DPP4(tm:0.40)|FFAR4(tm:0.39)|EHMT2(tm:0.38)|BAZ2B(tm:0.38)|KDM4A(tm:0.38)|S1PR3(tm:0.36)|TA…	14.02		0	0	0	0		0		0		0		0		0		0		0	0	0	0	0	0	0	0	0	1	0	0	0	1
BEDIGUQZSYEQSC-UHFFFAOYSA-N	T6023681	O=C(CN1CCN(C(=O)c2cc3c(F)cccc3[nH]2)CC1)Nc1ccc(OC(F)(F)F)cc1	1	0	P2RY1(tm:0.87)|LIPE(tm:0.73)|HRH4(tm:0.72)|EPHX2(tm:0.72)|TRPM8(tm:0.72)|SYK(tm:0.61)|TRPV1(tm:0.59)|CETP(tm:0.59)|GCGR(tm:0.58)|MCHR1(tm:0.53)|ADORA2B(tm:0.53)|KCNH2(tm:0.52)|DHODH(tm:0.52)|HCRTR2(tm:0.50)|GIPR(tm:0.50)|SCN10A(tm:0.48)|PPARD(tm:0.48)|PPARA(tm:0.47)|FGFR1(tm:0.46)|HCRTR1(tm:0.46)|AURKB(tm:0.46)|EHMT2(tm:0.46)|FGFR2(tm:0.46)|CCR2(tm:0.46)|BAZ2B(tm:0.46)|SLC5A1(tm:0.46)|AURKA(tm:0.…	32.31		0	0	0	0		0		0		0		0		0	TGFB2-(prox:3.64)-SERPINE1(tm:0.34)	0.53		0	0	0	0	0	0	0	0	0	0	0	0	0	0
BGRJTUBHPOOWDU-LLVKDONJSA-N	Prestw-56	CCN1CCC[C@@H]1CN=C(O)c1cc(S(N)(=O)=O)ccc1OC	0	1	CA9(tm:1.00)|CA2(tm:1.00)|CA1(tm:0.89)|CA12(tm:0.84)|CA7(tm:0.81)|CA5A(tm:0.80)|CA5B(tm:0.80)|CA6(tm:0.76)|DRD2(tm:0.71)|CA14(tm:0.69)|CA4(tm:0.64)|DRD3(tm:0.62)|HTR4(tm:0.58)|ABCC8(tm:0.53)|PTGS2(tm:0.52)|ABCA1(tm:0.50)|SMAD3(tm:0.50)|CASP7(tm:0.50)|HTR7(tm:0.49)|HCRTR1(tm:0.48)|DRD4(tm:0.48)|CA13(tm:0.47)|CA3(tm:0.47)|CSNK2A2(tm:0.46)|CASP3(tm:0.46)|HCRTR2(tm:0.46)|HTR2A(tm:0.46)|SLCO2B1(tm:0.4…	29.56		0	0	0	0		0		0	YVUQSNJEYSNKRX-UHFFFAOYSA-N_HELA_0_FWD(con:3.41;gba:5.00)|KKZJGLLVHKMTCM-UHFFFAOYSA-N_MCF10A_0_FWD(con:3.34;gba:4.16)|KKZJGLLVHKMTCM-UHFFFAOYSA-N_JURKAT_0_FWD(con:3.29;gba:5.00)|KKZJGLLVHKMTCM-UHFFFAOYSA-N_MNEU.E_0_FWD(con:3.09;gba:5.00)	4.1		0	oe_TGFBR1_MCF7_0_BWD(con:3.04;gba:4.16)	0.92	TGFB1-(prox:3.48)-SMAD3(tm:0.50)|TGFBR2-(prox:3.02)-SMAD3(tm:0.50)	1.15		0	0	0	0	0	0	0	0	0	2	0	0	0	2
BJRNKVDFDLYUGJ-RMPHRYRLSA-N	Prestw-1026	OC[C@H]1O[C@@H](Oc2ccc(O)cc2)[C@H](O)[C@@H](O)[C@@H]1O	0	1	SLC5A2(tm:1.00)|SLC5A4(tm:0.84)|AMY2A(tm:0.82)|SLC5A1(tm:0.80)|TYR(tm:0.75)|SLC29A1(tm:0.74)|SLC28A3(tm:0.74)|CDA(tm:0.73)|LGALS3(tm:0.73)|MGEA5(tm:0.71)|IL2(tm:0.71)|YARS(tm:0.69)|TOP1(tm:0.66)|HEXB(tm:0.64)|CA12(tm:0.63)|CA9(tm:0.61)|ADORA3(tm:0.59)|MGAM(tm:0.58)|ADK(tm:0.57)|CA1(tm:0.57)|PSIP1(tm:0.57)|ADORA1(tm:0.57)|ALDH2(tm:0.56)|CA13(tm:0.56)|HEXA(tm:0.56)|FUCA1(tm:0.55)|CA3(tm:0.55)|P2RY1…	72.2		0	0	0	0	geo_GSE17708_2_BWD(con:3.01;gba:4.08)	0.91		0		0		0		0		0		0	0	0	0	0	0	0	0	1	0	0	0	0	1
BLJRIMJGRPQVNF-JTQLQIEISA-N	Prestw-948	CC(C)(C)NC[C@H](O)COc1nsnc1N1CCOCC1	0	1	ADRB1(tm:1.00)|ADRB2(tm:1.00)|ADRB3(tm:0.97)|LIPA(tm:0.85)|CYP2D6(tm:0.81)|NFKB1(tm:0.81)|SMN1(tm:0.81)|ABCB1(tm:0.74)|PIK3CA(tm:0.70)|MTOR(tm:0.68)|CASR(tm:0.66)|FGF2(tm:0.66)|PIK3CD(tm:0.65)|ORM1(tm:0.64)|AKT3(tm:0.61)|PIK3CG(tm:0.61)|NGF(tm:0.58)|PIK3CB(tm:0.57)|ABHD6(tm:0.54)|PIK3C2B(tm:0.52)|AKT1(tm:0.52)|CYP2C19(tm:0.50)|AKT2(tm:0.50)|HTR1A(tm:0.49)|SOAT1(tm:0.48)|PIK3R2(tm:0.48)|PIK3R1(tm:…	35.21		0	0	0	0		0		0		0		0		0	ERK2-(prox:5.00)-MAPK1(tm:0.38)	0.69		0	0	0	0	0	0	0	0	0	0	0	0	0	0
BMXZZYQFRYWASP-UHFFFAOYSA-N	T5905009	O=C(CC1SC(N2CCCC2)=NC1=O)Nc1ccc(C(=O)Nc2ccc3c(c2)OCO3)cc1	1	0	EDNRA(tm:0.87)|DYRK1A(tm:0.84)|MAPT(tm:0.80)|NOS2(tm:0.77)|LDLR(tm:0.76)|CALCRL(tm:0.76)|MCHR1(tm:0.75)|EDNRB(tm:0.73)|QPCTL(tm:0.70)|MPI(tm:0.70)|RAB9A(tm:0.68)|RELA(tm:0.66)|NPC1(tm:0.65)|TRPC3(tm:0.64)|CACNA1G(tm:0.63)|CHRM2(tm:0.63)|TRPC6(tm:0.63)|APEX1(tm:0.62)|AURKA(tm:0.62)|DYRK1B(tm:0.61)|ATAD5(tm:0.60)|IDO1(tm:0.60)|SMN1(tm:0.59)|PLAU(tm:0.58)|TP53(tm:0.57)|EHMT2(tm:0.56)|CPT1A(tm:0.55)|…	55.11		0	0	0	0		0		0		0		0		0	DDR2-(prox:5.00)-DDR1(tm:0.42)	0.71	USP2(tm:0.38;dub4)	0.38	0	0	0	0.38	0	0	0	0	0	0	0	0	0
BOBLHFUVNSFZPJ-JOYXJVLSSA-N	Prestw-619	CC(=O)OCC(=O)[C@@]1(OC(C)=O)[C@@H](C)C[C@H]2[C@@H]3C[C@H](F)C4=CC(=O)C=C[C@]4(C)[C@@]3(F)[C@@H](O)C[C@@]21C	0	1	NR3C1(tm:1.00)|SERPINA6(tm:0.93)|SLCO1B3(tm:0.81)|AR(tm:0.81)|HIF1A(tm:0.81)|ANXA1(tm:0.81)|PGR(tm:0.81)|NFE2L2(tm:0.81)|SMN1(tm:0.81)|SLCO1A2(tm:0.77)|CYP19A1(tm:0.76)|NR0B1(tm:0.76)|SLCO1B1(tm:0.76)|SHBG(tm:0.76)|ABCC2(tm:0.73)|ABCB11(tm:0.73)|ABCB1(tm:0.70)|NR3C2(tm:0.69)|CYP3A43(tm:0.69)|CYP11A1(tm:0.67)|CYP3A7(tm:0.66)|CYP4A11(tm:0.66)|CYP2J2(tm:0.65)|PLA2G5(tm:0.65)|HSD11B2(tm:0.64)|PRLR(tm…	63.73		0	0	0	0	geo_GSE28569_2_BWD(con:3.71;gba:4.02)|geo_GSE17708_1_BWD(con:3.42;gba:4.22)	2.01		0		0		0		0	ERK2-(prox:5.00)-MAPK1(tm:0.38)|TGFB1-(prox:3.08)-IL6(tm:0.49)	1.24	USP2(tm:0.40;dub4)	0.4	0	0	0	0.4	0	0	0	5	0	3	0	3	11
BRBKOPJOKNSWSG-UHFFFAOYSA-N	Prestw-10	N=C(N)NS(=O)(=O)c1ccc(N)cc1	0	1	F2(tm:1.00)|LMNA(tm:0.81)|CA2(tm:0.78)|PRSS1(tm:0.74)|F10(tm:0.70)|FBP1(tm:0.70)|PLAU(tm:0.68)|CA1(tm:0.63)|ST14(tm:0.62)|CA9(tm:0.62)|PLG(tm:0.60)|CYP2C18(tm:0.60)|CA12(tm:0.59)|NAT1(tm:0.59)|HTR6(tm:0.58)|NAT2(tm:0.55)|CA6(tm:0.55)|NT5E(tm:0.54)|SLC9A1(tm:0.53)|CA14(tm:0.52)|CA4(tm:0.51)|FURIN(tm:0.51)|ACR(tm:0.49)|SLC22A2(tm:0.48)|CA5A(tm:0.48)|UGT1A9(tm:0.47)|ABCC8(tm:0.47)|FMO3(tm:0.47)|CA3(…	32.07		0	0	0	0		0		0		0		0		0	TGFB2-(prox:3.07)-PLG(tm:0.60)	0.61		0	0	0	0	0	0	2	0	2	4	0	0	1	9
BSTJEWCUELATAK-UHFFFAOYSA-N	T5873253	OC(=NCCc1ccccc1)N1CCC(n2c(O)nc3ccccc32)CC1	1	0	PLD1(tm:0.96)|PLD2(tm:0.90)|CALCRL(tm:0.85)|OGFRL1(tm:0.80)|OPRL1(tm:0.80)|OPRM1(tm:0.75)|HRH1(tm:0.73)|OPRK1(tm:0.73)|USP1(tm:0.71)|GLRA1(tm:0.70)|CCR5(tm:0.68)|KCNK2(tm:0.67)|CHRM1(tm:0.67)|RAMP1(tm:0.67)|CCR3(tm:0.66)|SCN7A(tm:0.66)|CACNA1G(tm:0.65)|RPS6KA2(tm:0.64)|CYP3A7(tm:0.63)|CTSS(tm:0.62)|TNKS(tm:0.61)|DRD4(tm:0.60)|CYP2D6(tm:0.60)|CYP2E1(tm:0.59)|KCNH2(tm:0.59)|DRD5(tm:0.58)|PDE6D(tm:0…	66.53	Pimozide(sim:3.72;cat:3)	0.74	0	0	0.74		0		0		0		0		0	ERK2-(prox:5.00)-MAPK1(tm:0.38)|TGFBR2-(prox:3.85)-FKBP1A(tm:0.42)|TGFBR1-(prox:3.70)-FKBP1A(tm:0.42)|TGFB1-(prox:3.23)-FKBP1A(tm:0.42)	2.4	USP1(tm:0.71;dub4)|USP2(tm:0.40;dub4)	1.11	0	0	0	1.11	0	0	0	0	3	0	0	0	3
BUJAGSGYPOAWEI-SECBINFHSA-N	Prestw-1027	Cc1cccc(C)c1N=C(O)[C@@H](C)N	0	1	SCN4A(tm:0.92)|LCK(tm:0.83)|SCN11A(tm:0.81)|SCN8A(tm:0.80)|SCN7A(tm:0.79)|SCN3A(tm:0.78)|SLC16A10(tm:0.78)|SCN1A(tm:0.76)|CARM1(tm:0.73)|SCN10A(tm:0.72)|XIAP(tm:0.70)|SCN2A(tm:0.69)|SLC15A2(tm:0.69)|S1PR4(tm:0.67)|FPR1(tm:0.67)|TARS(tm:0.66)|CXCL8(tm:0.61)|SLC22A5(tm:0.61)|ENPEP(tm:0.59)|CYP2C18(tm:0.58)|HNF4A(tm:0.58)|FYN(tm:0.56)|CYP2B6(tm:0.55)|DPP4(tm:0.55)|PLIN1(tm:0.54)|METAP2(tm:0.54)|VARS…	35.93		0	0	0	0		0		0		0		0		0		0		0	0	0	0	0	0	0	0	0	2	1	0	0	3
BXHVWSXGEAXMPA-UHFFFAOYSA-N	T5866050	CC(O)=Nc1ccc(NC(=O)C(C)N2CCC(n3c(O)nc4ccccc43)CC2)cc1	1	0	PLD1(tm:0.86)|OPRL1(tm:0.81)|OGFRL1(tm:0.79)|PLD2(tm:0.78)|OPRM1(tm:0.76)|OPRK1(tm:0.74)|CHRM1(tm:0.67)|CALCRL(tm:0.65)|CCR5(tm:0.63)|MCHR1(tm:0.61)|CHRM4(tm:0.56)|KCNH2(tm:0.54)|SULT2A1(tm:0.52)|DRD2(tm:0.51)|CHRM2(tm:0.51)|IDO1(tm:0.50)|TSHR(tm:0.50)|TSPO(tm:0.50)|CTSS(tm:0.49)|SULT1E1(tm:0.49)|SULT1A1(tm:0.49)|USP1(tm:0.47)|UGT1A10(tm:0.47)|NAT2(tm:0.47)|CYP2A13(tm:0.46)|LCK(tm:0.46)|MB(tm:0.4…	33.21	Pimozide(sim:3.37;cat:3)	0.67	0	0	0.67		0		0		0		0		0		0	USP1(tm:0.47;dub4)	0.47	0	0	0	0.47	0	0	0	0	2	1	0	0	3
CHNXZKVNWQUJIB-CEGNMAFCSA-N	Prestw-261	C#C[C@]1(O)CC[C@H]2[C@@H]3CCC4=CC(=O)CC[C@]4(C)[C@H]3CC[C@@]21C	0	1	NR3C1(tm:1.00)|SRD5A2(tm:1.00)|SHBG(tm:1.00)|SRD5A1(tm:0.91)|HSD3B1(tm:0.85)|SERPINA6(tm:0.85)|CYP19A1(tm:0.81)|SMN1(tm:0.81)|LMNA(tm:0.81)|AR(tm:0.81)|SLCO1A2(tm:0.80)|SLC10A1(tm:0.77)|PGR(tm:0.77)|ANXA1(tm:0.76)|CYP17A1(tm:0.75)|HSD17B3(tm:0.75)|HSD17B1(tm:0.74)|NR1I2(tm:0.74)|CYP11A1(tm:0.72)|NR3C2(tm:0.71)|HSD11B2(tm:0.71)|ABCB11(tm:0.71)|SLC22A3(tm:0.71)|ABCC2(tm:0.70)|CYP3A7(tm:0.70)|GNRHR2…	73.9		0	0	0	0		0		0		0		0	sh_TGFB1_SW480_0_FWD(con:3.30;gba:4.15)	0.97	ERK2-(prox:4.23)-MAPK3(tm:0.53)|TGFB1-(prox:3.08)-IL6(tm:0.53)	1.26		0	0	0	0	0	0	1	0	1	1	1	0	0	4
CHPWSODNGYRLQN-UHFFFAOYSA-N	LIOS249	O=C1N=C(O)C(C2c3c(O)nc(O)nc3Oc3ccc4cc(-c5ccccc5)ccc4c32)C(O)=N1	1	0	TYMP(tm:0.77)|SIRT2(tm:0.76)|MMP9(tm:0.66)|HSD17B1(tm:0.66)|HSD17B2(tm:0.64)|MMP2(tm:0.64)|SIRT3(tm:0.61)|MTNR1A(tm:0.60)|ESR2(tm:0.60)|MMP3(tm:0.59)|BCL2(tm:0.57)|MTNR1B(tm:0.56)|HDAC1(tm:0.55)|MMP8(tm:0.55)|LIPG(tm:0.50)|DHODH(tm:0.47)|ESR1(tm:0.47)|VDR(tm:0.45)|MMP13(tm:0.45)|FEN1(tm:0.44)|WRN(tm:0.44)|GABRA4(tm:0.44)|GABRA6(tm:0.43)|KAT2A(tm:0.43)|CYP11B2(tm:0.43)|TNF(tm:0.42)|POLK(tm:0.42)|B…	28.03		0	0	0	0		0		0		0		0		0		0	USP2(tm:0.38;dub4)|USP1(tm:0.34;dub4)	0.72	0	0	0	0.72	0	0	0	0	0	0	0	0	0
CRWJSQKQKOMKTJ-UHFFFAOYSA-N	AN-329/40252290	CCc1nnc(NS(=O)(=O)c2ccc(NC(=O)Nc3ccc(Cl)cc3)cc2)s1	1	0	CTSB(tm:0.97)|CA2(tm:0.91)|CA1(tm:0.85)|CA9(tm:0.73)|HTT(tm:0.69)|SCN9A(tm:0.69)|CA12(tm:0.67)|MCL1(tm:0.63)|CA4(tm:0.62)|PLEC(tm:0.58)|PTGES2(tm:0.56)|PKM(tm:0.54)|MOGAT2(tm:0.54)|FGF22(tm:0.54)|MGAT2(tm:0.53)|ALOX12(tm:0.53)|SLC5A7(tm:0.53)|POLH(tm:0.53)|NFE2L2(tm:0.52)|PLK1(tm:0.52)|PIK3CA(tm:0.52)|ADRB3(tm:0.52)|HTR6(tm:0.52)|PPIA(tm:0.49)|RAPGEF3(tm:0.49)|GPR55(tm:0.49)|KMT2A(tm:0.48)|KCNA5(…	49.91		0	0	0	0		0		0		0		0		0	DDR2-(prox:5.00)-DDR2(tm:0.46)|TGFB1-(prox:3.48)-SMAD3(tm:0.41)|TGFBR2-(prox:3.02)-SMAD3(tm:0.41)	1.79	USP2(tm:0.44;dub4)|USP1(tm:0.35;dub4)	0.79	0	0	0	0.79	0	0	0	1	0	0	0	0	1
CXGOUNWPNKKKKF-UHFFFAOYSA-N	T5614958	Oc1nc2ccccc2n1C1CCN(c2ccnc3cc(Cl)ccc23)CC1	1	0	PLD1(tm:0.96)|PLD2(tm:0.91)|OGFRL1(tm:0.82)|OPRL1(tm:0.77)|USP1(tm:0.72)|OPRM1(tm:0.72)|HRH1(tm:0.71)|OPRK1(tm:0.71)|CALCRL(tm:0.71)|GLRA1(tm:0.70)|KCNH2(tm:0.69)|CHRM1(tm:0.68)|KCNK2(tm:0.68)|SCN7A(tm:0.66)|HTR1A(tm:0.65)|DRD2(tm:0.64)|CYP3A7(tm:0.63)|DRD4(tm:0.63)|CCR5(tm:0.61)|CACNA1G(tm:0.61)|CYP2E1(tm:0.60)|CDK4(tm:0.60)|TNKS(tm:0.60)|ADRA1D(tm:0.60)|HTR6(tm:0.59)|CDK6(tm:0.59)|CYP2D6(tm:0.5…	65.9	Pimozide(sim:3.50;cat:3)	0.7	0	0	0.7		0		0		0		0		0	ERK2-(prox:5.00)-MAPK1(tm:0.38)	0.69	USP1(tm:0.72;dub4)|USP2(tm:0.38;dub4)	1.1	0	0	0	1.1	0	0	0	0	0	0	0	0	0
DBEPLOCGEIEOCV-WSBQPABSSA-N	Prestw-717	CC(C)(C)N=C(O)[C@H]1CC[C@H]2[C@@H]3CC[C@H]4N=C(O)C=C[C@]4(C)[C@H]3CC[C@]12C	0	1	CYP2C19(tm:1.00)|CYP3A4(tm:1.00)|SRD5A1(tm:1.00)|AKR1D1(tm:1.00)|CYP3A5(tm:1.00)|SRD5A2(tm:1.00)|CYP3A7(tm:1.00)|CYP2C9(tm:0.97)|MAPK1(tm:0.81)|AR(tm:0.81)|BLM(tm:0.81)|NFE2L2(tm:0.81)|LMNA(tm:0.81)|THPO(tm:0.81)|SRD5A3(tm:0.74)|SHBG(tm:0.70)|GLRA1(tm:0.69)|HSD3B1(tm:0.67)|CYP19A1(tm:0.66)|UGT2B7(tm:0.63)|SERPINA6(tm:0.62)|CYP17A1(tm:0.60)|HSD17B3(tm:0.60)|G6PD(tm:0.60)|SLC10A1(tm:0.60)|STS(tm:0.…	37.98		0	0	0	0		0		0		0		0		0	ERK2-(prox:5.00)-MAPK1(tm:0.81)	0.91		0	0	0	0	0	0	0	0	0	2	1	0	1	4
DBJCVBFBMUPBKF-UHFFFAOYSA-N	AQ-432/41689807	O=S(=O)(Nc1cccc(-c2cn3ccsc3n2)c1)c1ccc(Cl)c(Cl)c1	1	0	SCN9A(tm:0.85)|HTR6(tm:0.74)|SLC22A12(tm:0.68)|PTGES2(tm:0.66)|KMO(tm:0.66)|PTGER3(tm:0.65)|ADRB3(tm:0.62)|CCR2(tm:0.61)|TNFRSF10B(tm:0.61)|SGK1(tm:0.61)|HSD17B1(tm:0.60)|PFKFB4(tm:0.60)|USP2(tm:0.59)|PFKFB3(tm:0.59)|HSD17B2(tm:0.59)|CA2(tm:0.59)|NR1I3(tm:0.58)|NR5A1(tm:0.58)|FGFR3(tm:0.58)|SYK(tm:0.57)|CA9(tm:0.57)|NOD2(tm:0.57)|NOD1(tm:0.56)|LNPEP(tm:0.55)|PIK3CG(tm:0.54)|CD63(tm:0.54)|PIK3CA(t…	49.3		0	0	0	0		0		0		0		0		0	ERK2-(prox:5.00)-MAPK1(tm:0.38)|TGFB1-(prox:3.48)-SMAD3(tm:0.38)|TGFBR2-(prox:3.02)-SMAD3(tm:0.38)	1.72	USP2(tm:0.59;dub4)	0.59	0	0	0	0.59	0	0	0	1	0	0	0	0	1
DDUHZTYCFQRHIY-RBHXEPJQSA-N	Prestw-226	COC1=CC(=O)C[C@@H](C)[C@]12Oc1c(Cl)c(OC)cc(OC)c1C2=O	0	1	CYP3A4(tm:1.00)|CYP1A2(tm:1.00)|HSD17B10(tm:0.81)|TSHR(tm:0.81)|AR(tm:0.81)|TDP1(tm:0.59)|TLR4(tm:0.59)|GMNN(tm:0.51)|ACHE(tm:0.50)|PGR(tm:0.49)|PIK3R1(tm:0.48)|SLC5A2(tm:0.48)|HIF1A(tm:0.47)|CYP19A1(tm:0.42)|MAPT(tm:0.42)|C5AR1(tm:0.41)|ODC1(tm:0.41)|EHMT2(tm:0.40)|ALOX5(tm:0.40)|MDM2(tm:0.39)|OPRM1(tm:0.38)|KDM4A(tm:0.36)|KMT2A(tm:0.35)|PPARG(tm:0.35)|BAZ2B(tm:0.35)|OPRD1(tm:0.35)|IDH1(tm:0.35)…	17.25		0	0	0	0		0		0		0		0		0	TGFB1-(prox:3.48)-SMAD3(tm:0.33)|TGFBR2-(prox:3.02)-SMAD3(tm:0.33)	0.98		0	0	0	0	0	0	0	0	2	0	2	0	1	5
DOPLSSSPJYJOFQ-UHFFFAOYSA-N	T5705500	COC(=O)CCCN=C(O)N1CCC(n2c(O)nc3ccccc32)CC1	1	0	PLD1(tm:0.96)|PLD2(tm:0.90)|OPRL1(tm:0.82)|CALCRL(tm:0.81)|OGFRL1(tm:0.80)|OPRM1(tm:0.74)|USP1(tm:0.74)|OPRK1(tm:0.69)|CHRM1(tm:0.69)|GLRA1(tm:0.68)|KCNK2(tm:0.68)|CACNA1G(tm:0.68)|HRH1(tm:0.67)|SCN7A(tm:0.67)|CCR5(tm:0.66)|RAMP1(tm:0.66)|CYP3A7(tm:0.61)|TNKS(tm:0.61)|PDE6D(tm:0.60)|TSPO(tm:0.59)|RPS6KA2(tm:0.59)|DRD5(tm:0.58)|ADRA1A(tm:0.58)|CYP2E1(tm:0.58)|SLC18A3(tm:0.57)|CHRM4(tm:0.57)|ADRA1D…	59.4	Pimozide(sim:3.48;cat:3)	0.7	0	0	0.7		0		0		0		0		0	ERK2-(prox:5.00)-MAPK1(tm:0.38)	0.69	USP1(tm:0.74;dub4)|USP2(tm:0.38;dub4)	1.12	0	0	0	1.12	0	0	0	1	4	0	0	0	5
DSUDTHKATWAGCN-UHFFFAOYSA-N	LC0546	COc1ccc(S(=O)(=O)N2CCCOC2CNC(=O)C(=O)NCCO)cc1OC	1	0	CASP3(tm:0.77)|MMP13(tm:0.75)|CASP7(tm:0.75)|MMP1(tm:0.74)|MMP3(tm:0.71)|MMP7(tm:0.67)|FKBP5(tm:0.66)|MMP2(tm:0.64)|ADAM17(tm:0.64)|MMP9(tm:0.63)|MMP8(tm:0.62)|FKBP1A(tm:0.62)|HTR6(tm:0.61)|KCNQ1(tm:0.61)|HCRTR2(tm:0.60)|HCRTR1(tm:0.57)|ITGA4(tm:0.56)|MMP12(tm:0.55)|ADRA1D(tm:0.54)|BDKRB1(tm:0.53)|ADRA1B(tm:0.52)|CTSB(tm:0.52)|MCOLN3(tm:0.52)|ALDH3A1(tm:0.51)|CACNA1H(tm:0.50)|GAK(tm:0.50)|ADRA1A(…	41.22		0	0	0	0		0		0		0		0		0	ERK2-(prox:5.00)-MAPK1(tm:0.37)|TGFBR2-(prox:3.85)-FKBP1A(tm:0.62)|TGFBR1-(prox:3.70)-FKBP1A(tm:0.62)|TGFB1-(prox:3.23)-FKBP1A(tm:0.62)|TGFB2-(prox:3.07)-PLG(tm:0.41)	3.21		0	0	0	0	0	0	0	1	3	1	1	0	1	7
DWGMBZJBXRZURV-UHFFFAOYSA-N	T5735262	Oc1nc2ccccc2n1C1CCN(c2ncccn2)CC1	1	0	PLD1(tm:0.95)|PLD2(tm:0.88)|OGFRL1(tm:0.84)|CALCRL(tm:0.80)|OPRL1(tm:0.77)|USP1(tm:0.72)|OPRK1(tm:0.71)|OPRM1(tm:0.71)|HRH1(tm:0.71)|GLRA1(tm:0.70)|DRD4(tm:0.69)|CCR5(tm:0.69)|KCNK2(tm:0.69)|CHRM1(tm:0.68)|SCN7A(tm:0.68)|RPS6KA2(tm:0.67)|SLC6A7(tm:0.65)|PDE6D(tm:0.64)|CYP3A7(tm:0.63)|SLC47A1(tm:0.62)|XBP1(tm:0.61)|AOX1(tm:0.61)|CYP2E1(tm:0.60)|DRD5(tm:0.60)|TNKS(tm:0.60)|CYP2D6(tm:0.59)|CHRM4(tm:…	71.64	Pimozide(sim:3.85;cat:3)	0.77	0	0	0.77		0		0		0		0		0	ERK2-(prox:5.00)-MAPK1(tm:0.38)	0.69	USP1(tm:0.72;dub4)|USP2(tm:0.39;dub4)	1.11	0	0	0	1.11	0	0	0	0	0	0	0	0	0
DXGLGDHPHMLXJC-UHFFFAOYSA-N	Prestw-887	COc1ccc(C(=O)c2ccccc2)c(O)c1	0	1	HPGD(tm:0.81)|ALDH1A1(tm:0.81)|HTT(tm:0.81)|CYP1A2(tm:0.81)|CYP2C19(tm:0.81)|AKR1C2(tm:0.72)|AKR1C3(tm:0.65)|MTNR1B(tm:0.63)|MTNR1A(tm:0.57)|PTGS1(tm:0.56)|PPARG(tm:0.55)|ABCG2(tm:0.53)|KCNJ8(tm:0.52)|HSD17B1(tm:0.51)|CXCL8(tm:0.51)|RAPGEF4(tm:0.51)|CES2(tm:0.51)|ABCC8(tm:0.50)|SLCO1A2(tm:0.49)|SLC22A12(tm:0.49)|ACHE(tm:0.49)|FADS1(tm:0.48)|NQO2(tm:0.48)|TSG101(tm:0.47)|STS(tm:0.47)|ABCC4(tm:0.47…	32.9	Compound 55(sim:3.09;cat:3)	0.62	0	0	0.62		0		0		0		0		0	GSK3B-(prox:5.00)-GSK3B(tm:0.43)	0.71	USP1(tm:0.39;dub4)|UCHL1(tm:0.39;dub4)	0.78	0	0	0	0.78	0	0	0	1	0	0	0	0	1
FDDDEECHVMSUSB-UHFFFAOYSA-N	Prestw-729	Nc1ccc(S(N)(=O)=O)cc1	0	1	CA1(tm:1.00)|CA9(tm:1.00)|CA13(tm:1.00)|CYP2C19(tm:1.00)|CYP2D6(tm:1.00)|CYP2E1(tm:1.00)|CYP3A4(tm:1.00)|CA12(tm:1.00)|CA6(tm:1.00)|CA3(tm:1.00)|CA2(tm:1.00)|CA7(tm:1.00)|CYP2C9(tm:1.00)|CA5B(tm:0.97)|CA14(tm:0.97)|CA4(tm:0.97)|TSHR(tm:0.81)|USP2(tm:0.81)|CA5A(tm:0.80)|PTGS2(tm:0.78)|NAT2(tm:0.77)|CYP2C18(tm:0.77)|NT5E(tm:0.74)|FMO3(tm:0.73)|CDK2(tm:0.72)|PTGS1(tm:0.71)|HTR6(tm:0.66)|MPO(tm:0.65)…	76.19		0	0	0	0		0		0		0		0		0		0	USP2(tm:0.81;dub4)|PSMD14(tm:0.52;dub4)	1.33	0	0	0	1.33	0	1	0	0	1	0	0	1	3
FELGMEQIXOGIFQ-CYBMUJFWSA-N	Prestw-1058	Cc1nccn1C[C@H]1CCc2c(c3ccccc3n2C)C1=O	0	1	KCNH2(tm:1.00)|MCHR1(tm:0.87)|SLC47A2(tm:0.73)|HTR6(tm:0.70)|SLC47A1(tm:0.68)|SLC22A2(tm:0.67)|HTR3E(tm:0.63)|HTR3B(tm:0.63)|HTR3D(tm:0.63)|CYP2E1(tm:0.63)|HTR3C(tm:0.63)|CYP3A7(tm:0.59)|PDE6D(tm:0.56)|HTR3A(tm:0.56)|CNR2(tm:0.55)|HTR4(tm:0.55)|NPY1R(tm:0.54)|CYP3A5(tm:0.53)|PLAA(tm:0.53)|CHKA(tm:0.52)|GRIN1(tm:0.51)|HTR2B(tm:0.49)|CYP3A4(tm:0.48)|CYP2C9(tm:0.48)|DPP9(tm:0.47)|MAPK8(tm:0.47)|HTR5…	24		0	0	0	0		0		0		0		0		0		0	USP1(tm:0.36;dub4)	0.36	0	0	0	0.36	0	0	0	1	0	0	0	0	1
FGQACIWMRNMBGV-UHFFFAOYSA-N	AQ-149/43243696	O=C(C1=C(O)C(=O)N(CCc2c[nH]c3ccccc23)C1c1ccc(F)cc1)c1ccc(Cl)cc1	1	0	HTR1D(tm:1.00)|HTR1B(tm:0.89)|MPO(tm:0.85)|HTR1A(tm:0.80)|SLC6A4(tm:0.74)|SNCA(tm:0.74)|GHSR(tm:0.69)|HTR6(tm:0.66)|SSTR2(tm:0.65)|HTR2A(tm:0.64)|TACR2(tm:0.63)|CYP2A13(tm:0.62)|MDM2(tm:0.61)|SSTR3(tm:0.61)|TACR1(tm:0.61)|HTR2C(tm:0.61)|HTR2B(tm:0.61)|HTR1E(tm:0.59)|WARS(tm:0.58)|WARS2(tm:0.58)|DRD2(tm:0.56)|NMBR(tm:0.56)|ECE1(tm:0.55)|MMP2(tm:0.55)|MMP9(tm:0.54)|SSTR1(tm:0.54)|TPH2(tm:0.53)|GRPR…	56.57	L434078(sim:3.72;cat:2)|Compound 19(sim:3.68;cat:3)	1.48	0	0.74	0.74		0		0		0		0		0		0		0	0	0	0	0	0	0	0	1	0	1	0	0	2
FKYIMQIDZRSLKO-UHFFFAOYSA-N	Omnia-C10R11	CC(=O)N1CCN(C(=O)COc2cccc3[nH]cc(C4CCC(N=C(C)O)CC4)c23)CC1	1	0	HTR1F(tm:0.90)|HTR1D(tm:0.86)|HTR1B(tm:0.81)|HTR2A(tm:0.79)|HTR1A(tm:0.78)|DRD3(tm:0.78)|CCR2(tm:0.77)|MELK(tm:0.74)|PTGER3(tm:0.73)|EPHX2(tm:0.72)|DRD2(tm:0.72)|C5AR1(tm:0.69)|HTR2B(tm:0.67)|PRKDC(tm:0.67)|SLC6A4(tm:0.66)|CXCR3(tm:0.65)|RORC(tm:0.64)|CPT1A(tm:0.62)|MAPK8(tm:0.61)|HTR2C(tm:0.59)|C3AR1(tm:0.58)|TACR1(tm:0.58)|MAPK14(tm:0.58)|MTNR1B(tm:0.58)|NPY5R(tm:0.57)|IGF1R(tm:0.57)|PDE10A(tm:…	68.11		0	0	0	0		0		0		0		0		0	ERK2-(prox:5.00)-MAPK1(tm:0.43)	0.71		0	0	0	0	0	0	0	0	0	2	1	0	1	4
FSUHCVQCSJAQEW-UHFFFAOYSA-N	T5669141	O=C(c1cccc(Cl)c1)N1CCC(n2c(O)nc3ccccc32)CC1	1	0	PLD1(tm:0.96)|PLD2(tm:0.91)|OGFRL1(tm:0.81)|OPRL1(tm:0.76)|CALCRL(tm:0.74)|USP1(tm:0.71)|GLRA1(tm:0.71)|HRH1(tm:0.70)|SCN7A(tm:0.69)|L3MBTL1(tm:0.69)|OPRM1(tm:0.69)|L3MBTL3(tm:0.69)|KCNK2(tm:0.69)|OPRK1(tm:0.68)|CHRM1(tm:0.67)|TSPO(tm:0.65)|DRD4(tm:0.65)|CHRM2(tm:0.65)|CCR5(tm:0.65)|CYP3A7(tm:0.62)|AOX1(tm:0.60)|RPS6KA2(tm:0.60)|HPGDS(tm:0.60)|CYP2E1(tm:0.60)|CHRM5(tm:0.60)|KCNH2(tm:0.59)|CHRM4(t…	67.48	Pimozide(sim:3.43;cat:3)	0.69	0	0	0.69		0		0		0		0		0	ERK2-(prox:5.00)-MAPK1(tm:0.38)	0.69	USP1(tm:0.71;dub4)|USP2(tm:0.44;dub4)	1.15	0	0	0	1.15	0	0	0	0	0	0	0	0	0
FTORXMASUXDAQY-UHFFFAOYSA-N	LIOS233	COc1cccc2c1Oc1nc(O)nc(O)c1C2C1C(O)=NC(=O)N=C1O	1	0	TLR4(tm:0.74)|GDA(tm:0.55)|NR3C1(tm:0.55)|EHMT2(tm:0.54)|TYMP(tm:0.54)|MMP9(tm:0.53)|ACHE(tm:0.51)|MMP2(tm:0.51)|GRIK2(tm:0.51)|KDM4A(tm:0.51)|MAPT(tm:0.51)|KDM4C(tm:0.50)|HTR1A(tm:0.50)|ALDH1A1(tm:0.50)|GMNN(tm:0.50)|CHRNA4(tm:0.50)|BAZ2B(tm:0.49)|NR3C2(tm:0.49)|PLK1(tm:0.49)|VDR(tm:0.48)|CYP4B1(tm:0.48)|SLC22A8(tm:0.48)|GABRA4(tm:0.48)|ABCC3(tm:0.48)|POLI(tm:0.47)|POLH(tm:0.47)|GHRL(tm:0.47)|CY…	50.17		0	0	0	0		0		0		0		0		0	ERK2-(prox:5.00)-MAPK1(tm:0.35)|GSK3B-(prox:5.00)-GSK3B(tm:0.47)	1.41	USP2(tm:0.43;dub4)|USP1(tm:0.37;dub4)	0.8	0	0	0	0.8	0	0	0	0	0	0	0	0	0
FUSNMLFNXJSCDI-UHFFFAOYSA-N	Prestw-70	Cc1cccc(N(C)C(=S)Oc2ccc3ccccc3c2)c1	0	1	CYP2C19(tm:0.97)|CYP2C9(tm:0.81)|CYP3A4(tm:0.81)|CYP1A2(tm:0.81)|HTR2B(tm:0.81)|PIN1(tm:0.69)|HSD17B2(tm:0.68)|LIPE(tm:0.67)|UTS2(tm:0.65)|CHRNA3(tm:0.63)|PTGER3(tm:0.63)|SLC6A3(tm:0.62)|MGLL(tm:0.60)|SLC6A4(tm:0.59)|CYP26A1(tm:0.58)|SIGMAR1(tm:0.57)|EPHX1(tm:0.57)|CA1(tm:0.56)|HSD17B1(tm:0.56)|SLC6A2(tm:0.54)|CA2(tm:0.53)|CA9(tm:0.52)|CYP2A6(tm:0.50)|TDP1(tm:0.49)|NPSR1(tm:0.49)|NCEH1(tm:0.47)|I…	26.22		0	0	0	0		0		0		0		0		0		0		0	0	0	0	0	0	1	0	0	1	0	0	0	2
FZBLZLFIOHHRPY-UHFFFAOYSA-N	AO-365/43401729	Clc1ccc(OCc2nn3c(-c4ccccn4)nnc3s2)c(Cl)c1	1	0	PTGER1(tm:0.80)|PPARD(tm:0.66)|S1PR4(tm:0.61)|ERBB2(tm:0.56)|SIRT1(tm:0.55)|MCHR2(tm:0.55)|METAP1(tm:0.55)|EGFR(tm:0.49)|DUSP4(tm:0.49)|BAZ2B(tm:0.48)|HPGD(tm:0.48)|SLC6A5(tm:0.46)|CASP9(tm:0.46)|HRH2(tm:0.45)|APAF1(tm:0.45)|PLK1(tm:0.44)|KDM4A(tm:0.44)|MET(tm:0.44)|BCHE(tm:0.44)|NPC1(tm:0.44)|DRD1(tm:0.42)|HSD17B10(tm:0.42)|FGF2(tm:0.42)|TARDBP(tm:0.42)|NCOA3(tm:0.42)|NPSR1(tm:0.41)|FABP3(tm:0.4…	23.13		0	0	0	0		0		0		0		0		0	TGFBR1-(prox:5.00)-TGFBR1(tm:0.40)|TGFBR2-(prox:4.14)-TGFBR1(tm:0.40)|TGFB1-(prox:3.25)-TGFBR1(tm:0.40)	1.84	USP2(tm:0.34;dub4)	0.34	0	0	0	0.34	0	0	0	0	0	0	0	0	0
GCORIHOBSKOUIF-UHFFFAOYSA-N	Omnia-F-1C-3A03B7	O=C(C1CCCCC(c2c[nH]c3ccccc23)C1)N1CCOCC1	1	0	HTR1F(tm:0.85)|CCR2(tm:0.85)|HTR1D(tm:0.82)|HTR1B(tm:0.72)|HTR1A(tm:0.68)|SLC6A4(tm:0.68)|TACR2(tm:0.68)|GHSR(tm:0.68)|HTR2B(tm:0.67)|ECE1(tm:0.63)|HTR2A(tm:0.59)|HTR2C(tm:0.59)|MMP2(tm:0.59)|HRH3(tm:0.58)|CTSL(tm:0.58)|PIK3CD(tm:0.58)|SSTR2(tm:0.57)|PIK3CA(tm:0.56)|ATR(tm:0.55)|MMP9(tm:0.55)|HSD11B1(tm:0.54)|TACR1(tm:0.54)|CCR5(tm:0.53)|CCKAR(tm:0.53)|DRD2(tm:0.52)|ITGAL(tm:0.52)|HTR6(tm:0.52)|C…	38.39		0	0	0	0		0		0		0		0		0		0		0	0	0	0	0	0	0	0	0	0	0	0	0	0
GHLAKTXYUXIBHZ-UHFFFAOYSA-N	LC0138	COc1ccc(S(=O)(=O)N2CCN=C2SCc2ccc(Cl)cc2)cc1	1	0	MMP1(tm:0.78)|MMP13(tm:0.78)|MMP3(tm:0.66)|NLRP3(tm:0.64)|MMP9(tm:0.64)|GFER(tm:0.63)|MMP7(tm:0.62)|MDM2(tm:0.60)|MMP2(tm:0.59)|CPT1A(tm:0.57)|ADAM17(tm:0.55)|PKM(tm:0.53)|TDP1(tm:0.53)|CMA1(tm:0.53)|LMNA(tm:0.53)|BMP1(tm:0.52)|TARDBP(tm:0.52)|SMAD3(tm:0.52)|HTR6(tm:0.50)|PLK1(tm:0.50)|NFE2L2(tm:0.50)|KMT2A(tm:0.49)|MMP8(tm:0.49)|SMN1(tm:0.48)|ATAD5(tm:0.48)|BDKRB1(tm:0.47)|ALDH1A1(tm:0.47)|PTGIR…	30.26		0	0	0	0		0		0		0		0		0	ERK2-(prox:5.00)-MAPK1(tm:0.39)|TGFB1-(prox:3.48)-SMAD3(tm:0.52)|TGFBR2-(prox:3.02)-SMAD3(tm:0.52)	1.86		0	0	0	0	0	0	0	0	2	0	0	0	0	2
GIJTWJLVMSKPMH-UHFFFAOYSA-N	T6514557	Oc1nc2ccccc2n1C1CCN(Cc2ccc(OCC(F)(F)F)cc2)CC1	1	0	PLD1(tm:0.96)|PLD2(tm:0.91)|OGFRL1(tm:0.83)|OPRL1(tm:0.77)|HRH1(tm:0.72)|OPRM1(tm:0.72)|USP1(tm:0.71)|CALCRL(tm:0.71)|KCNK2(tm:0.70)|OPRK1(tm:0.70)|GLRA1(tm:0.69)|KCNH2(tm:0.69)|DRD4(tm:0.67)|SCN7A(tm:0.67)|CHRM1(tm:0.67)|CACNA1G(tm:0.66)|TLR7(tm:0.65)|ADRA1D(tm:0.64)|CCR5(tm:0.64)|ADRA1A(tm:0.64)|MCHR1(tm:0.63)|DRD2(tm:0.63)|LTA4H(tm:0.62)|ADRA1B(tm:0.62)|CYP3A7(tm:0.62)|AOX1(tm:0.60)|CYP2D6(tm:…	64.39	Pimozide(sim:3.89;cat:3)	0.78	0	0	0.78		0		0		0		0		0	ERK2-(prox:5.00)-MAPK1(tm:0.38)	0.69	USP1(tm:0.71;dub4)|USP2(tm:0.38;dub4)	1.09	0	0	0	1.09	0	0	0	0	0	0	0	0	0
GVDVKAWFMUYFRY-UHFFFAOYSA-N	T6546564	CS(=O)(=O)CCN1CCC(n2c(O)nc3ccccc32)CC1	1	0	PLD1(tm:0.96)|PLD2(tm:0.91)|OGFRL1(tm:0.82)|OPRL1(tm:0.80)|OPRM1(tm:0.74)|HRH1(tm:0.73)|USP1(tm:0.72)|OPRK1(tm:0.71)|CALCRL(tm:0.70)|CHRM1(tm:0.69)|KCNK2(tm:0.69)|SCN7A(tm:0.69)|GLRA1(tm:0.69)|CCR5(tm:0.68)|DRD4(tm:0.68)|HTR7(tm:0.66)|ADRA1B(tm:0.65)|TNKS(tm:0.64)|DRD2(tm:0.63)|AOX1(tm:0.62)|PDE6D(tm:0.62)|ALDH3A1(tm:0.62)|CYP3A7(tm:0.62)|KCNH2(tm:0.62)|CACNA1G(tm:0.61)|PARP2(tm:0.61)|SLC47A1(tm:…	67.54	Pimozide(sim:4.06;cat:3)	0.81	0	0	0.81		0		0		0		0		0	ERK2-(prox:5.00)-MAPK1(tm:0.38)	0.69	USP1(tm:0.72;dub4)|USP2(tm:0.39;dub4)	1.11	0	0	0	1.11	0	0	0	0	0	0	0	0	0
GXTZLGGFLAPYEO-UHFFFAOYSA-N	T6549810	CS(=O)(=O)NC1(C(O)=NCCc2c[nH]c3ccccc23)CCCCC1	1	0	HTR1D(tm:0.82)|HTR1B(tm:0.72)|MTNR1B(tm:0.71)|MTNR1A(tm:0.71)|MPO(tm:0.66)|SSTR2(tm:0.64)|NMBR(tm:0.61)|HTR1A(tm:0.60)|MC5R(tm:0.57)|SNCA(tm:0.57)|HTR1E(tm:0.57)|HTR6(tm:0.56)|GHSR(tm:0.56)|TACR1(tm:0.56)|TACR2(tm:0.55)|SSTR1(tm:0.55)|SLC6A4(tm:0.55)|SSTR3(tm:0.54)|ECE1(tm:0.54)|AANAT(tm:0.53)|BCHE(tm:0.53)|CTSL(tm:0.53)|SSTR5(tm:0.50)|GRPR(tm:0.50)|CTSB(tm:0.50)|OPRM1(tm:0.49)|CCKBR(tm:0.49)|MMP…	36.86		0	0	0	0		0		0		0		0		0		0		0	0	0	0	0	0	0	0	1	2	1	0	1	5
HCGSJPFTKSQJAW-UHFFFAOYSA-N	T5737613	Cc1ccsc1C(=O)N1CCC(n2c(O)nc3ccccc32)CC1	1	0	PLD1(tm:0.94)|PLD2(tm:0.89)|OGFRL1(tm:0.81)|GLRA1(tm:0.79)|OPRL1(tm:0.78)|CALCRL(tm:0.75)|USP1(tm:0.72)|HRH1(tm:0.71)|OPRM1(tm:0.70)|KCNK2(tm:0.69)|OPRK1(tm:0.68)|SCN7A(tm:0.68)|CHRM1(tm:0.68)|CCR5(tm:0.67)|TSPO(tm:0.65)|NEK1(tm:0.65)|CHRM2(tm:0.64)|DRD5(tm:0.63)|CYP3A7(tm:0.61)|TNKS(tm:0.60)|ADRA1B(tm:0.60)|FPR2(tm:0.59)|CHRM4(tm:0.58)|SLC18A3(tm:0.58)|CYP2E1(tm:0.58)|SLC6A1(tm:0.58)|PDE6D(tm:0.…	65.78	Pimozide(sim:3.46;cat:3)	0.69	0	0	0.69		0		0		0		0		0	ERK2-(prox:5.00)-MAPK1(tm:0.38)	0.69	USP1(tm:0.72;dub4)|USP2(tm:0.40;dub4)	1.12	0	0	0	1.12	0	0	0	0	0	0	0	0	0
HCRKCZRJWPKOAR-JTQLQIEISA-N	Prestw-365	CCN[C@H]1CN(CCCOC)S(=O)(=O)c2sc(S(N)(=O)=O)cc21	0	1	CA12(tm:1.00)|CA13(tm:1.00)|CYP3A4(tm:1.00)|CA14(tm:1.00)|CA2(tm:1.00)|CA6(tm:1.00)|CA5B(tm:1.00)|CA4(tm:1.00)|CA7(tm:1.00)|CA9(tm:1.00)|CA1(tm:1.00)|CA5A(tm:1.00)|REN(tm:0.68)|CA3(tm:0.67)|SLC10A2(tm:0.63)|SLC12A3(tm:0.60)|CTSD(tm:0.52)|FBP1(tm:0.52)|SLC12A1(tm:0.52)|HRH3(tm:0.50)|TPMT(tm:0.48)|SLC6A9(tm:0.46)|CYP2C9(tm:0.46)|ADRB2(tm:0.45)|ELANE(tm:0.44)|BACE2(tm:0.44)|ATP1A1(tm:0.42)|SLC6A4(tm…	25.23		0	0	0	0		0		0		0		0		0		0		0	0	0	0	0	0	0	0	0	1	0	0	0	1
HEZFULBTMDLNSW-UHFFFAOYSA-N	T5335719	COCCCn1cnnc1SCC(=O)c1c[nH]c2ccccc12	1	0	REN(tm:0.75)|HTR1D(tm:0.72)|GHSR(tm:0.70)|ECE1(tm:0.69)|SSTR2(tm:0.65)|HTR1B(tm:0.63)|HTR1A(tm:0.60)|MMP2(tm:0.58)|SSTR3(tm:0.57)|CTSL(tm:0.57)|SSTR5(tm:0.57)|SPR(tm:0.56)|MC5R(tm:0.55)|SSTR1(tm:0.54)|DRD2(tm:0.53)|SLC6A4(tm:0.53)|MPO(tm:0.53)|MMP7(tm:0.51)|MAPT(tm:0.51)|MPI(tm:0.51)|SSTR4(tm:0.50)|MELK(tm:0.49)|PMM2(tm:0.49)|ALDH1A1(tm:0.47)|HTR2B(tm:0.47)|TACR1(tm:0.47)|GABRQ(tm:0.46)|GABRP(tm:…	46.78		0	0	0	0		0		0		0		0		0		0	PSMD14(tm:0.34;dub4)	0.34	0	0	0	0.34	0	0	0	1	1	0	0	0	2
HJGGWDVPMZFOOU-UHFFFAOYSA-N	T6101247	CCOc1ccc(CN(C)C(=O)c2ccc(NC(=O)CC3SC(N4CCCC4)=NC3=O)cc2)cc1	1	0	AOC3(tm:0.79)|LTA4H(tm:0.75)|MAPT(tm:0.74)|CACNA2D1(tm:0.70)|PDGFRA(tm:0.69)|MCHR1(tm:0.69)|HSP90AB1(tm:0.68)|ACACB(tm:0.65)|FLT4(tm:0.64)|SLC5A2(tm:0.62)|F7(tm:0.62)|TP53(tm:0.61)|MGEA5(tm:0.61)|CXCR3(tm:0.60)|LIMK2(tm:0.59)|EHMT2(tm:0.59)|KDR(tm:0.58)|CALCRL(tm:0.56)|HSD17B2(tm:0.55)|CYP2D6(tm:0.54)|PRSS1(tm:0.54)|FGFR1(tm:0.54)|F2(tm:0.54)|TGFBR1(tm:0.54)|ITGA2B(tm:0.54)|ACHE(tm:0.52)|ADORA2B(…	51.03		0	0	0	0		0		0		0		0		0	TGFBR1-(prox:5.00)-TGFBR1(tm:0.54)|TGFBR2-(prox:4.14)-TGFBR1(tm:0.54)|TGFB1-(prox:3.25)-TGFBR1(tm:0.54)	2.05		0	0	0	0	0	0	0	0	0	0	0	0	0	0
HKRMSQUXGAXDSO-UHFFFAOYSA-N	T5760108	Cc1cccc2c(O)nc(CN3CCC(n4c(O)nc5ccccc54)CC3)nc12	1	0	PLD1(tm:0.96)|PLD2(tm:0.89)|OGFRL1(tm:0.83)|TNKS(tm:0.80)|OPRL1(tm:0.77)|TNKS2(tm:0.76)|PARP1(tm:0.74)|PARP2(tm:0.71)|CALCRL(tm:0.71)|USP1(tm:0.71)|OPRM1(tm:0.70)|OPRK1(tm:0.69)|SCN7A(tm:0.68)|HRH1(tm:0.68)|GLRA1(tm:0.68)|KCNK2(tm:0.68)|CHRM1(tm:0.67)|DRD4(tm:0.64)|ADRA1B(tm:0.64)|DRD5(tm:0.63)|CCR5(tm:0.63)|TLR7(tm:0.60)|CYP3A7(tm:0.60)|KCNH2(tm:0.59)|XBP1(tm:0.58)|AKT2(tm:0.58)|PDE6D(tm:0.58)|C…	63.87	Pimozide(sim:3.65;cat:3)	0.73	0	0	0.73		0		0		0		0		0	ERK2-(prox:5.00)-MAPK1(tm:0.38)	0.69	USP1(tm:0.71;dub4)|USP2(tm:0.41;dub4)	1.12	0	0	0	1.12	0	0	0	0	0	0	0	0	0
HMZMNMXVUGRUIW-UHFFFAOYSA-N	T5733524	OC(=NCc1ccccc1F)N1CCC(n2c(O)nc3ccccc32)CC1	1	0	PLD1(tm:0.96)|PLD2(tm:0.90)|CALCRL(tm:0.86)|OGFRL1(tm:0.80)|OPRL1(tm:0.78)|USP1(tm:0.72)|CCR5(tm:0.72)|OPRM1(tm:0.72)|OPRK1(tm:0.71)|HRH1(tm:0.70)|CHRM1(tm:0.69)|GLRA1(tm:0.69)|KCNK2(tm:0.69)|SCN7A(tm:0.68)|RAMP1(tm:0.67)|CFD(tm:0.66)|CYP3A7(tm:0.64)|RPS6KA2(tm:0.63)|CACNA1G(tm:0.63)|CYP2E1(tm:0.59)|CCR3(tm:0.59)|CHRM4(tm:0.59)|CHRM5(tm:0.58)|DRD5(tm:0.58)|KCNH2(tm:0.58)|CHRM2(tm:0.57)|DRD4(tm:0.…	66.68	Pimozide(sim:3.55;cat:3)	0.71	0	0	0.71		0		0		0		0		0	ERK2-(prox:5.00)-MAPK1(tm:0.38)	0.69	USP1(tm:0.72;dub4)|USP2(tm:0.38;dub4)	1.1	0	0	0	1.1	0	0	0	0	3	0	0	0	3
HOOSGZJRQIVJSZ-GTPZEUEISA-N	Prestw-822	C[N+]12CCC(CC1)[C@@H](OC(=O)C(O)(c1ccccc1)c1ccccc1)C2	0	1	CHRM3(tm:1.00)|CHRM2(tm:0.92)|CHRM1(tm:0.88)|CHRM4(tm:0.83)|CHRM5(tm:0.82)|APOBEC3A(tm:0.70)|APOBEC3G(tm:0.67)|KCNN4(tm:0.65)|RGS12(tm:0.58)|KIF11(tm:0.57)|CYP2D6(tm:0.56)|HSD11B1(tm:0.56)|CHRNA7(tm:0.52)|SLC22A5(tm:0.50)|BCHE(tm:0.50)|CHRNB1(tm:0.49)|CHRNG(tm:0.49)|CTDSP1(tm:0.49)|PABPC1(tm:0.49)|CYP3A4(tm:0.48)|MEN1(tm:0.48)|SLC22A4(tm:0.48)|CHRNA2(tm:0.47)|CHRNE(tm:0.47)|CHRND(tm:0.47)|CYP2C19…	26.11		0	0	0	0	geo_GSE17708_2_BWD(con:3.32;gba:4.21)	0.97		0		0		0		0		0		0	0	0	0	0	0	0	0	6	1	0	0	0	7
HPTXLHAHLXOAKV-UHFFFAOYSA-N	T0505-4844	O=C(O)C(Cc1c[nH]c2ccccc12)N1C(=O)c2ccccc2C1=O	1	0	HTR1D(tm:0.75)|HTR1B(tm:0.67)|SSTR2(tm:0.66)|ECE1(tm:0.65)|SSTR3(tm:0.64)|GHSR(tm:0.63)|NMBR(tm:0.59)|AKT1(tm:0.58)|TACR1(tm:0.57)|ECE2(tm:0.57)|BRS3(tm:0.56)|MMP2(tm:0.56)|ERAP2(tm:0.55)|WARS(tm:0.55)|MMP9(tm:0.55)|WARS2(tm:0.55)|MPO(tm:0.54)|SNCA(tm:0.53)|MC1R(tm:0.53)|FPR2(tm:0.53)|CCKBR(tm:0.52)|AKT3(tm:0.52)|MC5R(tm:0.51)|HTR1A(tm:0.51)|SLC6A4(tm:0.51)|TACR2(tm:0.51)|TPH2(tm:0.51)|MMP8(tm:0.…	50.4		0	0	0	0	geo_GSE53994_FWD(con:3.15;gba:4.07)	0.93		0		0		0		0	ERK2-(prox:5.00)-MAPK1(tm:0.38)	0.69		0	0	0	0	0	0	0	0	0	1	0	0	0	1
HSHNITRMYYLLCV-UHFFFAOYSA-N	Prestw-901	Cc1cc(=O)oc2cc(O)ccc12	0	1	HSD17B3(tm:1.00)|CA9(tm:1.00)|CA12(tm:0.97)|AR(tm:0.81)|LMNA(tm:0.81)|CYP1A2(tm:0.81)|HSPB1(tm:0.81)|PPARD(tm:0.81)|HSD17B10(tm:0.81)|ESR1(tm:0.79)|ESR2(tm:0.76)|ERAP2(tm:0.71)|NQO1(tm:0.70)|ERAP1(tm:0.67)|FYN(tm:0.67)|ALDH2(tm:0.67)|MAOB(tm:0.66)|CA5A(tm:0.64)|CYP19A1(tm:0.64)|ACP1(tm:0.64)|STS(tm:0.62)|MIF(tm:0.59)|CA3(tm:0.58)|ACHE(tm:0.58)|MAOA(tm:0.57)|CYP11B1(tm:0.57)|HCAR2(tm:0.57)|AKR1B1(…	63.96		0	0	0	0		0		0		0		0		0	TGFB1-(prox:3.48)-SMAD3(tm:0.45)|TGFBR2-(prox:3.02)-SMAD3(tm:0.45)	1.1		0	0	0	0	0	0	0	0	0	1	1	0	0	2
HVFLCNVBZFFHBT-ZKDACBOMSA-O	Prestw-1118	CO/N=C(\C(O)=N[C@@H]1C(=O)N2C(C(=O)O)=C(C[N+]3(C)CCCC3)CS[C@H]12)c1csc(=N)[nH]1	0	1	SLC15A2(tm:0.97)|SLC15A1(tm:0.92)|SLC22A5(tm:0.84)|SLC22A8(tm:0.83)|SLC22A6(tm:0.82)|SLC22A11(tm:0.82)|SLC22A7(tm:0.77)|CHRM3(tm:0.75)|PSIP1(tm:0.70)|ALB(tm:0.69)|PSMD14(tm:0.68)|PON1(tm:0.64)|DAO(tm:0.62)|CHRM2(tm:0.62)|ELANE(tm:0.61)|MPO(tm:0.60)|CTDSP1(tm:0.57)|TPMT(tm:0.56)|GRK2(tm:0.55)|APAF1(tm:0.55)|RUNX1(tm:0.54)|SLC47A1(tm:0.54)|ABCC4(tm:0.54)|PTPN7(tm:0.53)|GABRR3(tm:0.52)|MPHOSPH8(tm:0…	38.85		0	0	0	0	geo_GSE28569_2_BWD(con:3.26;gba:4.01)	0.94		0	YVUQSNJEYSNKRX-UHFFFAOYSA-N_SW620_0_FWD(con:3.69;gba:4.22)	1.04		0	oe_TGFB1_HA1E_0_BWD(con:3.03;gba:4.22)	0.93		0	PSMD14(tm:0.68;dub4)|USP1(tm:0.42;dub4)	1.1	0	0	0	1.1	0	2	1	1	5	2	1	2	14
HWTPSCLZBIKYTB-UHFFFAOYSA-N	T5537447	OC(CN1CCC(n2c(O)nc3ccccc32)CC1)=Nc1cccc2ccccc12	1	0	PLD1(tm:0.95)|PLD2(tm:0.89)|OGFRL1(tm:0.86)|OPRL1(tm:0.80)|OPRM1(tm:0.75)|OPRK1(tm:0.74)|USP1(tm:0.72)|DRD4(tm:0.72)|CALCRL(tm:0.72)|TNKS(tm:0.71)|GLRA1(tm:0.70)|KCNK2(tm:0.68)|CCR5(tm:0.68)|CHRM1(tm:0.66)|SCN7A(tm:0.66)|PARP2(tm:0.65)|TACR2(tm:0.64)|TNKS2(tm:0.63)|CACNA1G(tm:0.63)|DRD2(tm:0.63)|ADRA1B(tm:0.62)|CYP3A7(tm:0.61)|HRH1(tm:0.61)|AOX1(tm:0.61)|HTR7(tm:0.59)|XBP1(tm:0.59)|SLC47A1(tm:0.5…	68.49	Pimozide(sim:3.69;cat:3)	0.74	0	0	0.74		0		0		0		0		0	ERK2-(prox:5.00)-MAPK1(tm:0.38)	0.69	USP1(tm:0.72;dub4)|USP2(tm:0.44;dub4)	1.16	0	0	0	1.16	0	0	0	0	2	1	0	0	3
HXHWSAZORRCQMX-UHFFFAOYSA-N	Prestw-247	CCCSc1ccc2nc(N=C(O)OC)[nH]c2c1	0	1	CYP1A1(tm:1.00)|ABCB1(tm:1.00)|TUBB4B(tm:1.00)|CYP1A2(tm:1.00)|CYP3A4(tm:1.00)|TUBA1A(tm:1.00)|TEK(tm:0.87)|ATAD5(tm:0.81)|HSPB1(tm:0.81)|HPGD(tm:0.81)|LMNA(tm:0.81)|MAPK1(tm:0.81)|SMN1(tm:0.81)|GMNN(tm:0.81)|RPS6KA2(tm:0.78)|F11(tm:0.65)|CYP2C19(tm:0.63)|NR0B1(tm:0.61)|CYP2C8(tm:0.60)|KDR(tm:0.57)|RAF1(tm:0.54)|TXN(tm:0.53)|AGPAT2(tm:0.53)|CYP2C9(tm:0.50)|ATP4A(tm:0.50)|IRAK1(tm:0.49)|CA13(tm:0.…	41.22		0	0	0	0		0		0		0		0		0	ERK2-(prox:5.00)-MAPK1(tm:0.81)	0.91		0	0	0	0	0	0	0	0	0	3	0	0	0	3
IAVLUUBTSPNXOI-UHFFFAOYSA-N	T5324090	Cc1ccc(CN=C(O)C(Cc2c[nH]c3ccccc23)N=C(O)OCc2ccccc2)cc1	1	0	CAPN1(tm:0.82)|HTT(tm:0.81)|GAA(tm:0.81)|ECE1(tm:0.77)|CTSL(tm:0.75)|SSTR2(tm:0.73)|NMBR(tm:0.73)|CTSB(tm:0.73)|TACR1(tm:0.72)|GHSR(tm:0.67)|MMP2(tm:0.66)|CTSK(tm:0.65)|MMP9(tm:0.65)|BMP1(tm:0.63)|HTR1B(tm:0.63)|MC4R(tm:0.63)|MMP8(tm:0.63)|HTR1D(tm:0.63)|CAPN2(tm:0.62)|CCKBR(tm:0.61)|TACR2(tm:0.61)|KLKB1(tm:0.60)|ERAP1(tm:0.59)|HDAC1(tm:0.59)|ERAP2(tm:0.59)|FPR2(tm:0.57)|SSTR3(tm:0.56)|LNPEP(tm:0…	62.43		0	0	0	0		0		0		0		0		0	ERK2-(prox:5.00)-MAPK1(tm:0.36)|TGFB1-(prox:3.48)-SMAD3(tm:0.38)|TGFB2-(prox:3.07)-PLG(tm:0.48)|TGFBR2-(prox:3.02)-SMAD3(tm:0.38)	2.26		0	0	0	0	0	0	0	0	0	5	1	0	1	7
IFUXBSJTQXUMSX-UHFFFAOYSA-N	EN300-10369	N=C1N=C(O)C(CC(=O)O)S1	1	0	SFRP1(tm:0.66)|FFAR1(tm:0.62)|ADAMTS5(tm:0.62)|ACSL4(tm:0.56)|CISD1(tm:0.52)|CALCRL(tm:0.52)|ITGB3(tm:0.47)|ITGA2B(tm:0.47)|FOLR1(tm:0.46)|HSD11B1(tm:0.46)|ABCB11(tm:0.43)|GART(tm:0.43)|HIPK2(tm:0.42)|TYMS(tm:0.42)|PLK1(tm:0.42)|ALDH1A1(tm:0.41)|GAA(tm:0.40)|RECQL(tm:0.40)|UGT2B15(tm:0.40)|NFE2L2(tm:0.40)|TDP1(tm:0.40)|EHMT2(tm:0.39)|GMNN(tm:0.39)|RACGAP1(tm:0.39)|HTT(tm:0.39)|TSHR(tm:0.39)|SMN1(…	15.77		0	0	0	0		0		0		0		0		0		0		0	0	0	0	0	0	1	0	1	1	0	0	0	3
IHIFAJVHBFUHAV-KBPBESRZSA-N	CP-ZEL-0001-006-042	OC(=Nc1ccccn1)[C@H]1CC[C@H](c2c[nH]c3ccccc23)C1	1	0	HTR1F(tm:0.80)|CCR2(tm:0.75)|ABL1(tm:0.72)|HTR1D(tm:0.72)|TYK2(tm:0.70)|GHSR(tm:0.68)|HTR1B(tm:0.68)|HTR2B(tm:0.65)|HTR1A(tm:0.63)|MELK(tm:0.62)|SSTR2(tm:0.61)|HTR2C(tm:0.60)|SLC6A4(tm:0.60)|HTR1E(tm:0.60)|ECE1(tm:0.59)|TACR1(tm:0.59)|NMBR(tm:0.57)|HTR2A(tm:0.56)|AKT1(tm:0.56)|SSTR3(tm:0.56)|KDR(tm:0.55)|TACR2(tm:0.54)|JAK3(tm:0.54)|GRM4(tm:0.53)|GCK(tm:0.53)|NOS1(tm:0.51)|IGF1R(tm:0.51)|MPO(tm:0…	51.13		0	0	0	0		0		0		0		0		0	GSK3B-(prox:5.00)-GSK3B(tm:0.44)|GSK3B-(prox:3.70)-GSK3A(tm:0.38)	1.28		0	0	0	0	0	0	0	0	0	2	1	0	0	3
IJULUJMRELJESK-UHFFFAOYSA-N	AK-778/43413691	Cc1ccc(CN2C(=O)C(O)(CC(=O)c3cccs3)c3cc(Cl)ccc32)cc1	1	0	NOS1(tm:0.68)|SCN9A(tm:0.67)|ALDH1A1(tm:0.60)|TP53(tm:0.56)|MDM2(tm:0.53)|MAP3K14(tm:0.51)|SMAD3(tm:0.50)|TARDBP(tm:0.48)|RGS4(tm:0.48)|MAPT(tm:0.46)|KMT2A(tm:0.45)|EHMT2(tm:0.45)|UCHL1(tm:0.45)|MEN1(tm:0.45)|CPT1B(tm:0.44)|KIF11(tm:0.44)|EGLN1(tm:0.43)|PTGER3(tm:0.43)|NPSR1(tm:0.42)|RELA(tm:0.42)|CASP7(tm:0.42)|AVPR1B(tm:0.42)|CPT1A(tm:0.41)|LMNA(tm:0.41)|NOS3(tm:0.41)|SMN1(tm:0.41)|BAZ2B(tm:0.4…	20.38	L434078(sim:3.58;cat:2)	0.72	0	0.72	0		0		0		0		0		0	TGFB1-(prox:3.48)-SMAD3(tm:0.50)|TGFBR2-(prox:3.02)-SMAD3(tm:0.50)	1.15	UCHL1(tm:0.45;dub4)	0.45	0	0	0	0.45	0	0	0	1	0	0	0	0	1
ILEWTDUFCJVMIR-UHFFFAOYSA-N	AO-365/43463383	COc1ccccc1-c1nn2c(CN3CCOCC3)nnc2s1	1	0	PIK3CD(tm:0.81)|MET(tm:0.78)|PIK3CA(tm:0.78)|CRHR1(tm:0.76)|JAK2(tm:0.69)|DUSP3(tm:0.67)|PTPN11(tm:0.67)|ADORA2A(tm:0.66)|PRKDC(tm:0.65)|MAP4K2(tm:0.64)|HRH3(tm:0.63)|ALK(tm:0.62)|FGFR1(tm:0.62)|RCE1(tm:0.61)|PDE4D(tm:0.59)|ACVRL1(tm:0.59)|HSD17B10(tm:0.59)|PIK3CB(tm:0.57)|PDE10A(tm:0.57)|PDE4B(tm:0.57)|DUSP4(tm:0.56)|EHMT2(tm:0.55)|PIK3R5(tm:0.55)|DRD4(tm:0.55)|CNR2(tm:0.55)|CA2(tm:0.55)|FGFR3(t…	58.81		0	0	0	0		0		0		0		0		0	GSK3B-(prox:5.00)-GSK3B(tm:0.42)|TGFBR2-(prox:3.08)-ACVRL1(tm:0.59)	1.31	USP2(tm:0.46;dub4)	0.46	0	0	0	0.46	0	0	0	0	0	0	0	0	0
ITZVJJGDUJLFFV-UHFFFAOYSA-N	OMN-2015-0105	Brc1cccc(-c2nn3c(Cn4nnc5ccccc54)nnc3s2)c1	1	0	MGLL(tm:0.96)|ORAI1(tm:0.79)|MET(tm:0.69)|TDO2(tm:0.67)|KCNMA1(tm:0.65)|FAAH(tm:0.64)|EGLN3(tm:0.64)|PTGER1(tm:0.63)|AKR1B1(tm:0.63)|CA2(tm:0.60)|PTPN2(tm:0.58)|PTPN11(tm:0.58)|DUSP3(tm:0.57)|USP2(tm:0.55)|SLC22A12(tm:0.54)|SIRT1(tm:0.54)|APOBEC3G(tm:0.54)|ALDH3A1(tm:0.54)|AHR(tm:0.53)|NR4A1(tm:0.53)|CA9(tm:0.52)|TSHR(tm:0.52)|EGFR(tm:0.51)|AVPR2(tm:0.51)|PTPN1(tm:0.50)|NQO1(tm:0.50)|HCAR3(tm:0.5…	40.5		0	0	0	0		0		0		0		0		0		0	USP2(tm:0.55;dub4)	0.55	0	0	0	0.55	0	0	0	0	0	1	0	2	3
IUHNHGHUYYDKKK-UHFFFAOYSA-N	T5825948	O=C(c1c[nH]c2ccccc12)C(NCCC(=O)N1CCCC1)c1ccccc1	1	0	GHSR(tm:0.93)|HTR1D(tm:0.75)|HTR1A(tm:0.73)|CCR2(tm:0.72)|ECE1(tm:0.71)|MELK(tm:0.70)|MMP2(tm:0.69)|ADRB3(tm:0.68)|TACR1(tm:0.68)|CCKBR(tm:0.64)|SSTR2(tm:0.64)|MC4R(tm:0.63)|MMP7(tm:0.63)|TACR2(tm:0.62)|AKT1(tm:0.62)|ADAM10(tm:0.62)|TPSB2(tm:0.61)|TPSAB1(tm:0.60)|BRS3(tm:0.60)|NMBR(tm:0.59)|HTR1B(tm:0.59)|MMP1(tm:0.59)|ADRB1(tm:0.58)|JUN(tm:0.58)|ADRB2(tm:0.58)|FPR2(tm:0.57)|SLC6A4(tm:0.57)|AKT3(…	65.72		0	0	0	0		0		0		0		0		0		0		0	0	0	0	0	0	0	0	1	0	0	0	0	1
IXPJIPZODIUZGJ-UHFFFAOYSA-N	EN300-43155	COc1cc(O)cc(CC(N)C(=O)O)c1	1	0	SLC16A10(tm:0.90)|SLC7A5(tm:0.81)|SLC16A2(tm:0.79)|TH(tm:0.76)|TPH1(tm:0.70)|YARS(tm:0.70)|GRIK1(tm:0.65)|SLC15A2(tm:0.62)|SLC1A1(tm:0.61)|OPRD1(tm:0.54)|GRIA1(tm:0.54)|GRIK5(tm:0.53)|GRIK2(tm:0.53)|SLC1A2(tm:0.52)|PTPRA(tm:0.51)|ANPEP(tm:0.50)|GRIA3(tm:0.50)|DPP7(tm:0.50)|DPP4(tm:0.49)|GRIA4(tm:0.49)|PCNA(tm:0.48)|SLC7A8(tm:0.47)|KYNU(tm:0.47)|KIF11(tm:0.47)|GFPT1(tm:0.46)|SLC1A3(tm:0.46)|DDC(tm…	30.5		0	0	0	0	geo_GSE28569_2_BWD(con:3.19;gba:4.02)	0.93		0	YVUQSNJEYSNKRX-UHFFFAOYSA-N_A549_0_FWD(con:3.13;gba:4.07)	0.93		0	oe_TGFBR2_VCAP_0_BWD(con:3.14;gba:4.07)	0.93		0		0	0	0	0	0	0	0	0	0	0	0	0	1	1
JFPVXVDWJQMJEE-IZRZKJBUSA-N	Prestw-720	CO/N=C(\C(O)=N[C@@H]1C(=O)N2C(C(=O)O)=C(COC(=N)O)CS[C@H]12)c1ccco1	0	1	SLC15A2(tm:1.00)|SLC15A1(tm:1.00)|SLC22A5(tm:0.91)|SLC22A8(tm:0.86)|SLC22A6(tm:0.86)|SLC22A11(tm:0.84)|POLI(tm:0.81)|CTDSP1(tm:0.81)|PKM(tm:0.81)|KDM4A(tm:0.81)|POLH(tm:0.81)|SLC22A7(tm:0.80)|ALB(tm:0.71)|ELANE(tm:0.70)|PON1(tm:0.68)|PTPN7(tm:0.63)|PSIP1(tm:0.58)|TPMT(tm:0.57)|GRK2(tm:0.56)|HTT(tm:0.55)|ABCC4(tm:0.55)|SLC47A1(tm:0.55)|POLK(tm:0.55)|PSMD14(tm:0.54)|GABRR3(tm:0.53)|APEX1(tm:0.53)|M…	38.75		0	0	0	0	geo_GSE28569_2_BWD(con:3.26;gba:4.02)	0.95		0	YVUQSNJEYSNKRX-UHFFFAOYSA-N_SW620_0_FWD(con:3.69;gba:4.11)	1.03		0	oe_TGFB1_HA1E_0_BWD(con:3.03;gba:4.11)	0.92	ERK2-(prox:5.00)-MAPK1(tm:0.33)|TGFB2-(prox:3.07)-PLG(tm:0.40)	1.17	PSMD14(tm:0.54;dub4)|USP1(tm:0.41;dub4)	0.95	0	0	0	0.95	0	3	1	2	7	2	1	3	19
JLGKQTAYUIMGRK-LJQANCHMSA-N	Prestw-1045	Clc1ccc([C@@H](Cn2ccnc2)OCc2csc3c(Cl)cccc23)c(Cl)c1	0	1	TBXAS1(tm:0.93)|CYP11B1(tm:0.88)|CYP19A1(tm:0.88)|CYP26A1(tm:0.87)|CYP51A1(tm:0.80)|KCNMB1(tm:0.75)|KCNMB2(tm:0.75)|KCNMB4(tm:0.75)|KCNMB3(tm:0.75)|CYP17A1(tm:0.74)|CYP3A4(tm:0.71)|KCNN4(tm:0.71)|KCNN3(tm:0.70)|KCNH6(tm:0.70)|KCNH7(tm:0.70)|CYP11B2(tm:0.70)|KCNN2(tm:0.69)|CYP2J2(tm:0.69)|CYP2E1(tm:0.69)|KCNMA1(tm:0.68)|FNTB(tm:0.68)|KCNN1(tm:0.67)|QPCT(tm:0.67)|CYP2A6(tm:0.66)|CYP24A1(tm:0.64)|NO…	67.63		0	0	0	0		0		0	YVUQSNJEYSNKRX-UHFFFAOYSA-N_HEPG2_0_FWD(con:3.22;gba:4.04)	0.94		0		0	ERK2-(prox:5.00)-MAPK1(tm:0.38)	0.69	USP2(tm:0.38;dub4)	0.38	0	0	0	0.38	0	0	0	0	0	0	0	0	0
JLICHNCFTLFZJN-HNNXBMFYSA-N	Prestw-1004	CC[C@]1(c2cccc(O)c2)CCCCN(C)C1	0	1	OPRM1(tm:0.82)|CYP2D6(tm:0.81)|OPRD1(tm:0.80)|OPRK1(tm:0.70)|TACR1(tm:0.69)|ESR1(tm:0.62)|SLC6A4(tm:0.61)|ESR2(tm:0.58)|SLC6A9(tm:0.52)|CCR1(tm:0.49)|HSD11B1(tm:0.48)|SLC6A3(tm:0.48)|TACR2(tm:0.47)|SLC6A2(tm:0.47)|SIGMAR1(tm:0.47)|GABRD(tm:0.44)|GABRA4(tm:0.44)|GABRE(tm:0.44)|GABRA6(tm:0.43)|CHRM3(tm:0.43)|GABRB1(tm:0.43)|GABRP(tm:0.43)|GABRG1(tm:0.43)|CYP2B6(tm:0.43)|GABRQ(tm:0.43)|GABRB2(tm:0.4…	20.54		0	0	0	0		0		0		0		0		0		0		0	0	0	0	0	0	0	0	0	0	0	0	0	0
JNKIULTVEXNDCY-UHFFFAOYSA-N	LC0278	COc1ccc(OC)c(N=c2[nH]c(=NCCCN3CCOCC3)[nH]c(N)c2[N+](=O)[O-])c1	1	0	PIK3CG(tm:0.78)|SRC(tm:0.78)|MAPT(tm:0.76)|MERTK(tm:0.75)|STAT6(tm:0.75)|BCL2A1(tm:0.74)|BRAF(tm:0.72)|EHMT2(tm:0.72)|EGFR(tm:0.72)|RGS19(tm:0.71)|RGS8(tm:0.71)|GSTM1(tm:0.71)|RGS16(tm:0.71)|MGMT(tm:0.70)|LRRK2(tm:0.69)|ADRA1A(tm:0.69)|CSNK2A2(tm:0.67)|BAZ2B(tm:0.66)|NQO2(tm:0.64)|KDM4A(tm:0.64)|RAD54L(tm:0.62)|ALDH1A1(tm:0.62)|P2RX2(tm:0.62)|IGF1R(tm:0.62)|TTK(tm:0.62)|GMNN(tm:0.59)|CSNK2A1(tm:0…	73.56		0	0	0	0	geo_GSE28569_2_BWD(con:3.14;gba:4.02)	0.93		0		0		0		0	GSK3B-(prox:5.00)-GSK3B(tm:0.56)|GSK3B-(prox:3.70)-GSK3A(tm:0.55)|TGFB1-(prox:3.48)-SMAD3(tm:0.47)|TGFBR2-(prox:3.02)-SMAD3(tm:0.47)	2.54		0	0	0	0	0	0	0	0	1	2	0	0	2	5
JVCVLGFPYYJLNO-UHFFFAOYSA-N	LC0284	Nc1[nH]c(=NCCCN2CCOCC2)[nH]c(=NCc2ccccc2)c1[N+](=O)[O-]	1	0	STAT6(tm:0.94)|MERTK(tm:0.91)|TLR7(tm:0.89)|ADRA1A(tm:0.87)|EHMT2(tm:0.73)|TACR2(tm:0.73)|MGMT(tm:0.72)|MAPT(tm:0.72)|GSTM1(tm:0.72)|PDE5A(tm:0.71)|RGS16(tm:0.71)|RGS19(tm:0.71)|VCP(tm:0.71)|RGS8(tm:0.69)|PRKCQ(tm:0.67)|EGFR(tm:0.67)|ADRA1B(tm:0.67)|BCHE(tm:0.67)|CHRNA7(tm:0.67)|COMT(tm:0.67)|BAZ2B(tm:0.65)|CA13(tm:0.64)|NQO2(tm:0.64)|CNR2(tm:0.62)|KDM4A(tm:0.62)|KCNJ1(tm:0.62)|TYRO3(tm:0.61)|RAD…	81.02		0	0	0	0	geo_GSE28569_2_BWD(con:3.14;gba:4.01)	0.92		0		0		0		0	GSK3B-(prox:5.00)-GSK3B(tm:0.55)|GSK3B-(prox:3.70)-GSK3A(tm:0.58)|TGFB1-(prox:3.48)-SMAD3(tm:0.57)|TGFBR2-(prox:3.02)-SMAD3(tm:0.57)	2.65	USP1(tm:0.39;dub4)	0.39	0	0	0	0.39	0	0	0	1	2	0	0	2	5
JWCSIUVGFCSJCK-LIUKBUMOSA-N	Prestw-819	CO[C@@]1(N=C(O)[C@H](C(=O)O)c2ccc(O)cc2)C(=O)N2C(C(=O)O)=C(CSc3nnnn3C)CO[C@@H]21	0	1	SLC15A2(tm:0.88)|SLC15A1(tm:0.85)|CCR3(tm:0.78)|SLC22A8(tm:0.74)|SLC22A6(tm:0.74)|SLC22A11(tm:0.72)|ALB(tm:0.69)|SLC22A7(tm:0.69)|CMA1(tm:0.68)|YARS(tm:0.65)|PTPN7(tm:0.61)|ELANE(tm:0.56)|SLC22A5(tm:0.54)|PON1(tm:0.52)|TDP1(tm:0.49)|GLS(tm:0.49)|HCAR2(tm:0.49)|BDKRB1(tm:0.48)|ALDH1A1(tm:0.47)|POLK(tm:0.46)|TPMT(tm:0.45)|PRKCQ(tm:0.45)|KCNJ1(tm:0.45)|GALK1(tm:0.45)|POLH(tm:0.44)|MME(tm:0.44)|DRD5(…	31.09		0	0	0	0		0		0	DOEWDSDBFRHVAP-KRXBUXKQSA-N_SW620_0_FWD(con:3.28;gba:5.00)	1.05		0		0		0	USP2(tm:0.35;dub4)	0.35	0	0	0	0.35	0	0	3	3	2	1	1	1	11
JWDYCNIAQWPBHD-VIFPVBQESA-N	Prestw-178	Cc1ccccc1OC[C@@H](O)CO	0	1	ADRB1(tm:0.83)|ABCB1(tm:0.73)|SCN4A(tm:0.68)|ADRB2(tm:0.68)|ADRB3(tm:0.65)|S1PR3(tm:0.58)|CYP2D6(tm:0.57)|SCN1A(tm:0.57)|S1PR1(tm:0.57)|XDH(tm:0.56)|MAP2K1(tm:0.53)|VDR(tm:0.52)|SLC22A2(tm:0.52)|ORM1(tm:0.51)|SCNN1A(tm:0.51)|SLC10A1(tm:0.49)|FGF2(tm:0.49)|SCN5A(tm:0.46)|SCN7A(tm:0.45)|SCN8A(tm:0.45)|GPR88(tm:0.45)|SCN11A(tm:0.45)|CETP(tm:0.44)|HTR1A(tm:0.44)|SCN3A(tm:0.44)|CASR(tm:0.43)|GYS1(tm:0…	30.87		0	0	0	0		0		0		0		0		0	ERK2-(prox:5.00)-MAPK1(tm:0.38)|TGFB1-(prox:3.48)-SMAD3(tm:0.38)|TGFBR2-(prox:3.02)-SMAD3(tm:0.38)	1.72		0	0	0	0	0	0	0	0	0	0	0	0	0	0
JYFIMTHHULGLEO-UHFFFAOYSA-N	T6153234	C#CCNC(=O)c1n[nH]c2ccccc12	1	0	ITK(tm:0.91)|MAPK1(tm:0.90)|MAOA(tm:0.70)|MAOB(tm:0.68)|HSP90AB1(tm:0.67)|PDPK1(tm:0.65)|ALPL(tm:0.63)|NAMPT(tm:0.62)|HSP90B1(tm:0.62)|TTK(tm:0.61)|GABRA6(tm:0.60)|CA2(tm:0.60)|PIM1(tm:0.60)|GABRA4(tm:0.59)|FLT1(tm:0.58)|CCKAR(tm:0.57)|GSK3B(tm:0.56)|ACHE(tm:0.56)|CA1(tm:0.56)|AKT1(tm:0.56)|CA9(tm:0.55)|GABRA1(tm:0.55)|PIM3(tm:0.55)|CA12(tm:0.55)|GABRA3(tm:0.55)|HTR3A(tm:0.53)|TYMS(tm:0.53)|CA14(…	54.08		0	0	0	0		0		0		0		0		0	GSK3B-(prox:5.00)-GSK3B(tm:0.56)|ERK2-(prox:5.00)-MAPK1(tm:0.90)	1.73		0	0	0	0	0	0	1	0	0	1	0	0	0	2
JYQVWBZVKLTRLJ-UHFFFAOYSA-N	csc_omnia_08_cru	OC1=Nc2ccccc2C1C1CCCCC1	1	0	DRD1(tm:0.77)|PDGFRA(tm:0.74)|HTR7(tm:0.74)|ALPPL2(tm:0.67)|ADCY5(tm:0.67)|CDK1(tm:0.66)|CDK2(tm:0.63)|TGFBR1(tm:0.61)|HTR2A(tm:0.60)|AKT1(tm:0.60)|CDK5R1(tm:0.59)|HSD11B2(tm:0.59)|NR3C2(tm:0.59)|CALCRL(tm:0.59)|ADRA1A(tm:0.59)|FLT1(tm:0.58)|HTR2C(tm:0.58)|PTK2B(tm:0.58)|HTR2B(tm:0.56)|PLK4(tm:0.56)|KCNH2(tm:0.56)|FLT4(tm:0.56)|FLT3(tm:0.55)|PGR(tm:0.55)|FGFR1(tm:0.55)|NTRK1(tm:0.54)|NLRP3(tm:0.5…	67.56		0	0	0	0		0		0		0		0		0	GSK3B-(prox:5.00)-GSK3B(tm:0.52)|TGFBR1-(prox:5.00)-TGFBR1(tm:0.61)|TGFBR2-(prox:4.14)-TGFBR1(tm:0.61)|GSK3B-(prox:3.70)-GSK3A(tm:0.53)|TGFB1-(prox:3.48)-SMAD3(tm:0.38)|TGFB1-(prox:3.25)-TGFBR1(tm:0.61)|TGFBR2-(prox:3.02)-SMAD3(tm:0.38)	4.58		0	0	0	0	0	0	0	0	0	0	0	0	0	0
KBAFPSLPKGSANY-FGZHOGPDSA-N	Prestw-377	CCN(CC)CCOC(=O)[C@H](Cc1cccc2ccccc12)C[C@H]1CCCO1	0	1	METAP2(tm:0.68)|SCN7A(tm:0.65)|SCN8A(tm:0.65)|CHRM4(tm:0.65)|SCN11A(tm:0.64)|CHRM1(tm:0.63)|SCN3A(tm:0.63)|CHRM2(tm:0.62)|REN(tm:0.61)|SCN1A(tm:0.61)|EBP(tm:0.60)|ABCB1(tm:0.57)|SQLE(tm:0.56)|SIGMAR1(tm:0.56)|GRIN3A(tm:0.56)|SCN10A(tm:0.55)|SCN4A(tm:0.55)|NPBWR1(tm:0.55)|SCN2A(tm:0.55)|CHRNA2(tm:0.54)|CHRM3(tm:0.54)|CYP11A1(tm:0.54)|NQO2(tm:0.54)|ACHE(tm:0.53)|BCHE(tm:0.52)|CHRNA10(tm:0.52)|CACNA…	38.79		0	0	0	0		0		0		0		0		0		0		0	0	0	0	0	0	0	0	1	0	0	0	1	2
KIXRYBFHDYJEAU-UHFFFAOYSA-N	T6561589	COCCN1CCC(n2c(O)nc3ccccc32)CC1	1	0	PLD1(tm:0.95)|PLD2(tm:0.90)|OGFRL1(tm:0.82)|CALCRL(tm:0.80)|OPRL1(tm:0.77)|HRH1(tm:0.72)|USP1(tm:0.72)|OPRM1(tm:0.72)|OPRK1(tm:0.71)|KCNK2(tm:0.70)|GLRA1(tm:0.70)|CCR5(tm:0.70)|AOX1(tm:0.70)|SCN7A(tm:0.68)|SLC47A1(tm:0.68)|CHRM1(tm:0.68)|ADRA1B(tm:0.66)|TNKS(tm:0.65)|RPS6KA2(tm:0.65)|SLC22A2(tm:0.65)|CDK6(tm:0.64)|PDE6D(tm:0.63)|CYP3A7(tm:0.63)|CDK4(tm:0.62)|TACR2(tm:0.62)|KCNH2(tm:0.60)|PARP2(tm…	73.41	Pimozide(sim:4.09;cat:3)	0.82	0	0	0.82		0		0		0		0		0	ERK2-(prox:5.00)-MAPK1(tm:0.38)	0.69	USP1(tm:0.72;dub4)	0.72	0	0	0	0.72	0	0	0	0	0	0	0	0	0
KSEYRUGYKHXGFW-NSHDSACASA-N	Prestw-451	C=CCN1CCC[C@H]1CN=C(O)c1cc2[nH]nnc2cc1OC	0	1	DRD2(tm:0.83)|HTR4(tm:0.74)|PTK2(tm:0.66)|DRD3(tm:0.64)|KCNA3(tm:0.60)|EGFR(tm:0.55)|OPRD1(tm:0.54)|ADCY1(tm:0.53)|ADRA2A(tm:0.51)|OPRM1(tm:0.50)|TNFRSF1A(tm:0.49)|DRD4(tm:0.48)|PRCP(tm:0.44)|HTR1A(tm:0.43)|CYP3A4(tm:0.43)|OPRK1(tm:0.42)|ADRA2C(tm:0.41)|P4HB(tm:0.39)	9.59		0	0	0	0		0		0	KKZJGLLVHKMTCM-UHFFFAOYSA-N_MNEU.E_0_FWD(con:3.00;gba:5.00)	1		0		0		0		0	0	0	0	0	0	1	0	0	3	0	0	1	5
KSSAKXGTVJGHIO-UHFFFAOYSA-N	T5293972	CCCCCS(=O)(=O)N1C(=O)C(CC)SC1=Nc1ccccc1	1	0	CES2(tm:0.80)|CES1(tm:0.74)|CA2(tm:0.73)|ACP1(tm:0.70)|SLC6A9(tm:0.60)|CNR2(tm:0.59)|ALOX5(tm:0.54)|GSTM1(tm:0.54)|FAAH(tm:0.53)|CA1(tm:0.52)|NR5A2(tm:0.52)|NR5A1(tm:0.51)|DYRK4(tm:0.50)|MMP7(tm:0.48)|PTGES(tm:0.48)|CXCR3(tm:0.47)|TNNI3K(tm:0.47)|CA9(tm:0.47)|FKBP1A(tm:0.46)|MAPT(tm:0.45)|CA7(tm:0.45)|ADH1A(tm:0.45)|PTPN2(tm:0.45)|ZAP70(tm:0.45)|MMP3(tm:0.45)|PDE5A(tm:0.44)|MMP12(tm:0.44)|CA12(tm…	22.93		0	0	0	0		0		0		0		0		0	TGFBR2-(prox:3.85)-FKBP1A(tm:0.46)|TGFBR1-(prox:3.70)-FKBP1A(tm:0.46)|TGFB1-(prox:3.23)-FKBP1A(tm:0.46)	1.77		0	0	0	0	0	0	1	0	2	2	0	0	0	5
KZJWRGQHHZASII-UHFFFAOYSA-N	Omnia-F-1A1-A38B5	OC(Cc1c[nH]c2ccccc12)=NC1CCC(c2c[nH]c3ccccc23)C1	1	0	HTR1D(tm:0.89)|HTR1B(tm:0.78)|MPO(tm:0.67)|HTR1A(tm:0.62)|ECE1(tm:0.62)|SLC6A4(tm:0.59)|SIGMAR1(tm:0.59)|SSTR2(tm:0.57)|GHSR(tm:0.57)|HTR6(tm:0.56)|HTR2A(tm:0.55)|CCKBR(tm:0.55)|NMBR(tm:0.55)|CCR2(tm:0.54)|SSTR1(tm:0.54)|SNCA(tm:0.54)|SSTR3(tm:0.54)|HTR2B(tm:0.53)|HTR1F(tm:0.51)|CDK5(tm:0.51)|TACR2(tm:0.51)|HRH2(tm:0.51)|MTNR1B(tm:0.49)|AKT1(tm:0.49)|NPY5R(tm:0.49)|TACR1(tm:0.49)|SSTR4(tm:0.48)|M…	28.06		0	0	0	0		0		0		0		0		0		0		0	0	0	0	0	0	0	0	0	2	1	0	1	4
KZWMJBOTFPQMKH-UHFFFAOYSA-N	T6239188	O=S(=O)(c1cccc(F)c1)N1CCC(n2c(O)nc3ccccc32)CC1	1	0	PLD1(tm:0.96)|PLD2(tm:0.91)|OGFRL1(tm:0.80)|OPRL1(tm:0.78)|HTR6(tm:0.77)|CALCRL(tm:0.72)|USP1(tm:0.72)|OPRM1(tm:0.68)|KCNK2(tm:0.68)|GLRA1(tm:0.68)|SCN7A(tm:0.68)|OPRK1(tm:0.67)|HRH1(tm:0.66)|CHRM1(tm:0.66)|HSD11B1(tm:0.63)|CYP3A7(tm:0.62)|CCR5(tm:0.62)|ALDH3A1(tm:0.61)|KCNH2(tm:0.61)|PKM(tm:0.59)|DRD4(tm:0.59)|CHRM5(tm:0.59)|CTSS(tm:0.59)|TNKS(tm:0.59)|CYP2E1(tm:0.58)|CHRM4(tm:0.58)|XBP1(tm:0.57…	67.84	Pimozide(sim:3.75;cat:3)	0.75	0	0	0.75		0		0		0		0		0	ERK2-(prox:5.00)-MAPK1(tm:0.38)	0.69	USP1(tm:0.72;dub4)|USP2(tm:0.48;dub4)	1.2	0	0	0	1.2	0	0	0	2	0	0	0	0	2
LCWCCKUQYXYNIP-MDZDMXLPSA-N	AO-365/43368763	CCCc1nnc2sc(/C=C/c3ccccc3OC)nn12	1	0	CYP1B1(tm:0.82)|GRIK3(tm:0.73)|PTGES2(tm:0.70)|CYP1A1(tm:0.66)|GRIK2(tm:0.66)|HNF4A(tm:0.63)|MAPT(tm:0.60)|GRIK1(tm:0.60)|PDE9A(tm:0.60)|ALOX5(tm:0.59)|AGTR1(tm:0.59)|TNFRSF1A(tm:0.58)|APOBEC3G(tm:0.58)|PLIN1(tm:0.58)|PLIN5(tm:0.57)|TDP1(tm:0.56)|UBE2I(tm:0.56)|GCK(tm:0.55)|TTR(tm:0.55)|CACNA2D1(tm:0.54)|ADORA3(tm:0.54)|AGTR2(tm:0.53)|CYP1A2(tm:0.52)|PDE10A(tm:0.51)|EHMT2(tm:0.51)|CA1(tm:0.51)|CA…	55.34		0	0	0	0		0		0		0		0		0	ERK2-(prox:5.00)-MAPK1(tm:0.41)|TGFB1-(prox:3.48)-SMAD3(tm:0.44)|TGFBR2-(prox:3.02)-SMAD3(tm:0.44)	1.79	USP2(tm:0.45;dub4)|USP1(tm:0.41;dub4)	0.86	0	0	0	0.86	0	1	0	4	0	0	0	0	5
LLXAUZPZKVGYFT-UHFFFAOYSA-N	AO-365/43463145	c1ccc2nc(-c3nn4c(CN5CCCCC5)nnc4s3)ccc2c1	1	0	PDE10A(tm:0.89)|DUSP4(tm:0.82)|ALOX5AP(tm:0.78)|MET(tm:0.73)|SMO(tm:0.71)|HRH3(tm:0.70)|ALOX5(tm:0.68)|HTR3A(tm:0.66)|TERT(tm:0.63)|RELA(tm:0.62)|SIRT1(tm:0.60)|NISCH(tm:0.60)|KCNH2(tm:0.59)|METAP1(tm:0.59)|CYSLTR1(tm:0.57)|LTA4H(tm:0.55)|IRAK4(tm:0.52)|DUSP3(tm:0.52)|MGLL(tm:0.52)|PTPN11(tm:0.51)|CA3(tm:0.48)|ACHE(tm:0.48)|HSF1(tm:0.47)|PARP1(tm:0.47)|SLC5A2(tm:0.46)|CACNA1C(tm:0.46)|GFER(tm:0.4…	21.76		0	0	0	0		0		0		0		0		0		0		0	0	0	0	0	0	0	0	0	0	0	0	0	0
LMEKQMALGUDUQG-UHFFFAOYSA-N	Prestw-94	Cn1cnc([N+](=O)[O-])c1Sc1ncnc2[nH]cnc12	0	1	GSTA2(tm:1.00)|XDH(tm:1.00)|GSTA1(tm:1.00)|PPAT(tm:1.00)|TPMT(tm:1.00)|GSTM1(tm:1.00)|HPRT1(tm:1.00)|SLC29A1(tm:0.89)|GMNN(tm:0.81)|ATAD5(tm:0.81)|NFE2L2(tm:0.81)|IDH1(tm:0.81)|SMN1(tm:0.81)|LMNA(tm:0.81)|TP53(tm:0.81)|HBB(tm:0.81)|CYP3A4(tm:0.81)|BLM(tm:0.81)|EP300(tm:0.68)|SLC28A2(tm:0.63)|GSTM2(tm:0.62)|SLC29A2(tm:0.61)|AOX1(tm:0.60)|GSTP1(tm:0.59)|SLC28A3(tm:0.56)|ABCC4(tm:0.56)|MAPT(tm:0.55)…	54.77		0	0	0	0		0		0		0		0		0	TGFB1-(prox:3.48)-SMAD3(tm:0.48)|FBXL5-(prox:3.21)-USP47(tm:0.46)|TGFBR2-(prox:3.02)-SMAD3(tm:0.48)	1.68	USP47(tm:0.46;dub4)|USP7(tm:0.45;dub4)	0.91	0	0	0	0.91	0	0	0	1	1	0	0	1	3
LOUPRKONTZGTKE-LHHVKLHASA-N	Prestw-280	C=C[C@H]1CN2CC[C@H]1C[C@@H]2[C@@H](O)c1ccnc2ccc(OC)cc12	0	1	SCN10A(tm:1.00)|SCN3A(tm:1.00)|ABCB1(tm:1.00)|SCN1A(tm:1.00)|SLCO1B1(tm:1.00)|CYP3A4(tm:1.00)|SCN4A(tm:1.00)|SLC22A5(tm:1.00)|SCN9A(tm:1.00)|CYP1A1(tm:1.00)|CYP2D6(tm:1.00)|SLC22A8(tm:1.00)|ABCC2(tm:1.00)|CYP3A7(tm:1.00)|SCN2A(tm:1.00)|CYP1A2(tm:1.00)|ORM1(tm:1.00)|CYP2C9(tm:1.00)|TDP1(tm:1.00)|ABCB11(tm:1.00)|KCNK6(tm:1.00)|SLC22A1(tm:1.00)|SCN8A(tm:1.00)|CYP2B6(tm:1.00)|SLCO1A2(tm:1.00)|SLC22A4…	54.2		0	0	0	0		0		0		0		0		0		0		0	0	0	0	0	0	1	0	0	1	0	0	1	3
LWTNDJMJMFAGDO-UHFFFAOYSA-N	MolPort-004-112-612	CN(Cc1ccc(Cl)c(Cl)c1)Cn1nnc2ccccc2c1=O	1	0	CENPE(tm:0.80)|SIGMAR1(tm:0.80)|SLC6A3(tm:0.79)|CCR3(tm:0.71)|SLC6A4(tm:0.69)|SLC6A2(tm:0.68)|OPRK1(tm:0.61)|TACR3(tm:0.58)|IDO1(tm:0.58)|KAT2B(tm:0.58)|TACR2(tm:0.57)|PDE8B(tm:0.56)|EP300(tm:0.55)|AKR1B1(tm:0.53)|AHR(tm:0.53)|HRH1(tm:0.52)|SMYD2(tm:0.51)|CREBBP(tm:0.51)|TACR1(tm:0.50)|SENP8(tm:0.49)|PTPRG(tm:0.49)|KCNH2(tm:0.48)|SSTR4(tm:0.47)|CCR2(tm:0.47)|CYP2D6(tm:0.47)|STAT3(tm:0.46)|HDAC1(t…	23.63		0	0	0	0		0		0		0		0		0		0	UCHL1(tm:0.44;dub4)	0.44	0	0	0	0.44	0	0	0	0	0	1	0	0	1
LXMSZDCAJNLERA-ZHYRCANASA-N	Prestw-128	CC(=O)S[C@@H]1CC2=CC(=O)CC[C@]2(C)[C@H]2CC[C@@]3(C)[C@@H](CC[C@@]34CCC(=O)O4)[C@@H]21	0	1	PGR(tm:1.00)|CYP11B2(tm:1.00)|ABCC2(tm:1.00)|AR(tm:1.00)|CYP2C8(tm:1.00)|NR3C1(tm:1.00)|CYP11B1(tm:1.00)|NR3C2(tm:1.00)|SLCO1A2(tm:1.00)|SRD5A1(tm:1.00)|ABCB1(tm:1.00)|SHBG(tm:1.00)|CYP2C19(tm:0.97)|SRD5A2(tm:0.92)|CYP19A1(tm:0.83)|ESR1(tm:0.81)|THRB(tm:0.81)|PPARG(tm:0.81)|SERPINA6(tm:0.74)|HSD3B1(tm:0.73)|CYP17A1(tm:0.69)|CYP3A7(tm:0.69)|HSD17B3(tm:0.67)|SLC10A1(tm:0.67)|CYP3A5(tm:0.64)|HSD17B1…	60.46		0	0	0	0	geo_GSE17708_1_BWD(con:3.06;gba:4.18)	0.93		0		0		0		0	ERK2-(prox:4.23)-MAPK3(tm:0.42)	0.63	USP1(tm:0.37;dub4)	0.37	0	0	0	0.37	0	1	1	2	1	2	0	1	8
MCSZJFUMOMCLJP-UHFFFAOYSA-N	MolPort-005-567-904	COc1ccc(OCC(O)COc2ccc(C#N)cc2)c([N+](=O)[O-])c1	1	0	FNTA(tm:0.91)|VCAM1(tm:0.78)|CYP19A1(tm:0.74)|FNTB(tm:0.73)|ABCB1(tm:0.72)|FASN(tm:0.71)|MAPT(tm:0.69)|ADRB1(tm:0.64)|AR(tm:0.61)|KMT2A(tm:0.61)|ALK(tm:0.59)|ADRB3(tm:0.59)|CYP11B2(tm:0.58)|ADRB2(tm:0.58)|TDP1(tm:0.57)|EHMT2(tm:0.57)|CHEK1(tm:0.57)|BAZ2B(tm:0.57)|BACE1(tm:0.54)|MCL1(tm:0.54)|MAOB(tm:0.54)|GRIA3(tm:0.53)|CYP11B1(tm:0.53)|ALDH1A1(tm:0.53)|KDM4A(tm:0.53)|CDC25B(tm:0.52)|TDP2(tm:0.52…	51.65		0	0	0	0		0		0		0		0		0	GSK3B-(prox:5.00)-GSK3B(tm:0.45)|TGFB2-(prox:3.64)-SERPINE1(tm:0.44)|TGFB1-(prox:3.48)-SMAD3(tm:0.33)|FBXL5-(prox:3.21)-USP47(tm:0.45)|TGFBR2-(prox:3.02)-SMAD3(tm:0.33)	2.83	USP47(tm:0.45;dub4)|USP7(tm:0.43;dub4)	0.88	0	0	0	0.88	0	0	0	1	1	0	0	1	3
METKIMKYRPQLGS-LBPRGKRZSA-N	Prestw-536	CC(C)NC[C@H](O)COc1ccc(CC(=N)O)cc1	0	1	ADRB1(tm:1.00)|TDP1(tm:1.00)|ADRB3(tm:0.92)|ADRB2(tm:0.86)|LMNA(tm:0.81)|GLA(tm:0.81)|NFKB1(tm:0.81)|TSHR(tm:0.81)|ABCB1(tm:0.81)|THPO(tm:0.81)|BLM(tm:0.81)|SLC22A2(tm:0.75)|CYP2D6(tm:0.72)|CASR(tm:0.69)|CYP2J2(tm:0.67)|ORM1(tm:0.61)|SLC10A1(tm:0.61)|PLA2G2A(tm:0.58)|SCN1A(tm:0.57)|HTR1A(tm:0.55)|SCNN1A(tm:0.55)|GRK2(tm:0.54)|PTGFR(tm:0.53)|PIK3R2(tm:0.53)|SCN8A(tm:0.53)|PIK3R3(tm:0.53)|SCN11A(tm…	39.53		0	0	0	0		0		0		0		0		0	ERK2-(prox:5.00)-MAPK1(tm:0.38)	0.69		0	0	0	0	0	0	1	0	1	2	0	0	1	5
MFZWMTSUNYWVBU-UHFFFAOYSA-N	Prestw-355	CCN(CC)CCNc1ccc(CO)c2sc3ccccc3c(=O)c12	0	1	CYP2D6(tm:0.97)|NQO2(tm:0.88)|HTT(tm:0.81)|NFE2L2(tm:0.81)|POLB(tm:0.81)|RAD52(tm:0.81)|LMNA(tm:0.81)|IDH1(tm:0.81)|RAD54L(tm:0.81)|POLI(tm:0.81)|APEX1(tm:0.81)|CYP1A2(tm:0.81)|HIF1A(tm:0.81)|AR(tm:0.81)|ATXN2(tm:0.81)|PPARD(tm:0.81)|CYP3A4(tm:0.81)|FEN1(tm:0.81)|SMN1(tm:0.81)|RAB9A(tm:0.81)|TOP2A(tm:0.78)|MBD2(tm:0.77)|TOP2B(tm:0.65)|SCN11A(tm:0.64)|SCN8A(tm:0.63)|SCN7A(tm:0.63)|METAP2(tm:0.63)|…	40.38		0	0	0	0		0		0		0		0		0	TGFB1-(prox:3.48)-SMAD3(tm:0.38)|TGFBR2-(prox:3.02)-SMAD3(tm:0.38)	1.03		0	0	0	0	0	0	0	0	0	1	1	0	4	6
MJFJKKXQDNNUJF-OAHLLOKOSA-N	Prestw-491	CN1CCC[C@H](CC2c3ccccc3Sc3ccccc32)C1	0	1	DRD1(tm:0.78)|HRH1(tm:0.77)|DRD5(tm:0.69)|CHRM4(tm:0.69)|CHRM1(tm:0.69)|CHRM3(tm:0.67)|CHRM5(tm:0.66)|HTR2C(tm:0.61)|CHRM2(tm:0.61)|HTR2A(tm:0.61)|SLC6A2(tm:0.59)|ADRA2A(tm:0.58)|ADRA2B(tm:0.58)|HTR6(tm:0.57)|SIGMAR1(tm:0.56)|DRD3(tm:0.55)|DRD2(tm:0.55)|HTR2B(tm:0.55)|CYP2D6(tm:0.52)|ADRA1D(tm:0.51)|HTR1E(tm:0.49)|HTR5A(tm:0.47)|HTR1F(tm:0.46)|KCNH2(tm:0.46)|GFER(tm:0.46)|H1F0(tm:0.45)|UGT1A4(tm:…	25.16		0	0	0	0		0		0		0		0		0		0		0	0	0	0	0	0	0	0	0	0	0	0	0	0
MRNIHBVOHRQKGP-UHFFFAOYSA-N	T6393374	Cc1sc(NC(=O)c2n[nH]c3ccccc23)nc1-c1ccc(F)c(F)c1	1	0	ITK(tm:0.81)|MAPK1(tm:0.78)|PIM1(tm:0.70)|PIM3(tm:0.60)|GRM4(tm:0.59)|PIM2(tm:0.58)|CCKAR(tm:0.57)|TTK(tm:0.56)|MPL(tm:0.56)|FLT1(tm:0.48)|BCL2L11(tm:0.47)|GSK3B(tm:0.47)|ABCC1(tm:0.46)|DGAT1(tm:0.46)|PRKCZ(tm:0.45)|HSP90AB1(tm:0.44)|AKT1(tm:0.44)|S1PR3(tm:0.44)|CDC7(tm:0.44)|ADRA1A(tm:0.44)|CNR1(tm:0.43)|AKT3(tm:0.43)|AURKA(tm:0.43)|SGK1(tm:0.43)|SENP8(tm:0.42)|QPCTL(tm:0.42)|AURKB(tm:0.42)|BRAF…	22.46		0	0	0	0		0		0		0		0		0	ERK2-(prox:5.00)-MAPK1(tm:0.78)|GSK3B-(prox:5.00)-GSK3B(tm:0.47)	1.62		0	0	0	0	0	0	1	0	0	0	0	0	0	1
MVICRSSPSVRQDS-KRWDZBQOSA-N	Omnia-C06R01	C[C@H](N=C(O)COc1cccc2[nH]cc(C3CCCCC3)c12)c1ccccc1	1	0	ACACB(tm:0.85)|MAPK1(tm:0.84)|HTR1F(tm:0.73)|GPR139(tm:0.69)|HTR1D(tm:0.69)|HTR2B(tm:0.67)|HTR1B(tm:0.66)|PTGER3(tm:0.65)|HTR1A(tm:0.65)|CCR2(tm:0.64)|HTR2A(tm:0.62)|HTR2C(tm:0.62)|SLC6A4(tm:0.62)|PARP1(tm:0.56)|TACR1(tm:0.55)|HCRTR1(tm:0.54)|CASP8(tm:0.54)|PRCP(tm:0.53)|CASP1(tm:0.52)|CASP6(tm:0.52)|HCRTR2(tm:0.52)|ECE1(tm:0.51)|GHSR(tm:0.50)|DRD2(tm:0.49)|PTGIR(tm:0.49)|CASP3(tm:0.47)|SLC6A2(tm…	27.08		0	0	0	0		0		0		0		0		0	ERK2-(prox:5.00)-MAPK1(tm:0.84)	0.92		0	0	0	0	0	0	0	0	0	2	1	0	1	4
NFACJZMKEDPNKN-VKHMYHEASA-N	Prestw-51	COP(=O)(OC)[C@H](O)C(Cl)(Cl)Cl	0	1	FDPS(tm:0.84)|SLC25A6(tm:0.72)|SLC25A5(tm:0.72)|SLC25A4(tm:0.72)|FBP1(tm:0.69)|ANPEP(tm:0.64)|LAP3(tm:0.60)|GGPS1(tm:0.56)|KCNA5(tm:0.55)|TDP1(tm:0.55)|ACHE(tm:0.54)|ACPP(tm:0.54)|MAPT(tm:0.53)|UGT2B7(tm:0.52)|THRB(tm:0.52)|GABRB2(tm:0.51)|DAO(tm:0.51)|GABRB3(tm:0.50)|GABRA6(tm:0.50)|GABRA4(tm:0.50)|GABRQ(tm:0.50)|FOLH1(tm:0.50)|GABRP(tm:0.50)|ARSA(tm:0.50)|GABRD(tm:0.49)|GABRE(tm:0.49)|GABRG1(tm…	34.83		0	0	0	0		0		0		0		0		0		0		0	0	0	0	0	0	2	0	5	4	6	0	3	20
NNQCBOPWYNJPMB-UHFFFAOYSA-N	T6413255	Cn1c(=O)c2c(ncn2CCCC(=O)N2CC=C(c3c[nH]c4ccccc34)CC2)n(C)c1=O	1	0	ADORA2B(tm:0.76)|HTR1E(tm:0.76)|HTR1D(tm:0.75)|HTR1A(tm:0.70)|HTR7(tm:0.60)|ADORA2A(tm:0.60)|BTK(tm:0.59)|HTR1B(tm:0.59)|CFTR(tm:0.59)|MAOB(tm:0.58)|CNOT7(tm:0.58)|PDE7B(tm:0.57)|PDE1A(tm:0.56)|PRKCA(tm:0.55)|SLC6A4(tm:0.55)|HTR6(tm:0.54)|PRKCE(tm:0.54)|DRD2(tm:0.53)|PRKCH(tm:0.53)|TRPA1(tm:0.52)|ADAM10(tm:0.52)|PORCN(tm:0.52)|RXFP1(tm:0.51)|PDE4C(tm:0.51)|JUN(tm:0.51)|MAOA(tm:0.50)|ALDH1A1(tm:0.…	35.4		0	0	0	0		0		0		0		0		0		0		0	0	0	0	0	0	0	0	0	0	2	0	0	2
NOCHEZMMLDPGFR-UHFFFAOYSA-N	Omnia-F-1A1-A13B5	OC(CCN1CCOCC1)=NC1CCC(c2c[nH]c3ccccc23)C1	1	0	CCR2(tm:0.86)|HTR2A(tm:0.83)|HTR1D(tm:0.77)|DRD3(tm:0.75)|HTR1F(tm:0.71)|HTR1B(tm:0.69)|DRD2(tm:0.67)|TACR2(tm:0.64)|TERT(tm:0.60)|HTR1A(tm:0.60)|HTR2C(tm:0.59)|TACR1(tm:0.58)|MELK(tm:0.58)|TRPV1(tm:0.56)|SLC6A4(tm:0.56)|ADRA1D(tm:0.55)|CNR2(tm:0.54)|HTR2B(tm:0.51)|SIGMAR1(tm:0.51)|GHSR(tm:0.50)|MMP2(tm:0.50)|TLR9(tm:0.49)|EGFR(tm:0.49)|MERTK(tm:0.48)|HRH3(tm:0.48)|KCNH2(tm:0.47)|MMP9(tm:0.47)|SR…	31.2		0	0	0	0		0		0		0		0		0		0		0	0	0	0	0	0	0	0	0	2	1	0	1	4
NPGNOVNWUSPMDP-UTEPHESZSA-N	Prestw-1053	CC(C)(C)C(=O)OCOC(=O)[C@@H]1N2C(=O)[C@@H](/N=C/N3CCCCCC3)[C@H]2SC1(C)C	0	1	SLC15A2(tm:0.88)|ELANE(tm:0.87)|SLC15A1(tm:0.86)|SLC22A5(tm:0.78)|SLC22A6(tm:0.77)|SLC22A8(tm:0.74)|SLC22A11(tm:0.74)|SLC22A4(tm:0.68)|PRKCA(tm:0.66)|ALB(tm:0.65)|SLCO2B1(tm:0.65)|SLCO4A1(tm:0.64)|SLCO3A1(tm:0.64)|SLC16A1(tm:0.63)|SLCO1B1(tm:0.62)|PRTN3(tm:0.61)|CYP3A4(tm:0.59)|NR3C1(tm:0.58)|XIAP(tm:0.56)|PTGES(tm:0.56)|CCKBR(tm:0.55)|BIRC2(tm:0.53)|FKBP1A(tm:0.53)|AR(tm:0.52)|PLA2G4A(tm:0.51)|A…	29.56		0	0	0	0		0		0	YVUQSNJEYSNKRX-UHFFFAOYSA-N_SW620_0_FWD(con:3.76;gba:4.01)	1.03		0		0	TGFBR2-(prox:3.85)-FKBP1A(tm:0.53)|TGFBR1-(prox:3.70)-FKBP1A(tm:0.53)|TGFB1-(prox:3.23)-FKBP1A(tm:0.53)	1.87	USP2(tm:0.39;dub4)	0.39	0	0	0	0.39	0	1	2	3	3	0	1	2	12
NSEAVJDXJMSDJK-UHFFFAOYSA-N	MolPort-000-738-953	CCCCC(=O)N1CCN(c2cc3c(cc2F)c(=O)c(C(=O)O)cn3CC)CC1	1	0	TOP2A(tm:0.84)|CNR2(tm:0.82)|SLC22A5(tm:0.74)|P2RY12(tm:0.70)|ENPP2(tm:0.70)|SLC22A6(tm:0.70)|CFD(tm:0.66)|CYP2J2(tm:0.65)|CNR1(tm:0.63)|CDC42(tm:0.59)|PTPN6(tm:0.59)|ACP1(tm:0.58)|CYP3A7(tm:0.58)|ICMT(tm:0.57)|CYP2A6(tm:0.56)|GSTM1(tm:0.56)|PLA2G7(tm:0.56)|ATP6V1B2(tm:0.54)|CYP3A5(tm:0.53)|PTPN1(tm:0.53)|CACNA1G(tm:0.53)|CYP1A2(tm:0.52)|PTPN2(tm:0.52)|OXER1(tm:0.52)|ABCC2(tm:0.51)|MC4R(tm:0.51)|…	41.09		0	0	0	0	geo_GSE17708_2_BWD(con:3.33;gba:4.09)	0.96		0		0		0		0		0		0	0	0	0	0	0	0	0	0	0	1	0	0	1
NUVSZWOHTZXNRV-UHFFFAOYSA-N	T5445086	CC(Sc1nnc(CN2CCCC2)n1Cc1ccccc1)C(=O)c1c[nH]c2ccccc12	1	0	MELK(tm:0.91)|GHSR(tm:0.87)|HTR1D(tm:0.84)|SSTR2(tm:0.82)|TACR1(tm:0.75)|HTR1B(tm:0.73)|SSTR5(tm:0.70)|ECE1(tm:0.70)|HTR1A(tm:0.68)|DRD2(tm:0.68)|MMP2(tm:0.66)|DRD3(tm:0.66)|KCNH2(tm:0.64)|SLC27A1(tm:0.63)|TACR2(tm:0.63)|DRD4(tm:0.62)|MMP7(tm:0.61)|HTR2B(tm:0.60)|HTR2C(tm:0.60)|SLC6A4(tm:0.60)|PRKCD(tm:0.59)|SSTR3(tm:0.59)|PRKCH(tm:0.58)|PRKCQ(tm:0.58)|BRS3(tm:0.57)|PRKCE(tm:0.57)|ELANE(tm:0.57)|…	68.77		0	0	0	0		0		0		0		0		0		0		0	0	0	0	0	0	0	0	1	0	0	0	0	1
NYCOHDWIKCBOHB-UHFFFAOYSA-N	MolPort-020-029-963	Cc1cnn(CCNCC(O)c2cc(Cl)ccc2Cl)c1	1	0	ADRB3(tm:1.00)|ADRB2(tm:0.89)|ADRB1(tm:0.89)|ADRA1D(tm:0.64)|CHRM3(tm:0.53)|OPRL1(tm:0.51)|PLAA(tm:0.50)|CACNA1G(tm:0.47)|DRD2(tm:0.46)|SLC6A2(tm:0.45)|ACLY(tm:0.45)|ALPPL2(tm:0.45)|MC5R(tm:0.44)|CYP3A4(tm:0.44)|SLC6A4(tm:0.44)|IDH1(tm:0.44)|SLC6A3(tm:0.43)|TAS2R8(tm:0.43)|CRHR1(tm:0.42)|TTK(tm:0.42)|MC4R(tm:0.42)|GMNN(tm:0.40)|ABCB1(tm:0.40)|GNRHR(tm:0.40)|TP53(tm:0.38)|BAZ2B(tm:0.38)|EHMT2(tm:0…	17.23		0	0	0	0		0		0		0		0		0	TGFB1-(prox:3.48)-SMAD3(tm:0.33)|TGFBR2-(prox:3.02)-SMAD3(tm:0.33)	0.98		0	0	0	0	0	0	0	0	0	1	0	0	0	1
OCJYIGYOJCODJL-RUZDIDTESA-N	Prestw-457	Cc1cccc(CN2CCN([C@H](c3ccccc3)c3ccc(Cl)cc3)CC2)c1	0	1	DRD4(tm:0.76)|HRH1(tm:0.70)|CACNA1G(tm:0.65)|DRD2(tm:0.63)|FAAH(tm:0.62)|SULT1E1(tm:0.61)|MC4R(tm:0.60)|OPRL1(tm:0.60)|CHRM1(tm:0.60)|DRD3(tm:0.58)|CHRM3(tm:0.56)|CYP2D6(tm:0.56)|CHRM2(tm:0.55)|MGLL(tm:0.54)|CYP3A4(tm:0.54)|OPRD1(tm:0.53)|SIGMAR1(tm:0.53)|CNR1(tm:0.52)|PLA2G4A(tm:0.52)|SLC6A3(tm:0.52)|TACR1(tm:0.52)|PRCP(tm:0.51)|MCHR1(tm:0.51)|BAZ2B(tm:0.50)|DPP8(tm:0.50)|KDM4A(tm:0.50)|ACHE(tm:…	35.42		0	0	0	0		0		0		0		0		0	TGFB1-(prox:3.48)-SMAD3(tm:0.33)|TGFBR2-(prox:3.02)-SMAD3(tm:0.33)	0.98	USP2(tm:0.45;dub4)	0.45	0	0	0	0.45	0	0	0	0	0	0	0	0	0
OCUJLLGVOUDECM-ZDUSSCGKSA-N	Prestw-632	CNC[C@H](O)c1ccc(OC(=O)C(C)(C)C)c(OC(=O)C(C)(C)C)c1	0	1	ADRB3(tm:0.92)|ADRB2(tm:0.91)|ADRB1(tm:0.86)|HIF1A(tm:0.81)|CYP3A4(tm:0.81)|ALDH1A1(tm:0.81)|LMNA(tm:0.81)|PRTN3(tm:0.80)|SLC6A2(tm:0.74)|ELANE(tm:0.67)|PAH(tm:0.65)|SLC22A5(tm:0.62)|SLC6A4(tm:0.61)|SLC22A1(tm:0.61)|SLC22A2(tm:0.61)|AOC3(tm:0.60)|ADRA2B(tm:0.59)|NGF(tm:0.52)|ADRA2A(tm:0.52)|ADRA2C(tm:0.50)|CASR(tm:0.50)|KISS1R(tm:0.49)|SLC22A3(tm:0.48)|PIK3R2(tm:0.47)|PIK3R3(tm:0.47)|ADRA1A(tm:0.…	30.25		0	0	0	0		0		0	DOEWDSDBFRHVAP-KRXBUXKQSA-N_ASC_0_FWD(con:3.10;gba:4.13)	0.93		0		0		0		0	0	0	0	0	0	2	0	2	2	0	0	0	6
OIGNJSKKLXVSLS-VWUMJDOOSA-N	Prestw-274	C[C@]12C[C@H](O)[C@H]3[C@@H](CCC4=CC(=O)C=C[C@@]43C)[C@@H]1CC[C@]2(O)C(=O)CO	0	1	CYP2A6(tm:1.00)|NR3C2(tm:1.00)|ADAM17(tm:1.00)|NR3C1(tm:1.00)|GLUL(tm:1.00)|CYP3A4(tm:1.00)|SLCO1A2(tm:1.00)|IL6(tm:1.00)|SERPINA6(tm:1.00)|ABCB1(tm:1.00)|SRD5A2(tm:0.94)|SHBG(tm:0.88)|CYP19A1(tm:0.82)|AR(tm:0.81)|NFE2L2(tm:0.81)|SRD5A1(tm:0.79)|ANXA1(tm:0.78)|CYP3A7(tm:0.72)|PGR(tm:0.71)|CYP17A1(tm:0.70)|ALB(tm:0.69)|STS(tm:0.67)|CYP3A5(tm:0.66)|SLCO1B3(tm:0.65)|NR0B1(tm:0.64)|ABCB11(tm:0.64)|PR…	70.63		0	0	0	0		0		0	KKZJGLLVHKMTCM-UHFFFAOYSA-N_JURKAT_0_FWD(con:3.29;gba:4.14)|YVUQSNJEYSNKRX-UHFFFAOYSA-N_HELA_0_FWD(con:3.05;gba:4.14)	1.88		0		0	ERK2-(prox:4.23)-MAPK3(tm:0.36)|TGFB1-(prox:3.08)-IL6(tm:1.00)	1.41	USP2(tm:0.38;dub4)	0.38	0	0	0	0.38	0	0	0	3	0	2	0	2	7
OILWZWAGYQUZNF-UHFFFAOYSA-N	MolPort-000-667-324	CCc1ccccc1OCC(=O)Nc1ccc(C(N)=O)cc1	1	0	CETP(tm:0.88)|MAPT(tm:0.58)|PLA2G1B(tm:0.58)|ADORA2B(tm:0.58)|PRSS1(tm:0.56)|HGFAC(tm:0.53)|PLA2G2A(tm:0.52)|RPS27(tm:0.51)|ACR(tm:0.50)|KARS(tm:0.50)|PLK1(tm:0.49)|EHMT2(tm:0.48)|CTDSP1(tm:0.46)|L3MBTL1(tm:0.45)|NR5A1(tm:0.45)|SMN1(tm:0.44)|KMT2A(tm:0.44)|PLAU(tm:0.44)|NR5A2(tm:0.44)|ALDH1A1(tm:0.43)|PLA2G5(tm:0.43)|LMNA(tm:0.43)|CPT1B(tm:0.41)|RECQL(tm:0.41)|LTA4H(tm:0.40)|ADORA2A(tm:0.40)|PLAT…	18.3		0	0	0	0		0		0		0		0		0		0		0	0	0	0	0	0	0	0	0	0	0	0	0	0
OJFSXZCBGQGRNV-INIZCTEOSA-N	Prestw-801	CN(C)CCO[C@@H](c1ccc(Cl)cc1)c1ccccn1	0	1	HRH1(tm:0.87)|SLC6A4(tm:0.79)|SCN11A(tm:0.77)|SCN8A(tm:0.77)|SCN7A(tm:0.77)|UTS2(tm:0.76)|SLC6A3(tm:0.76)|SCN3A(tm:0.75)|SLC6A2(tm:0.74)|SCN1A(tm:0.74)|SLC22A2(tm:0.72)|SLC22A1(tm:0.71)|GRIN3A(tm:0.71)|CHRM1(tm:0.70)|CHRM4(tm:0.70)|CHRM5(tm:0.69)|CYP2D6(tm:0.69)|CYP2B6(tm:0.68)|GRIN2C(tm:0.68)|GRIN3B(tm:0.68)|CYP2E1(tm:0.68)|CYP2C18(tm:0.67)|SLC22A5(tm:0.67)|CHRM2(tm:0.67)|GRIN2D(tm:0.67)|SCN4A(t…	62		0	0	0	0		0		0		0		0		0	TGFB1-(prox:5.00)-TGFB1(tm:0.49)|ERK2-(prox:5.00)-MAPK1(tm:0.38)|TGFBR1-(prox:5.00)-TGFBR1(tm:0.41)|TGFBR2-(prox:4.14)-TGFBR1(tm:0.41)|TGFBR2-(prox:3.30)-TGFB1(tm:0.49)|TGFBR1-(prox:3.25)-TGFB1(tm:0.49)|TGFB1-(prox:3.25)-TGFBR1(tm:0.41)|TGFB2-(prox:3.16)-TGFB1(tm:0.49)	5		0	0	0	0	0	0	0	0	0	0	0	0	0	0
OMFXVFTZEKFJBZ-HJTSIMOOSA-N	Prestw-432	C[C@]12C[C@H](O)[C@H]3[C@@H](CCC4=CC(=O)CC[C@@]43C)[C@@H]1CC[C@@H]2C(=O)CO	0	1	SHBG(tm:1.00)|SLC22A3(tm:1.00)|SRD5A2(tm:1.00)|SERPINA6(tm:1.00)|SRD5A1(tm:0.88)|NR3C1(tm:0.85)|CYP3A4(tm:0.81)|SLC22A1(tm:0.81)|NFE2L2(tm:0.81)|HIF1A(tm:0.81)|AR(tm:0.81)|SMN1(tm:0.81)|MAPK1(tm:0.81)|NFKB1(tm:0.81)|THPO(tm:0.81)|CYP19A1(tm:0.81)|SLC10A1(tm:0.80)|SLCO1A2(tm:0.79)|HSD11B2(tm:0.79)|HSD3B1(tm:0.77)|ABCB11(tm:0.76)|ANXA1(tm:0.76)|CYP17A1(tm:0.75)|PGR(tm:0.73)|G6PD(tm:0.72)|CYP11A1(tm…	76.37		0	0	0	0		0		0	YVUQSNJEYSNKRX-UHFFFAOYSA-N_HT115_0_FWD(con:3.06;gba:4.24)	0.93		0		0	ERK2-(prox:5.00)-MAPK1(tm:0.81)|ERK2-(prox:4.23)-MAPK3(tm:0.44)|TGFB1-(prox:3.08)-IL6(tm:0.67)	2.19		0	0	0	0	0	0	0	0	2	0	1	0	1	4
OMVWWIIWPDQPMB-UHFFFAOYSA-N	T6543311	OC(CCc1c[nH]c2ccccc12)=Nc1cc2c(cc1F)CCC(O)=N2	1	0	HTR1D(tm:0.96)|HTR1B(tm:0.86)|MPO(tm:0.82)|SSTR2(tm:0.77)|HTR1A(tm:0.77)|HTR1E(tm:0.76)|MC1R(tm:0.74)|DRD2(tm:0.73)|MC5R(tm:0.73)|SLC6A4(tm:0.73)|HRH2(tm:0.71)|MC3R(tm:0.69)|HTR6(tm:0.69)|SSTR3(tm:0.68)|GHSR(tm:0.68)|AANAT(tm:0.67)|SSTR1(tm:0.66)|MTNR1B(tm:0.65)|ECE1(tm:0.65)|NMBR(tm:0.65)|HTR2B(tm:0.64)|HDAC1(tm:0.64)|HTR1F(tm:0.63)|TACR2(tm:0.63)|MTNR1A(tm:0.63)|SPR(tm:0.63)|HTR2A(tm:0.62)|HCAR…	70.28		0	0	0	0		0		0		0		0		0	GSK3B-(prox:5.00)-GSK3B(tm:0.41)	0.7		0	0	0	0	0	0	0	0	0	2	1	0	0	3
OOXPSOBEGSAUSN-UHFFFAOYSA-N	MolPort-005-818-473	CCCC(=O)Nc1ccc(-c2csc(N=C(O)Cn3cnc4ccccc4c3=O)n2)cc1	1	0	TRPA1(tm:0.88)|KCNQ1(tm:0.86)|TRPV4(tm:0.80)|HDAC9(tm:0.73)|HDAC6(tm:0.68)|HDAC10(tm:0.67)|HDAC1(tm:0.65)|ROCK1(tm:0.64)|SREBF2(tm:0.62)|ROCK2(tm:0.61)|AOC3(tm:0.61)|CDC25C(tm:0.60)|SLC12A5(tm:0.59)|MPL(tm:0.58)|BCL2L11(tm:0.58)|HDAC3(tm:0.58)|NCF1(tm:0.56)|ORAI1(tm:0.55)|HDAC2(tm:0.55)|ALOX5(tm:0.52)|MAOB(tm:0.50)|GIPR(tm:0.50)|HDAC8(tm:0.50)|SPHK1(tm:0.49)|GCK(tm:0.49)|PPP1CA(tm:0.49)|PTPRF(tm:…	43.37	Compound 25(sim:3.19;cat:3)	0.64	0	0	0.64		0		0		0		0		0		0	USP2(tm:0.45;dub4)	0.45	0	0	0	0.45	0	0	0	0	2	2	0	0	4
ORDUQCZCCRTOJC-UHFFFAOYSA-N	T5445630	Cc1ccc2oc(C(=O)OCCCn3c(O)nc4ccccc43)cc(=O)c2c1	1	0	PDE6D(tm:0.84)|PLD1(tm:0.68)|HRH1(tm:0.64)|HTR7(tm:0.62)|NQO1(tm:0.61)|OGFRL1(tm:0.61)|MAPT(tm:0.59)|SIGMAR1(tm:0.59)|PLD2(tm:0.58)|RPS6KA2(tm:0.57)|SCARB1(tm:0.57)|KCNH2(tm:0.57)|GPR35(tm:0.57)|MCHR1(tm:0.56)|LCK(tm:0.55)|TP53(tm:0.54)|HSD17B10(tm:0.53)|OPRL1(tm:0.52)|DAO(tm:0.52)|STS(tm:0.51)|MAOB(tm:0.51)|HTT(tm:0.51)|TNKS(tm:0.50)|MAOA(tm:0.50)|TSHR(tm:0.49)|AVPR1B(tm:0.49)|ALOX5AP(tm:0.49)|A…	48.62		0	0	0	0		0		0		0		0		0	ERK2-(prox:5.00)-MAPK1(tm:0.38)|TGFB1-(prox:3.48)-SMAD3(tm:0.43)|TGFBR2-(prox:3.02)-SMAD3(tm:0.43)	1.77	USP2(tm:0.42;dub4)|USP1(tm:0.33;dub4)	0.75	0	0	0	0.75	0	0	0	1	1	1	0	0	3
ORFOPKXBNMVMKC-DWVKKRMSSA-O	Prestw-489	CC(C)(O/N=C(\C(O)=N[C@@H]1C(=O)N2C(C(=O)O)=C(C[n+]3ccccc3)CS[C@H]12)c1csc(=N)[nH]1)C(=O)O	0	1	SLC15A2(tm:0.95)|SLC15A1(tm:0.91)|SLC22A5(tm:0.84)|SLC22A8(tm:0.80)|SLC22A6(tm:0.80)|SLC22A11(tm:0.80)|SLC22A7(tm:0.73)|GRK2(tm:0.68)|PSIP1(tm:0.68)|PSMD14(tm:0.67)|ALB(tm:0.63)|PON1(tm:0.61)|ELANE(tm:0.60)|MPO(tm:0.58)|F2(tm:0.57)|BCHE(tm:0.57)|ACHE(tm:0.57)|APAF1(tm:0.55)|DAO(tm:0.55)|ABCC4(tm:0.52)|TPMT(tm:0.52)|PTPN7(tm:0.52)|SLC47A1(tm:0.51)|GABRR3(tm:0.51)|RUNX1(tm:0.51)|CTDSP1(tm:0.50)|MPH…	38.16		0	0	0	0	geo_GSE28569_2_BWD(con:3.26;gba:4.14)	0.96		0	YVUQSNJEYSNKRX-UHFFFAOYSA-N_SW620_0_FWD(con:3.69;gba:4.12)	1.03		0	oe_TGFB1_HA1E_0_BWD(con:3.03;gba:4.12)	0.92		0	PSMD14(tm:0.67;dub4)|USP1(tm:0.41;dub4)	1.08	0	0	0	1.08	0	2	1	1	5	3	1	2	15
ORURHMJYFRJURD-UHFFFAOYSA-N	LC0116	COc1ccc(C(=O)C2=C(O)C(=O)N(CCN3CCOCC3)C2c2cccc(Oc3ccccc3)c2)cc1	1	0	CNR2(tm:0.65)|MMP9(tm:0.65)|RXFP1(tm:0.62)|EHMT2(tm:0.61)|BTK(tm:0.61)|MMP2(tm:0.59)|FPR1(tm:0.58)|NCOR2(tm:0.57)|MMP13(tm:0.56)|KDM4A(tm:0.54)|GNAS(tm:0.54)|MMP3(tm:0.53)|HIF1A(tm:0.52)|PPARG(tm:0.52)|LTA4H(tm:0.49)|TDP1(tm:0.49)|MMP1(tm:0.48)|ALDH1A1(tm:0.48)|MCL1(tm:0.48)|BCL2(tm:0.48)|MMP8(tm:0.48)|MCHR1(tm:0.47)|MEN1(tm:0.47)|KMT2A(tm:0.47)|BAZ2B(tm:0.46)|CYP2C9(tm:0.45)|ATAD5(tm:0.45)|HTT(t…	34.78	L434078(sim:3.39;cat:2)|Compound 19(sim:3.29;cat:3)	1.34	0	0.68	0.66		0		0		0		0		0	ERK2-(prox:5.00)-MAPK1(tm:0.39)	0.7	USP2(tm:0.37;dub4)	0.37	0	0	0	0.37	0	0	0	1	0	1	0	0	2
OZNHTDDATJNYNV-UHFFFAOYSA-N	AG-690/40720081	COc1ccc(S(=O)(=O)N2CCN(Cc3ccc4ccccc4c3)CC2)cc1	1	0	MMP13(tm:0.78)|MMP1(tm:0.77)|MMP9(tm:0.69)|ADAM17(tm:0.63)|TGM2(tm:0.62)|MMP3(tm:0.60)|PKM(tm:0.60)|KDM4A(tm:0.57)|F13A1(tm:0.57)|MMP7(tm:0.57)|LSS(tm:0.56)|EHMT2(tm:0.56)|TGM1(tm:0.52)|BAZ2B(tm:0.51)|ALDH1A1(tm:0.51)|MCHR1(tm:0.51)|MMP2(tm:0.51)|MMP8(tm:0.50)|RACGAP1(tm:0.50)|HTR6(tm:0.49)|PTGER3(tm:0.49)|CBX1(tm:0.48)|PKLR(tm:0.48)|F10(tm:0.48)|HTT(tm:0.47)|GAA(tm:0.47)|BDKRB1(tm:0.47)|NFE2L2(t…	32.58		0	0	0	0		0		0		0		0		0	ERK2-(prox:5.00)-MAPK1(tm:0.38)	0.69	USP2(tm:0.36;dub4)	0.36	0	0	0	0.36	0	0	0	2	0	0	0	0	2
PCZOHLXUXFIOCF-BXMDZJJMSA-N	Prestw-516	CC[C@H](C)C(=O)O[C@H]1C[C@@H](C)C=C2C=C[C@H](C)[C@H](CC[C@@H]3C[C@@H](O)CC(=O)O3)[C@H]21	0	1	HMGCR(tm:1.00)|PON3(tm:1.00)|UGT2B7(tm:1.00)|UGT1A1(tm:1.00)|CYP2C8(tm:1.00)|ABCC2(tm:1.00)|ABCB1(tm:1.00)|UGT1A3(tm:1.00)|CYP2D6(tm:1.00)|CYP2C9(tm:1.00)|CYP2C19(tm:1.00)|CYP3A5(tm:1.00)|SLCO1A2(tm:1.00)|SLCO1B1(tm:1.00)|CYP3A7(tm:1.00)|CYP3A4(tm:1.00)|SLC6A2(tm:0.97)|SLC6A3(tm:0.97)|ITGAL(tm:0.81)|TACR2(tm:0.81)|LMNA(tm:0.81)|ITGB2(tm:0.81)|HIF1A(tm:0.81)|EHMT2(tm:0.81)|RORC(tm:0.81)|SMN1(tm:0.…	64.3		0	0	0	0	geo_GSE58252_BWD(con:3.31;gba:5.00)|geo_GSE58252_BWD(con:3.06;gba:4.36)	2		0		0		0	oe_TGFBR2_HT29_0_BWD(con:3.18;gba:4.36)|oe_TGFBR2_HT29_0_BWD(con:3.10;gba:4.37)	1.92	TGFBR2-(prox:3.85)-FKBP1A(tm:0.49)|TGFBR1-(prox:3.70)-FKBP1A(tm:0.49)|TGFB1-(prox:3.23)-FKBP1A(tm:0.49)	1.81	USP2(tm:0.38;dub4)	0.38	0	0	0	0.38	0	0	0	2	0	0	0	0	2
PDVMQZBJPKZITL-UHFFFAOYSA-N	T6394969	O=C(Cn1c(C(F)(F)F)nc2ccccc21)N1CC=C(c2c[nH]c3ccccc23)CC1	1	0	HTR1E(tm:0.76)|HTR1D(tm:0.71)|TACR1(tm:0.69)|GHSR(tm:0.64)|PDE6D(tm:0.63)|BTK(tm:0.61)|HTR6(tm:0.60)|HTR1B(tm:0.59)|SLC6A4(tm:0.54)|CCR2(tm:0.54)|DRD2(tm:0.53)|HRH1(tm:0.51)|HTR1A(tm:0.51)|HTR1F(tm:0.50)|PTGDR2(tm:0.50)|MAPT(tm:0.47)|TRPV1(tm:0.46)|ECE1(tm:0.46)|CSF1R(tm:0.46)|CDK9(tm:0.45)|JUN(tm:0.44)|SSTR2(tm:0.44)|BRS3(tm:0.44)|APOBEC3F(tm:0.44)|DYRK1B(tm:0.43)|PRKCH(tm:0.43)|HTR2C(tm:0.43)|T…	27.34		0	0	0	0		0		0		0		0		0		0		0	0	0	0	0	0	0	0	0	0	0	0	0	0
PIMZUZSSNYHVCU-YDQRKYPTSA-N	Prestw-652	C=C(C)[C@@H]1[C@@H]2C(=O)O[C@H]1[C@H]1OC(=O)[C@@]34O[C@H]3C[C@]2(O)[C@@]14C	0	1	GLRA2(tm:0.83)|GLRA1(tm:0.81)|GLI1(tm:0.75)|OPRK1(tm:0.75)|ADCY1(tm:0.73)|TTL(tm:0.65)|MT-ND4(tm:0.62)|PPP1CC(tm:0.59)|PTPN1(tm:0.59)|NR3C1(tm:0.59)|PPM1B(tm:0.57)|OPRM1(tm:0.57)|SLCO1B3(tm:0.57)|CYP3A4(tm:0.55)|PPP1CA(tm:0.54)|CYP19A1(tm:0.54)|CTRC(tm:0.53)|SLCO1B1(tm:0.53)|NR2F2(tm:0.53)|HSD11B1(tm:0.51)|PGR(tm:0.51)|ABCB1(tm:0.50)|JUN(tm:0.50)|AR(tm:0.49)|ACHE(tm:0.48)|AKR1B1(tm:0.47)|KDM4E(tm…	21.72	15-oxospiramilactone(sim:3.35;cat:3)	0.67	0	0	0.67		0		0		0		0		0	TGFBR2-(prox:3.85)-FKBP1A(tm:0.41)|TGFBR1-(prox:3.70)-FKBP1A(tm:0.41)|TGFB1-(prox:3.23)-FKBP1A(tm:0.41)	1.69		0	0	0	0	0	0	2	0	3	2	1	1	1	10
PLDUPXSUYLZYBN-UHFFFAOYSA-N	Prestw-320	OCCN1CCN(CCCN2c3ccccc3Sc3ccc(C(F)(F)F)cc32)CC1	0	1	CYP1A2(tm:1.00)|DRD5(tm:1.00)|CYP2D6(tm:1.00)|KCNH2(tm:1.00)|HTR2B(tm:1.00)|CYP2E1(tm:1.00)|HTR2A(tm:1.00)|ADRA2A(tm:1.00)|KCNK2(tm:1.00)|SIGMAR1(tm:1.00)|DRD3(tm:1.00)|ABCB1(tm:1.00)|SLC6A4(tm:1.00)|HTR2C(tm:1.00)|ADRA2B(tm:1.00)|DRD2(tm:1.00)|ADRA1D(tm:1.00)|HRH1(tm:1.00)|ADRA2C(tm:1.00)|DRD1(tm:1.00)|HTR6(tm:1.00)|CHRM4(tm:0.97)|CHRM3(tm:0.97)|CHRM1(tm:0.97)|SLC6A3(tm:0.97)|HTR1A(tm:0.97)|SLC6…	87.96		0	0	0	0		0		0	YVUQSNJEYSNKRX-UHFFFAOYSA-N_HA1E_0_FWD(con:3.11;gba:4.31)	0.95		0		0	ERK2-(prox:5.00)-MAPK1(tm:0.38)|TGFB2-(prox:3.64)-SERPINE1(tm:0.43)	1.27	USP1(tm:0.81;dub4)|USP2(tm:0.81;dub4)	1.62	0	0	0	1.62	0	0	0	0	0	0	0	0	0
PLHJDBGFXBMTGZ-UITAMQMPSA-N	Prestw-808	O=C1OCCN1/N=C\c1ccc([N+](=O)[O-])o1	0	1	MAPT(tm:0.97)|TDP1(tm:0.82)|HIF1A(tm:0.81)|DDIT3(tm:0.76)|BAZ2B(tm:0.71)|EHMT2(tm:0.71)|POR(tm:0.70)|MCL1(tm:0.69)|POLH(tm:0.68)|MITF(tm:0.68)|ALDH1A1(tm:0.68)|GMNN(tm:0.66)|KDM4A(tm:0.66)|CTDSP1(tm:0.63)|CACNA1C(tm:0.63)|POLI(tm:0.63)|XBP1(tm:0.63)|FEN1(tm:0.62)|SMAD3(tm:0.62)|CBX1(tm:0.62)|NOD1(tm:0.62)|XDH(tm:0.61)|NFE2L2(tm:0.60)|VDR(tm:0.60)|KMT2A(tm:0.60)|CASP6(tm:0.59)|POLB(tm:0.59)|RYR3(t…	68.47		0	0	0	0	geo_GSE53994_FWD(con:3.03;gba:4.11)	0.92		0		0		0		0	ERK2-(prox:5.00)-MAPK1(tm:0.42)|TGFB2-(prox:3.64)-SERPINE1(tm:0.49)|TGFB1-(prox:3.48)-SMAD3(tm:0.62)|TGFBR2-(prox:3.02)-SMAD3(tm:0.62)	2.59	PSMD14(tm:0.49;dub4)|USP1(tm:0.48;dub4)|USP2(tm:0.38;dub4)	1.35	0	0	0	1.35	0	0	0	1	2	0	0	1	4
PUFQVTATUTYEAL-UHFFFAOYSA-N	Prestw-76	CCCCOc1cc(C(O)=NCCN(CC)CC)c2ccccc2n1	0	1	BCHE(tm:1.00)|SCN5A(tm:1.00)|SCN10A(tm:1.00)|TACR3(tm:0.88)|POLR1A(tm:0.85)|LTB4R(tm:0.83)|CYP1A2(tm:0.81)|KDM4E(tm:0.81)|ALDH1A1(tm:0.81)|LMNA(tm:0.81)|SCN11A(tm:0.81)|SMN1(tm:0.81)|SCN7A(tm:0.81)|NFE2L2(tm:0.81)|GMNN(tm:0.81)|CYP2D6(tm:0.81)|SCN8A(tm:0.80)|SCN3A(tm:0.79)|ACHE(tm:0.78)|SCN1A(tm:0.78)|EBP(tm:0.77)|MERTK(tm:0.73)|GRIN3A(tm:0.73)|SCN2A(tm:0.72)|SCN4A(tm:0.72)|CACNA2D1(tm:0.72)|CHRN…	91.16		0	0	0	0		0		0	KKZJGLLVHKMTCM-UHFFFAOYSA-N_JURKAT_0_FWD(con:3.03;gba:4.05)	0.91		0		0	TGFBR2-(prox:3.15)-BMP4(tm:0.52)|TGFB1-(prox:3.07)-BMP4(tm:0.52)	1.14		0	0	0	0	0	0	0	0	0	3	0	0	0	3
PWEASAGGEDOKLH-UHFFFAOYSA-N	T5679731	O=C1N=C(N2CCOCC2)SC1=Cc1cccc(F)c1	1	0	HPGD(tm:0.75)|PSMD14(tm:0.74)|POLL(tm:0.68)|PIK3CA(tm:0.68)|PIK3CB(tm:0.68)|NAT1(tm:0.65)|MAPT(tm:0.65)|SENP1(tm:0.63)|CISD1(tm:0.61)|PIK3CD(tm:0.61)|ALOX5(tm:0.60)|PLK1(tm:0.56)|PIK3CG(tm:0.56)|APOBEC3F(tm:0.56)|RACGAP1(tm:0.54)|ESRRA(tm:0.53)|MCL1(tm:0.53)|POLH(tm:0.52)|POLI(tm:0.51)|ADAMTS5(tm:0.51)|GFER(tm:0.50)|WRN(tm:0.49)|APOBEC3G(tm:0.49)|KMT2A(tm:0.49)|MEN1(tm:0.48)|PLA2G4A(tm:0.48)|BAZ2…	43.53	GSK2643943A(sim:3.17;cat:3)	0.63	0	0	0.63		0		0		0		0		0		0	PSMD14(tm:0.74;dub4)|USP1(tm:0.39;dub4)	1.13	0	0	0	1.13	1	0	0	1	1	0	0	0	3
QANMHLXAZMSUEX-UHFFFAOYSA-N	Prestw-659	c1coc(CNc2nc[nH]c3ncnc2-3)c1	0	1	TSHR(tm:0.81)|CYP1A2(tm:0.81)|SMN1(tm:0.81)|JAK3(tm:0.70)|CAMK1D(tm:0.62)|BRAF(tm:0.59)|GRK5(tm:0.57)|MGMT(tm:0.56)|CLK4(tm:0.56)|HSD17B10(tm:0.53)|PNP(tm:0.52)|POLB(tm:0.52)|ADORA2A(tm:0.51)|EHMT2(tm:0.50)|PGD(tm:0.50)|BAZ2B(tm:0.50)|GFER(tm:0.49)|ALOX15(tm:0.49)|RECQL(tm:0.49)|BCR(tm:0.49)|LTK(tm:0.49)|SLCO2A1(tm:0.49)|DYRK1A(tm:0.49)|ATAD5(tm:0.48)|KDM4A(tm:0.48)|PIK3CD(tm:0.48)|HTT(tm:0.47)|S…	49.43		0	0	0	0		0		0		0		0		0	GSK3B-(prox:5.00)-GSK3B(tm:0.38)|TGFBR1-(prox:5.00)-TGFBR1(tm:0.44)|TGFBR2-(prox:4.14)-TGFBR1(tm:0.44)|GSK3B-(prox:3.70)-GSK3A(tm:0.42)|GSK3B-(prox:3.56)-CSNK1A1(tm:0.42)|TGFBR2-(prox:3.30)-ACVR1(tm:0.46)|TGFB1-(prox:3.25)-TGFBR1(tm:0.44)	4.29	USP2(tm:0.38;dub4)	0.38	0	0	0	0.38	0	0	0	0	0	0	0	0	0
QBSGZMPDGAFPSU-UHFFFAOYSA-N	T5876466	Oc1nc2ccccc2n1C1CCN(CCOc2ccc(Cl)cc2)CC1	1	0	PLD1(tm:0.96)|PLD2(tm:0.89)|OGFRL1(tm:0.83)|OPRL1(tm:0.76)|ESR1(tm:0.71)|LTA4H(tm:0.71)|DRD2(tm:0.70)|OPRM1(tm:0.70)|HRH1(tm:0.70)|USP1(tm:0.70)|AOX1(tm:0.69)|OPRK1(tm:0.69)|KCNK2(tm:0.68)|DRD4(tm:0.68)|GLRA1(tm:0.68)|KCNH2(tm:0.68)|PDE6D(tm:0.67)|CALCRL(tm:0.66)|CCR5(tm:0.66)|SCN7A(tm:0.66)|PSMB1(tm:0.66)|MCHR1(tm:0.65)|CHRM1(tm:0.65)|HTR7(tm:0.65)|HRH3(tm:0.65)|SLC47A1(tm:0.65)|ESR2(tm:0.64)|CA…	69.16	Pimozide(sim:4.05;cat:3)	0.81	0	0	0.81		0		0		0		0		0	ERK2-(prox:5.00)-MAPK1(tm:0.38)|TGFBR2-(prox:3.15)-BMP4(tm:0.42)|TGFB1-(prox:3.07)-BMP4(tm:0.42)	1.73	USP1(tm:0.70;dub4)|USP2(tm:0.38;dub4)	1.08	0	0	0	1.08	0	0	0	0	0	0	0	0	0
QDBOXKDBVKOFSN-UHFFFAOYSA-N	T5527450	CSCCC(N=C(O)c1ccccc1Br)C(O)=NCCc1c[nH]c2ccccc12	1	0	HTR1D(tm:0.90)|HTR1B(tm:0.82)|MPO(tm:0.82)|NMBR(tm:0.75)|CTSL(tm:0.73)|MC5R(tm:0.73)|SSTR2(tm:0.72)|HTR1E(tm:0.72)|SNCA(tm:0.71)|MC1R(tm:0.71)|AANAT(tm:0.71)|HTR1A(tm:0.71)|TACR1(tm:0.70)|MC4R(tm:0.70)|BRS3(tm:0.70)|SLC15A2(tm:0.69)|GHSR(tm:0.69)|GRPR(tm:0.69)|ECE1(tm:0.68)|CCKBR(tm:0.67)|MTNR1B(tm:0.66)|CTSB(tm:0.65)|MTNR1A(tm:0.65)|SPR(tm:0.63)|BCHE(tm:0.63)|SSTR5(tm:0.62)|TACR2(tm:0.62)|CYP2A1…	61.13		0	0	0	0		0		0		0		0		0		0		0	0	0	0	0	0	0	0	0	4	2	0	3	9
QIZKEZSBFUHOHB-UHFFFAOYSA-N	T5871638	COC(=O)c1cc(N=C(O)CN2CCC(n3c(O)nc4ccccc43)CC2)cc(C(=O)OC)c1	1	0	PLD1(tm:0.95)|PLD2(tm:0.89)|OGFRL1(tm:0.85)|OPRL1(tm:0.79)|OPRK1(tm:0.75)|OPRM1(tm:0.74)|CALCRL(tm:0.72)|USP1(tm:0.71)|DRD4(tm:0.69)|GLRA1(tm:0.69)|CCR5(tm:0.68)|KCNK2(tm:0.67)|CHRM1(tm:0.66)|SCN7A(tm:0.65)|TNKS(tm:0.64)|HRH1(tm:0.61)|CYP3A7(tm:0.60)|CTSS(tm:0.60)|ADRA1B(tm:0.60)|CACNA1G(tm:0.60)|AKT1(tm:0.59)|MCHR1(tm:0.59)|ADRA1A(tm:0.59)|TACR3(tm:0.59)|ADRA1D(tm:0.59)|CHRM4(tm:0.59)|AKT2(tm:0.…	64.17	Pimozide(sim:3.56;cat:3)	0.71	0	0	0.71		0		0		0		0		0	ERK2-(prox:5.00)-MAPK1(tm:0.38)	0.69	USP1(tm:0.71;dub4)|USP2(tm:0.43;dub4)	1.14	0	0	0	1.14	0	0	0	2	2	1	0	0	5
QMUPZBBJTKGJIF-UHFFFAOYSA-N	AG-690/34333002	Nc1cccc(C(=O)OCC2CCCN3CCCCC23)c1	1	0	HTR4(tm:0.71)|SCN8A(tm:0.57)|HTR3A(tm:0.57)|SCN11A(tm:0.57)|L3MBTL3(tm:0.57)|ABHD6(tm:0.55)|SCN3A(tm:0.55)|SCN7A(tm:0.55)|SLC18A3(tm:0.54)|DDR2(tm:0.53)|L3MBTL1(tm:0.53)|ELANE(tm:0.53)|SCN1A(tm:0.53)|CHRM5(tm:0.52)|CHRM4(tm:0.51)|PDE7B(tm:0.51)|TDP1(tm:0.50)|CHUK(tm:0.50)|SIGMAR1(tm:0.50)|CCR3(tm:0.50)|FKBP1A(tm:0.50)|PREP(tm:0.48)|CPT1A(tm:0.48)|SCN10A(tm:0.47)|CCR2(tm:0.47)|PHLPP2(tm:0.47)|SCN4…	26.82		0	0	0	0		0		0		0		0		0	DDR2-(prox:5.00)-DDR2(tm:0.53)|TGFBR2-(prox:3.85)-FKBP1A(tm:0.50)|TGFBR1-(prox:3.70)-FKBP1A(tm:0.50)|TGFB2-(prox:3.64)-SERPINE1(tm:0.46)|TGFB1-(prox:3.23)-FKBP1A(tm:0.50)|TGFB2-(prox:3.07)-PLG(tm:0.45)	3.72		0	0	0	0	0	0	1	0	1	1	0	0	1	4
QOYHHIBFXOOADH-UHFFFAOYSA-N	Prestw-906	OC1=NCN(c2ccccc2)C12CCN(CCCC(c1ccc(F)cc1)c1ccc(F)cc1)CC2	0	1	HRH1(tm:1.00)|GLRA1(tm:1.00)|CACNG1(tm:1.00)|HTR1A(tm:1.00)|KCNH2(tm:1.00)|PLD2(tm:1.00)|ADRA2C(tm:1.00)|ADRA2B(tm:1.00)|SLC6A4(tm:1.00)|DRD2(tm:1.00)|HTR2A(tm:1.00)|KCNK2(tm:1.00)|PLD1(tm:0.97)|HTR2B(tm:0.97)|ADRA2A(tm:0.97)|OPRL1(tm:0.97)|XBP1(tm:0.97)|ADRB1(tm:0.97)|TBXA2R(tm:0.97)|NPSR1(tm:0.81)|GAA(tm:0.81)|CYP2D6(tm:0.81)|MEN1(tm:0.81)|CYP2C19(tm:0.81)|CYP3A4(tm:0.81)|USP2(tm:0.81)|CBX1(tm:…	73.69	Pimozide(sim:3.12;cat:3)	0.62	0	0	0.62		0		0		0		0		0	ERK2-(prox:5.00)-MAPK1(tm:0.38)|TGFB1-(prox:3.48)-SMAD3(tm:0.81)|TGFBR2-(prox:3.02)-SMAD3(tm:0.81)	2.15	USP2(tm:0.81;dub4)|USP1(tm:0.56;dub4)	1.37	0	0	0	1.37	0	0	0	0	0	0	0	0	0
QTDHFUNLXWBPTB-UHFFFAOYSA-N	AO-365/43301009	c1ccc(Cc2nn3c(-c4cccnc4)nnc3s2)cc1	1	0	CYP2A6(tm:0.75)|CYP11B2(tm:0.73)|CYP11B1(tm:0.67)|NCOA3(tm:0.59)|P4HTM(tm:0.56)|CASP9(tm:0.54)|DUSP4(tm:0.53)|SIRT1(tm:0.51)|APAF1(tm:0.50)|HSD17B10(tm:0.49)|MAPT(tm:0.49)|NCOA1(tm:0.49)|TBXAS1(tm:0.49)|CYP17A1(tm:0.49)|BCR(tm:0.48)|CYP2E1(tm:0.48)|PTAFR(tm:0.47)|BCHE(tm:0.46)|MET(tm:0.46)|CHRNA7(tm:0.45)|HIF1A(tm:0.45)|VHL(tm:0.45)|HPGD(tm:0.45)|NPSR1(tm:0.44)|ITGA4(tm:0.44)|PKM(tm:0.43)|ALDH1A1…	29.81		0	0	0	0		0		0		0		0		0	ERK2-(prox:5.00)-MAPK1(tm:0.38)	0.69	USP2(tm:0.39;dub4)	0.39	0	0	0	0.39	0	0	0	0	0	0	0	0	0
QWGDMFLQWFTERH-UHFFFAOYSA-N	Prestw-102	Clc1ccc2c(c1)C(N1CCNCC1)=Nc1ccccc1O2	0	1	DRD5(tm:1.00)|ADRA2A(tm:1.00)|CYP2D6(tm:1.00)|DRD1(tm:1.00)|HRH4(tm:1.00)|DRD2(tm:1.00)|SLC6A3(tm:1.00)|TDP1(tm:1.00)|HTR1A(tm:1.00)|DRD3(tm:1.00)|GABRA1(tm:1.00)|HRH1(tm:1.00)|SLC6A4(tm:1.00)|CHRM1(tm:1.00)|ADRA1A(tm:1.00)|HTR1B(tm:1.00)|SLC6A2(tm:1.00)|ORM1(tm:1.00)|HTR2B(tm:1.00)|HTR2A(tm:1.00)|HTR6(tm:1.00)|HTR2C(tm:1.00)|DRD4(tm:1.00)|HTR7(tm:1.00)|HTR3A(tm:1.00)|CHRM4(tm:0.97)|ADRA2C(tm:0.9…	71.51		0	0	0	0		0		0		0		0		0	TGFBR2-(prox:3.30)-ACVR1(tm:0.45)|TGFBR2-(prox:3.15)-BMP4(tm:0.47)|TGFB1-(prox:3.07)-BMP4(tm:0.47)	1.65		0	0	0	0	0	0	0	0	0	0	0	0	0	0
QWUYGPYBWKIQDI-UHFFFAOYSA-N	MolPort-005-686-594	Cc1ccc(CC(O)=Nc2cccc(OCC(=N)O)c2)cc1	1	0	AURKA(tm:0.82)|PLA2G2A(tm:0.77)|MAPT(tm:0.75)|CCKBR(tm:0.72)|GLS(tm:0.70)|MCHR1(tm:0.69)|NCOA2(tm:0.68)|MAPK3(tm:0.67)|AURKB(tm:0.67)|EPHX2(tm:0.66)|RORC(tm:0.66)|CTDSP1(tm:0.66)|KCNQ2(tm:0.65)|KCNJ5(tm:0.64)|RPS6KB1(tm:0.64)|NCOA1(tm:0.64)|SCN2A(tm:0.62)|CFD(tm:0.62)|CPT1A(tm:0.62)|KCNJ3(tm:0.61)|FURIN(tm:0.61)|S1PR4(tm:0.60)|F13A1(tm:0.60)|RHOA(tm:0.59)|HDAC8(tm:0.58)|KCNK9(tm:0.58)|SGMS1(tm:0.…	71.25		0	0	0	0	geo_GSE28569_2_BWD(con:3.01;gba:4.03)	0.9		0		0		0		0	ERK2-(prox:4.23)-MAPK3(tm:0.67)	0.76	USP2(tm:0.39;dub4)	0.39	0	0	0	0.39	0	1	0	1	4	1	0	1	8
QZVQQWOSJDUJTQ-UHFFFAOYSA-N	Omnia-F-1A1-A08B5	CCCCCCCCC(O)=NC1CCC(c2c[nH]c3ccccc23)C1	1	0	HTR1F(tm:0.88)|CCR2(tm:0.81)|HTR1D(tm:0.79)|HDAC3(tm:0.77)|HDAC7(tm:0.74)|HDAC1(tm:0.73)|MERTK(tm:0.73)|HTR1A(tm:0.73)|HDAC5(tm:0.72)|HTR1B(tm:0.71)|CES2(tm:0.71)|HTR2A(tm:0.70)|GHSR(tm:0.69)|HDAC9(tm:0.69)|CNR2(tm:0.69)|CES1(tm:0.69)|HDAC11(tm:0.69)|SLC10A2(tm:0.68)|DRD3(tm:0.67)|HDAC6(tm:0.67)|CCKBR(tm:0.67)|TRPV1(tm:0.66)|EPHX1(tm:0.66)|HDAC10(tm:0.66)|DRD2(tm:0.65)|SLC6A4(tm:0.65)|MC1R(tm:0.6…	57.84		0	0	0	0		0		0		0		0		0		0		0	0	0	0	0	0	0	0	3	6	1	1	3	14
RQZAXGRLVPAYTJ-GQFGMJRRSA-N	Prestw-956	CC(=O)O[C@]1(C(C)=O)CC[C@H]2[C@@H]3C=C(C)C4=CC(=O)CC[C@]4(C)[C@H]3CC[C@@]21C	0	1	NR3C1(tm:1.00)|PGR(tm:1.00)|SRD5A2(tm:1.00)|CYP2C9(tm:0.97)|SHBG(tm:0.89)|SRD5A1(tm:0.85)|CYP19A1(tm:0.83)|LMNA(tm:0.81)|HIF1A(tm:0.81)|NPSR1(tm:0.81)|SMN1(tm:0.81)|AR(tm:0.81)|NFE2L2(tm:0.81)|HSD3B1(tm:0.76)|SERPINA6(tm:0.76)|HSD3B2(tm:0.75)|CYP17A1(tm:0.70)|HSD17B3(tm:0.69)|ESR1(tm:0.68)|HSD17B1(tm:0.65)|HSD11B2(tm:0.64)|ABCB1(tm:0.63)|CYP3A4(tm:0.63)|AKR1C1(tm:0.62)|AKR1C3(tm:0.61)|CYP2C8(tm:0…	58.87		0	0	0	0	geo_GSE17708_1_BWD(con:3.06;gba:4.02)	0.91		0	YVUQSNJEYSNKRX-UHFFFAOYSA-N_HCC15_0_FWD(con:3.05;gba:4.41)	0.95		0		0	ERK2-(prox:5.00)-MAPK1(tm:0.40)|ERK2-(prox:4.23)-MAPK3(tm:0.44)	1.34	USP2(tm:0.42;dub4)|USP1(tm:0.34;dub4)	0.76	0	0	0	0.76	0	0	0	3	0	1	0	0	4
RSEPUVWVBSFMAJ-UHFFFAOYSA-N	T6252279	O=S(=O)(NCC(F)(F)F)c1ccc(N=C(O)c2n[nH]c3ccccc23)cc1	1	0	TTK(tm:0.89)|MMP2(tm:0.81)|ITK(tm:0.80)|MAPK1(tm:0.78)|MMP13(tm:0.76)|MMP9(tm:0.75)|PNMT(tm:0.75)|DDIT3(tm:0.74)|CDK2(tm:0.73)|CA2(tm:0.70)|GRM4(tm:0.69)|CA1(tm:0.68)|CDK1(tm:0.68)|MMP7(tm:0.68)|KCNA5(tm:0.66)|MMP3(tm:0.65)|CPT1A(tm:0.65)|FLT1(tm:0.64)|MMP1(tm:0.63)|CA9(tm:0.63)|ILK(tm:0.63)|CA12(tm:0.62)|ADAM17(tm:0.60)|KDR(tm:0.60)|F2(tm:0.60)|ATR(tm:0.59)|HTR6(tm:0.59)|TRPV4(tm:0.58)|GSK3B(tm:…	59.75		0	0	0	0		0		0		0		0		0	ERK2-(prox:5.00)-MAPK1(tm:0.78)|GSK3B-(prox:5.00)-GSK3B(tm:0.57)|FBXL5-(prox:3.21)-USP47(tm:0.41)|TGFB2-(prox:3.07)-PLG(tm:0.41)	2.71	USP47(tm:0.41;dub4)	0.41	0	0	0	0.41	0	0	0	1	2	0	0	0	3
RXLKQSWUPXGBOW-UHFFFAOYSA-N	AO-365/43473031	Clc1ccccc1-c1nn2c(-c3ccc4ccccc4n3)nnc2s1	1	0	PDE10A(tm:0.90)|DUSP4(tm:0.82)|SMO(tm:0.66)|PDE2A(tm:0.61)|ALOX5AP(tm:0.59)|HSF1(tm:0.58)|CYSLTR1(tm:0.56)|RELA(tm:0.53)|MAP4K2(tm:0.49)|TERT(tm:0.49)|NISCH(tm:0.49)|PTAFR(tm:0.48)|SIRT1(tm:0.47)|DRD1(tm:0.46)|IRAK4(tm:0.46)|HSD17B10(tm:0.46)|HPGD(tm:0.45)|PTPN11(tm:0.45)|DUSP3(tm:0.45)|SSTR2(tm:0.44)|CA6(tm:0.44)|CA5B(tm:0.44)|IGF1R(tm:0.43)|HTR3A(tm:0.43)|TARDBP(tm:0.42)|PLK1(tm:0.42)|ALOX5(tm:…	24.13		0	0	0	0		0		0		0		0		0		0	USP2(tm:0.35;dub4)	0.35	0	0	0	0.35	0	0	0	0	0	0	0	0	0
RYMZZMVNJRMUDD-HGQWONQESA-N	Prestw-865	CCC(C)(C)C(=O)O[C@H]1C[C@@H](C)C=C2C=C[C@H](C)[C@H](CC[C@@H]3C[C@@H](O)CC(=O)O3)[C@H]21	0	1	CYP2C8(tm:1.00)|CYP3A5(tm:1.00)|UGT1A1(tm:1.00)|CYP2B6(tm:1.00)|CYP3A7(tm:1.00)|ABCC2(tm:1.00)|CYP2C9(tm:1.00)|UGT1A3(tm:1.00)|UGT2B7(tm:1.00)|SLCO1A2(tm:1.00)|SLCO1B1(tm:1.00)|CYP2C19(tm:1.00)|CYP2D6(tm:1.00)|HMGCR(tm:1.00)|CYP3A4(tm:1.00)|ABCB1(tm:1.00)|TARDBP(tm:0.81)|NR2E3(tm:0.81)|AR(tm:0.81)|PLK1(tm:0.81)|IDH1(tm:0.81)|PON3(tm:0.80)|PRKCD(tm:0.66)|CASP1(tm:0.63)|CASP8(tm:0.62)|SLCO1B3(tm:0.…	54.23		0	0	0	0	geo_GSE58252_BWD(con:3.31;gba:4.37)|geo_GSE58252_BWD(con:3.06;gba:4.12)	1.91		0		0		0	oe_TGFBR2_HT29_0_BWD(con:3.18;gba:4.12)|oe_TGFBR2_HT29_0_BWD(con:3.10;gba:5.00)	1.96	TGFBR2-(prox:3.85)-FKBP1A(tm:0.55)|TGFBR1-(prox:3.70)-FKBP1A(tm:0.55)|TGFB1-(prox:3.23)-FKBP1A(tm:0.55)	1.9	USP2(tm:0.38;dub4)	0.38	0	0	0	0.38	0	0	0	2	0	0	0	0	2
[truncated: 60 more rows]

## Sheet: top25
Rank	SourceID	Chemical_query	Biological_query	inchikey	SMILES	Structure	Structure closest DUB inhibitor	Similarity closest DUB inhibitor	PAINS	SureChEMBL	BMS	MLSMR	Dundee	Inpharmatica	Glaxo	LINT	TOTAL_ALERTS
[truncated: 25 more rows]
